# Supplementary material for: Single-cell transcriptome profile during the antibody decline phase following inactivated COVID-19 vaccination
Source: Front Cell Infect Microbiol. 2025 Dec 2;15:1715387. doi: 10.3389/fcimb.2025.1715387 (PMC12705540; doi:10.3389/fcimb.2025.1715387)
Supplement: Supplementary file 2 [file DataSheet2.zip]

Archive with 8 entries (8 files):
- Table S1.Sample_Info.xlsx
- TableS2.Classification_Marker_Sets.xlsx
- TableS3.CellRatio.xlsx
- TableS4.DEG_Genes_Number.xlsx
- TableS5.Continuous_UpDown_DEGs.xlsx
- TableS6.DEG_metascape_result.xlsx
- TableS7.DEG_GO_membership.csv
- TableS8.Reactome_NES_Result_In_3CellTypes.xlsx
