# Supplementary material for: Single-cell transcriptome profile during the antibody decline phase following inactivated COVID-19 vaccination
Source: Front Cell Infect Microbiol. 2025 Dec 2;15:1715387. doi: 10.3389/fcimb.2025.1715387 (PMC12705540; doi:10.3389/fcimb.2025.1715387)
Supplement: Supplementary file 2 [file DataSheet2.zip › Table S1.Sample_Info.xlsx]

## Sheet: Sheet1
Sample_ID	Sex	Age	Antibody Titer on Day10~21	Antibody Titer on Day109~140	Antibody_Titer_Group
IAV-001	Female	29	4	1	Low
IAV-002	Male	41	4	1	Low
IAV-003	Male	43	2	2	Low
IAV-004	Female	35	2	1	Low
IAV-010	Female	26	200	16	Median
IAV-011	Male	26	200	20	Median
IAV-016	Male	38	120	16	Median
IAV-018	Male	39	200	16	Median
IAV-019	Female	29	80	16	Median
IAV-020	Female	29	400	16	Median
IAV-021	Male	31	400	16	Median
IAV-024	Female	30	1000	40	High
IAV-025	Female	34	1000	40	High
IAV-026	Male	34	1600	80	High
IAV-027	Male	40	1200	80	High
