# Supplementary material for: Single-cell transcriptome profile during the antibody decline phase following inactivated COVID-19 vaccination
Source: Front Cell Infect Microbiol. 2025 Dec 2;15:1715387. doi: 10.3389/fcimb.2025.1715387 (PMC12705540; doi:10.3389/fcimb.2025.1715387)
Supplement: Supplementary file 2 [file DataSheet2.zip › TableS2.Classification_Marker_Sets.xlsx]

## Sheet: All
For PBMC Classfication				For Innate Immune Cells Classfication				For B Cells Classfication				For CD4+T Cells Classfication				For CD8+T Cells Classfication
GeneName	Alias	ClassLevel1		GeneName	Alias	ClassLevel2		GeneName	Alias	ClassLevel2		GeneName	Alias	ClassLevel2		GeneName	Alias	ClassLevel2
PTPRC	CD45	All Immune Cells		PTPRC	CD45	All Immune Cells		CD19	-	Bcells		CD3D	CD3	T cells		CD3D	CD3	T cells
ITGAM	-	Innate Immune Cells		CD68	-	Macrophage		CD22	-	Naïve B		CD3E	CD3	T cells		CD3E	CD3	T cells
CD68	-	Innate Immune Cells		CSF1R	-	Macrophage		BCL2	-	Plasma cell		CD3G	CD3	T cells		CD3G	CD3	T cells
CD163	-	Innate Immune Cells		NCAM1	CD56	NK		BCL6	-	Plasma cell		CD4	-	Th Cells		CD8A	-	CTL
MRC1	CD206	Innate Immune Cells		ITGA2	CD49b	NK		CD27	-	Plasma cell,memory		IFNG	IFNγ	CTL,Th1,NKT		CD8B	-	CTL
CSF1R	-	Innate Immune Cells		CD14	-	Monocyte		CD38	-	Plasma cell		TNF	-	CTL,Th1		IFNG	IFNγ	CTL,Th1,NKT
FLT3	-	Innate Immune Cells		FCGR3A	CD16	Monocyte		SDC1	CD138	Plasma cell cell membrane		CCR7	-	Naïve,memory		TNF	-	CTL
NCAM1	CD56	Innate Immune Cells		ITGAX	CD11C	cDC		HBB	CD78	Plasma cell		SELL	CD62L	Naïve,memory		EOMES	-	CTL,Tem
KLRF1	-	Innate Immune Cells		PPBP	-	Platelet		SLAMF7	CD319	Plasma cell		CD27	-	Naïve,memory		CCR7	-	Naïve,memory
KLRB1	CD161	Innate Immune Cells		PF4	-	Platelet		IL6	-	Plasma cell secreted cytokine		CD28	-	Naïve CD8+ T cell		SELL	CD62L	Naïve,memory
CD14	-	Innate Immune Cells		SIGLEC10	-	pDC		XBP1	-	Plasma cell		CXCR3	-	Th1		CD27	-	Naïve,memory
FCGR3A	CD161	Innate Immune Cells		BST2	CD317	pDC		MS4A1	CD20	memory		IL2	-	Th1,Th2		CD28	-	Naïve CD8+ T cell
CD1C	-	Innate Immune Cells		CD34	-	Stem Cells		CD40	-	memory		IL12A	IL-12	Th1,Treg		LEF1	-	Naïve,memory
CLEC10A	-	Innate Immune Cells		ITGAM	CD11b	Myeloid origin		CD80	-	memory		IL12B	IL-12	Th1,Treg		LTB	-	Naïve,memory
PPBP	-	Innate Immune Cells		KLRF1	CD161	NK		PDCD1LG2	PD-L2	memory		IL18	-	Th1		TCF7	-	Naïve,memory
PF4	-	Innate Immune Cells		FLT3	-	pDC		CXCR3	-	memory		STAT4	-	Th1		NCAM1	CD56	NKT
ITGA2	-	Innate Immune Cells		CD1C	-	DC		CXCR4	-	memory		STAT1	-	Th1		TNFRSF8	CD30	Tc
CD19	-	B cells		CLEC10A	-	pDC		CXCR5	-	memory		TBX21	T-bet+	Th1		CD69	-	Tc
MS4A1	CD20	B cells		HLA-DRA	-	cDC,Mono,Macrophage		CXCR6	-	memory		CCR4	-	Th2,Th17,TH22		TBX21	T-bet+	Tc1
CD38	-	B cells		CD163	-	Macrophage		IGHM	-	memory		IL4	-	Th2,NKT		PRDM1	BLIMP1	Tc1
CD27	-	B cells		MRC1	CD206	Macrophage		IGHG1	-	memory		IL5	-	Th2		IRF4	-	Tc1,Tc9
CR2	CD21	B cells						IGHG2	-	memory		GATA3	-	Th2		GATA3	-	Tc2
IGHM	-	B cells						IGHG3	-	memory		CCR3	-	Th9		IL2RA	CD25	Treg
IGHG1	-	B cells						IGHG4	-	memory		CCR6	-	Th9,Th17,TH22		FOXP3	-	Treg
IGHG2	-	B cells						IGHA1	-	memory		IL9	-	Th9		STAT4	-	Tcm
IGHG3	-	B cells						IGHA2	-	memory		SPI1	PU.1/Spi1+	Th9		STAT3	-	Tem
IGHG4	-	B cells						HLA-DRA	-	memory		IL17A	-	Th17,γδ T cell		CD58	LFA-3	Tscm
IGHA1	-	B cells						TNFRSF13B	-	memory		CCR10	-	Th22		CXCR3	-	Trm
IGHA2	-	B cells						PAX5	-	memory		IL22	-	Th22		PDCD1	PD-1	CD8+ Exhausted T cells
SDC1	CD138	B cells						FAS	-	memory		FOXP3	-	Treg		HAVCR2	TIM-3	CD8+ Exhausted T cells
SLAMF7	CD319	B cells						PTPRJ	-	memory		IL2RA	CD25	Treg		ZNF683	Hobit	CD8+ Exhausted T cells
TNFRSF17	BCMA	B cells						IGHD	-	Regulatory		IL7R	CD127	Treg
CXCR5	-	B cells						CD1A	CD1	Regulatory		CTLA4	CD152	Treg
HLA-DRA	-	B cells						CD1B	CD1	Regulatory		TGFB1	TGFβ	Treg
TNFRSF13B	CD267	B cells						CD1C	CD1	Regulatory		IL10	-	Treg
PAX5	-	B cells						CD1D	CD1	Regulatory		STAT5A	STAT5	Treg
FAS	CD95	B cells						CD5	-	Regulatory		STAT5B	STAT5	Treg
PTPRJ	CD148	B cells						CR2	CD21	Regulatory		CXCR5	-	Tfh cell
CD3D	-	T cells						CD24	-	Regulatory		CD40LG	CD40L	Tfh cell
CD3E	-	T cells						TLR4	-	Regulatory		ICOS	-	Tfh cell
CD3G	-	T cells						IL10	-	Regulatory		IL21	-	Tfh cell
CD4	-	T cells						TGFB1	TGFβ	Regulatory		BCL6	-	Tfh cell
CD8A	-	T cells										IL23R	-	γδ T cell
CD8B	-	T cells										RORC	-	γδ T cell
CCR7	-	T cells										TRAV24	-	NKT cell
SELL	CD62L	T cells										TRBV11-1	-	NKT cell
FOXP3	-	T cells
CTLA4	-	T cells
IL2RA	CD25	T cells
STAT3	-	T cells
STAT4	-	T cells
TBX21	-	T cells
CD28	-	T cells
CD58	-	T cells
BCL6B	-	T cells
DPP4	CD26	T cells
ITGAE	CD103	T cells
CXCR3	-	T cells
ZNF683	-	T cells
