# Supplementary material for: Single-cell transcriptome profile during the antibody decline phase following inactivated COVID-19 vaccination
Source: Front Cell Infect Microbiol. 2025 Dec 2;15:1715387. doi: 10.3389/fcimb.2025.1715387 (PMC12705540; doi:10.3389/fcimb.2025.1715387)
Supplement: Supplementary file 2 [file DataSheet2.zip › TableS3.CellRatio.xlsx]

## Sheet: Sheet1
Level 1 Classfication	Final Cell Type	Count	Ratio of Level 1 classfication(Include Unknown)	Ratio of Level 1 classfication(Exclude Unknown)	Ratio of All Cells(Include Unknown)	Ratio of All Cells(Exclude Unknown)
Innate	Natural killer	18304	0.442885	0.609646	0.0768856	0.0924216
Innate	Monocyte	6871	0.166251	0.22885	0.0288615	0.0346934
Innate	DC	3262	0.0789276	0.108646	0.013702	0.0164707
Innate	Megakaryocyte	882	0.0213409	0.0293765	0.00370482	0.00445344
Innate	Macrophage	705	0.0170582	0.0234812	0.00296134	0.00355973
Innate	Unknown	11305	0.273537	NA	0.0474864	NA
Bcell	Naive B	21761	0.594937	0.594937	0.0914067	0.109877
Bcell	Memory B cell	13390	0.366077	0.366077	0.0562444	0.0676095
Bcell	IgA+ Plasma	813	0.0222271	0.0222271	0.00341499	0.00410504
Bcell	IgG+ Plasma	162	0.00442901	0.00442901	0.000680478	0.000817979
Bcell	IgM+ Plasma	51	0.00139432	0.00139432	0.000214225	0.000257512
Bcell	Regulatory B	400	0.0109358	0.0109358	0.00168019	0.0020197
Tcell	CD4 Naïve	20624	0.135169	0.156899	0.0866307	0.104136
Tcell	CD4 Central Memory	15075	0.0988013	0.114684	0.0633222	0.0761175
Tcell	CD4 Effector Memory	26176	0.171557	0.199136	0.109952	0.132169
Tcell	CD4 Th	7552	0.0494957	0.0574524	0.031722	0.038132
Tcell	CD4 Regulatory	3951	0.0258948	0.0300575	0.0165961	0.0199496
Tcell	CD8 Naïve	18804	0.123241	0.143053	0.0789858	0.0949462
Tcell	CD8 Effector Memory	16394	0.107446	0.124719	0.0688627	0.0827775
Tcell	CD8 CTL	22872	0.149903	0.174	0.0960734	0.115487
Tcell	Unknown	21131	0.138492	NA	0.0887604	NA
Unknown	Unknown	7583	NA	NA	0.0318522	NA
Summary	ALL(Includ-Unknown)	238068	NA	NA	1	NA
Summary	ALL(Exclud-Unknown)	198049	NA	NA	0.831901	1
Summary	Innate(Exclud-Unknown)	30024	0.726463	1	0.126115	0.151599
Summary	Bcell	36577	1	1	0.153641	0.184687
Summary	Tcell(Exclud-Unknown)	131448	0.861508	1	0.552145	0.663715
