# Supplementary material for: Single-cell transcriptome profile during the antibody decline phase following inactivated COVID-19 vaccination
Source: Front Cell Infect Microbiol. 2025 Dec 2;15:1715387. doi: 10.3389/fcimb.2025.1715387 (PMC12705540; doi:10.3389/fcimb.2025.1715387)
Supplement: Supplementary file 2 [file DataSheet2.zip › TableS4.DEG_Genes_Number.xlsx]

## Sheet: Sheet1
CellType	Low_vs_Normal	Normal_vs_High	Low_vs_High	DGE_genes_positive_correlation_with_Immune_Response	DGE_genes_negative_correlation_with_Immune_Response
Monocyte	96	36	71	82	121
CD4_Th	78	27	70	100	75
CD8_CTL	46	28	37	44	67
DC	28	6	48	25	57
IgA+ Plasma	55	24	0	54	25
Memory B	29	34	6	17	52
Macrophage	28	28	11	58	9
Natural_killer	27	15	15	16	41
CD8_Effector_Memory	31	6	15	6	46
Naive B	26	16	8	9	41
CD4_Naïve	4	19	19	20	22
Megakaryocyte	12	2	21	11	24
CD4_Regulatory	7	8	17	10	22
CD4_Effector_Memory	9	7	13	10	19
CD8_Naïve	5	5	5	7	8
Regulatory B	3	5	3	3	8
CD4_Central_Memory	2	1	5	4	4
IgM+ Plasma	0	1	0	0	1
