# Supplementary material for: Single-cell transcriptome profile during the antibody decline phase following inactivated COVID-19 vaccination
Source: Front Cell Infect Microbiol. 2025 Dec 2;15:1715387. doi: 10.3389/fcimb.2025.1715387 (PMC12705540; doi:10.3389/fcimb.2025.1715387)
Supplement: Supplementary file 2 [file DataSheet2.zip › TableS5.Continuous_UpDown_DEGs.xlsx]

## Sheet: Sheet1
GeneName	CellType	Log2FC (Low vs. Normal)	Log2FC (Low vs. High)	Log2FC (Normal vs. High)	Trend_type
HLA-DQB1	Naive B	-0.337925	-0.605378	-0.267453	Continuous Up-Regulated
ZFP36	Naive B	-0.348003	-0.599413	-0.25141	Continuous Up-Regulated
NFKBIA	Naive B	-0.486073	-0.843196	-0.357122	Continuous Up-Regulated
IGHA1	Naive B	-0.26248	-0.825862	-0.563383	Continuous Up-Regulated
HLA-DRB5	Memory B	0.330027	0.872577	0.542551	Continuous Down-Regulated
HLA-DQB1	Memory B	-0.260344	-0.670694	-0.410351	Continuous Up-Regulated
HLA-DQA2	Memory B	0.295722	0.629127	0.333404	Continuous Down-Regulated
NFKBIA	Memory B	-0.364613	-0.629773	-0.265159	Continuous Up-Regulated
GBP1	CD4_Th	0.656934	1.0447	0.387769	Continuous Down-Regulated
GBP2	CD4_Th	0.426684	0.690915	0.264231	Continuous Down-Regulated
STAT1	CD4_Th	0.33161	1.13529	0.803678	Continuous Down-Regulated
PARP9	CD4_Th	0.304715	0.598477	0.293762	Continuous Down-Regulated
SAMHD1	CD4_Th	0.327547	0.701679	0.374132	Continuous Down-Regulated
APOL6	CD4_Th	0.295749	0.587598	0.291848	Continuous Down-Regulated
TNFAIP3	CD4_Th	-0.379811	-0.874886	-0.495075	Continuous Up-Regulated
FOS	CD8_Effector_Memory	-0.444594	-0.702318	-0.257724	Continuous Up-Regulated
KLRB1	CD8_CTL	-0.250744	-0.505367	-0.254623	Continuous Up-Regulated
LTB	CD8_CTL	0.296376	0.547399	0.251022	Continuous Down-Regulated
FOS	Mature_NK_T_cell	-0.576459	-1.0091	-0.432641	Continuous Up-Regulated
FOS	Natural_killer	-0.652689	-0.909843	-0.257154	Continuous Up-Regulated
DUSP1	Natural_killer	-0.320186	-0.582683	-0.262497	Continuous Up-Regulated
JUN	Natural_killer	-0.555433	-0.948199	-0.392766	Continuous Up-Regulated
TYMP	Monocyte	0.43861	0.806702	0.368092	Continuous Down-Regulated
SAMHD1	Monocyte	0.265215	0.821321	0.556106	Continuous Down-Regulated
IER2	Monocyte	0.389606	0.656332	0.266726	Continuous Down-Regulated
HLA-DQB1	DC	-0.251407	-0.642896	-0.391489	Continuous Up-Regulated
