# Supplementary material for: Single-cell transcriptome profile during the antibody decline phase following inactivated COVID-19 vaccination
Source: Front Cell Infect Microbiol. 2025 Dec 2;15:1715387. doi: 10.3389/fcimb.2025.1715387 (PMC12705540; doi:10.3389/fcimb.2025.1715387)
Supplement: Supplementary file 2 [file DataSheet2.zip › TableS6.DEG_metascape_result.xlsx]

## Sheet: Annotation
Gene	original_id	CD4_Central_Memory	CD4_Effector_Memory	CD4_Na_ve	CD4_Regulatory	CD4_Th	CD8_CTL	CD8_Effector_Memory	CD8_Na_ve	DC	IgA__Plasma	IgM__Plasma	Macrophage	Megakaryocyte	Memory_B	Monocyte	Naive_B	Natural_killer	Regulatory_B	Gene ID	Type	Tax ID	Homologene Gene ID	Homologene Gene Tax ID	Gene Symbol	Description	Protein Functions (ChatGPT)	Disease & Drugs (ChatGPT)	Biological Process (GO)	Kinase Class (UniProt)	Protein Function (Protein Atlas)	Subcellular Location (Protein Atlas)	Drug (DrugBank)	Canonical Pathways_x000D_	Hallmark Gene Sets_x000D_	R-HSA-1280215 Cytokine Signaling in Immune s	GO:0050778 positive regulation of immune	GO:0002694 regulation of leukocyte activa	R-HSA-913531 Interferon Signaling	R-HSA-1280218 Adaptive Immune System	GO:0001775 cell activation	GO:0071345 cellular response to cytokine	R-HSA-909733 Interferon alpha/beta signalin	GO:0002697 regulation of immune effector	R-HSA-6798695 Neutrophil degranulation	GO:0002831 regulation of response to biot	GO:0002683 negative regulation of immune	GO:0002252 immune effector process	GO:0009617 response to bacterium
3106	HLA-B	1	1	1	1	1	1	1	1	1	1	0	1	1	1	1	1	1	1	3106	Gene_ID	H. sapiens	3106	H. sapiens	HLA-B	major histocompatibility complex, class I, B	HLA-B is a gene that belongs to the major histocompatibility complex class I heavy chain paralogues. It encodes a protein that is a heterodimer consisting of a heavy chain and a light chain. The heavy chain is anchored in the membrane and plays a central role in the immune system by presenting peptides derived from the endoplasmic reticulum lumen. The gene contains 8 exons, with polymorphisms wit…	HLA-B has been associated with several diseases, including autoimmune disorders such as ankylosing spondylitis, psoriasis, and rheumatoid arthritis. Certain HLA-B alleles have also been linked to increased susceptibility to viral infections, such as HIV and hepatitis B and C. Targeted drug discovery efforts have focused on developing drugs that modulate the immune response by targeting HLA-B and …	GO:0042270 protection from natural killer cell mediated cytotoxicity;GO:0002667 regulation of T cell anergy;GO:0002911 regulation of lymphocyte anergy		Human disease related genes:Immune system diseases:Allergies and autoimmune diseases; Human disease related genes:Musculoskeletal diseases:Other musculoskeletal diseases; Predicted intracellular proteins; Cancer-related genes:Mutated cancer genes; Cancer-related genes:Mutational cancer driver genes; Human disease related genes:Respiratory diseases:Tracheobronchial diseases; Human disease related …		Abacavir; N-Formylmethionine; Coccidioides immitis spherule		(M5913)HALLMARK INTERFERON GAMMA RESPONSE	1	1	0	1	1	0	0	1	1	1	1	1	0	1
3725	JUN	1	1	1	1	1	1	1	1	1	0	0	0	0	1	1	1	1	0	3725	Gene_ID	H. sapiens	3725	H. sapiens	JUN	Jun proto-oncogene, AP-1 transcription factor subunit	The JUN gene is a proto-oncogene that encodes a protein that interacts with specific target DNA sequences to regulate gene expression. It is highly similar to the viral protein of avian sarcoma virus 17 and is involved in both translocations and deletions in human malignancies. The gene is located on chromosome 1p32-p31 and is intronless. Its putative transforming ability suggests that it may pla…	The JUN gene has been implicated in various types of cancer, including breast, lung, and pancreatic cancer. Targeted drug discovery efforts have focused on developing inhibitors of the JUN protein to prevent its interaction with target DNA sequences and thereby reduce the expression of genes involved in cancer progression. One example of a successful drug targeting JUN is TAK-659, a selective inh…	GO:0035026 leading edge cell differentiation;GO:0072740 cellular response to anisomycin;GO:0072739 response to anisomycin		Predicted intracellular proteins; Cancer-related genes:Candidate cancer biomarkers; FDA approved drug targets:Small molecule drugs; Transcription factors:Basic domains	Nucleoplasm (Enhanced)	Adapalene; Vinblastine; Irbesartan; Arsenic trioxide; LGD-1550	(M190)PID TCR JNK PATHWAY; (M206)PID PDGFRA PATHWAY; (M268)PID S1P S1P2 PATHWAY	(M5897)HALLMARK IL6 JAK STAT3 SIGNALING; (M5902)HALLMARK APOPTOSIS; (M5890)HALLMARK TNFA SIGNALING VIA NFKB	1	0	1	1	0	1	0	0	0	0	0	0	0	0
1843	DUSP1	0	1	1	1	1	1	1	1	1	0	0	0	0	1	1	1	1	1	1843	Gene_ID	H. sapiens	1843	H. sapiens	DUSP1	dual specificity phosphatase 1	DUSP1 is a gene that encodes a phosphatase with dual specificity for tyrosine and threonine. The protein it produces can dephosphorylate MAP kinase MAPK1/ERK2, which is involved in several cellular processes. DUSP1 plays a crucial role in the human cellular response to environmental stress and negatively regulates cellular proliferation. It is also a target for cancer therapy as it can make some …	DUSP1 has been implicated in several diseases, including cancer, diabetes, and neurodegenerative disorders. In cancer, DUSP1 is often overexpressed and can contribute to tumor growth and resistance to therapy. Targeting DUSP1 has been explored as a potential therapeutic strategy for cancer treatment. Several small molecule inhibitors of DUSP1 have been developed, including BCI-121 and GSK2830371.…	GO:0070262 peptidyl-serine dephosphorylation;GO:0090027 negative regulation of monocyte chemotaxis;GO:0035970 peptidyl-threonine dephosphorylation		Enzymes; Predicted intracellular proteins; Cancer-related genes:Candidate cancer biomarkers; ENZYME proteins:Hydrolases	Nucleoli (Approved); Additional: Cytosol		(M76)PID P38 ALPHA BETA PATHWAY; (M12705)SIG CD40PATHWAYMAP; (M166)PID ATF2 PATHWAY	(M5942)HALLMARK UV RESPONSE DN; (M5890)HALLMARK TNFA SIGNALING VIA NFKB; (M5891)HALLMARK HYPOXIA	0	0	1	0	0	0	1	0	0	0	0	1	0	0
2353	FOS	0	1	1	1	1	1	1	1	1	0	0	0	0	1	1	1	1	0	2353	Gene_ID	H. sapiens	2353	H. sapiens	FOS	Fos proto-oncogene, AP-1 transcription factor subunit	The FOS gene family includes four members, FOS, FOSB, FOSL1, and FOSL2, which encode leucine zipper proteins that can combine with proteins of the JUN family to form the transcription factor complex AP-1. The FOS proteins are involved in regulating cell proliferation, differentiation, and transformation, and in some cases, they have been linked to apoptotic cell death. The FOS gene is a proto-onc…	The FOS gene family has been implicated in various diseases, including cancer, osteoporosis, and inflammatory disorders. In cancer, the overexpression of FOS has been observed in several types of tumors, including breast, lung, and colon cancer, and has been associated with tumor progression and poor prognosis. As a result, there have been efforts to develop drugs that target the FOS protein or i…	GO:0072375 medium-term memory;GO:1990646 cellular response to prolactin;GO:0001661 conditioned taste aversion		Predicted intracellular proteins; Cancer-related genes:Candidate cancer biomarkers; Transcription factors:Basic domains	Nucleoplasm (Supported)	Nadroparin	(M134)PID TCR RAS PATHWAY; (M206)PID PDGFRA PATHWAY; (M268)PID S1P S1P2 PATHWAY	(M5941)HALLMARK UV RESPONSE UP; (M5890)HALLMARK TNFA SIGNALING VIA NFKB; (M5891)HALLMARK HYPOXIA	1	0	0	1	0	1	1	0	0	0	0	0	0	1
8653	DDX3Y	1	1	1	1	0	1	1	1	1	1	0	0	0	1	0	0	1	0	8653	Gene_ID	H. sapiens	8653	H. sapiens	DDX3Y	DEAD-box helicase 3 Y-linked	DDX3Y is a gene that encodes a protein belonging to the DEAD-box RNA helicase family. This protein is involved in ATP binding, hydrolysis, RNA binding, and intramolecular interactions. It is highly similar to DDX3X, a gene on the X chromosome, but a deletion of DDX3Y cannot be complemented by DDX3X. Mutations in DDX3Y can result in male infertility, a reduction in germ cell numbers, and Sertoli-c…	DDX3Y has been implicated in male infertility and is a potential target for drug discovery efforts aimed at treating this condition. In particular, DDX3Y has been shown to play a critical role in spermatogenesis, and mutations in this gene have been associated with a reduction in germ cell numbers and Sertoli-cell only syndrome. While there are currently no drugs on the market that specifically t…	GO:0007276 gamete generation;GO:0048609 multicellular organismal reproductive process;GO:0019953 sexual reproduction		Predicted intracellular proteins; Potential drug targets; Human disease related genes:Reproductive system diseases:Reproductive system diseases; Enzymes; ENZYME proteins:Hydrolases; Disease related genes	Cytosol (Enhanced)				0	0	0	0	0	0	0	0	0	0	0	0	0	0
5216	PFN1	0	1	1	1	1	1	1	0	1	0	0	0	0	1	1	1	0	0	5216	Gene_ID	H. sapiens	5216	H. sapiens	PFN1	profilin 1	The PFN1 gene encodes a small actin-binding protein called profilin 1, which plays a crucial role in regulating actin polymerization in response to signals from outside the cell. Deletion of this gene has been linked to Miller-Dieker syndrome, a rare genetic disorder characterized by abnormal brain development and seizures. Additionally, the protein encoded by PFN1 may also be involved in the dev…	PFN1 has been implicated in several diseases, including Alzheimer's disease, amyotrophic lateral sclerosis (ALS), and cancer. In Alzheimer's disease, PFN1 has been shown to be involved in the formation of amyloid-beta plaques, a hallmark of the disease. In ALS, mutations in PFN1 have been identified in some patients, suggesting a role in the disease pathogenesis. In cancer, PFN1 has been shown to…	GO:0098885 modification of postsynaptic actin cytoskeleton;GO:1900029 positive regulation of ruffle assembly;GO:0060074 synapse maturation		Human disease related genes:Nervous system diseases:Neurodegenerative diseases; Predicted intracellular proteins; Disease related genes	Cytosol (Approved)	7-HYDROXY-4-METHYL-3-(2-HYDROXY-ETHYL)COUMARIN; Artenimol	(M16801)SIG REGULATION OF THE ACTIN CYTOSKELETON BY RHO GTPASES	(M5923)HALLMARK PI3K AKT MTOR SIGNALING; (M5915)HALLMARK APICAL JUNCTION; (M5921)HALLMARK COMPLEMENT	0	0	0	0	0	0	0	0	0	0	0	0	0	0
9168	TMSB10	0	0	1	1	1	1	1	0	1	0	0	1	0	1	1	0	0	0	9168	Gene_ID	H. sapiens	9168	H. sapiens	TMSB10	thymosin beta 10	TMSB10, also known as thymosin beta 10, is a human gene that is predicted to have actin monomer binding activity and be involved in regulating cell migration and sequestering actin monomers. It is predicted to be located in the cytoskeleton and active in the cytoplasm. This information is provided by the Alliance of Genome Resources as of April 2022.	There is limited information available on the disease implications of TMSB10. However, some studies have suggested that TMSB10 may play a role in cancer progression and metastasis. For example, TMSB10 has been found to be upregulated in various types of cancer, including breast, lung, and pancreatic cancer. Additionally, TMSB10 has been shown to promote cancer cell migration and invasion in vitro…	GO:0007015 actin filament organization;GO:0030036 actin cytoskeleton organization;GO:0097435 supramolecular fiber organization		Predicted intracellular proteins					0	0	0	0	0	0	0	0	0	0	0	0	0	0
83442	SH3BGRL3	0	0	0	1	1	1	1	0	1	0	0	0	1	1	1	1	0	0	83442	Gene_ID	H. sapiens	83442	H. sapiens	SH3BGRL3	SH3 domain binding glutamate rich protein like 3	SH3BGRL3 is a human gene that encodes for a protein called SH3 domain binding glutamate rich protein like 3. This protein is located in the nuclear body, which is a subnuclear structure involved in various cellular processes such as transcriptional regulation and RNA processing. The function of SH3BGRL3 is not well understood, but it contains a domain called SH3 that is involved in protein-protei…	There is limited information available on the disease implications of SH3BGRL3. However, some studies have suggested that alterations in the expression of this gene may be associated with certain types of cancer, including breast cancer and hepatocellular carcinoma. Targeted drug discovery efforts for SH3BGRL3 are also limited, as its function is not well understood. However, some studies have su…	GO:0007010 cytoskeleton organization;GO:0006996 organelle organization;GO:0016043 cellular component organization		Predicted intracellular proteins	Nuclear bodies (Approved)				0	0	0	0	0	0	0	0	0	0	0	0	0	0
60	ACTB	0	0	1	1	1	1	0	0	1	0	0	1	0	0	1	1	0	0	60	Gene_ID	H. sapiens	60	H. sapiens	ACTB	actin beta	ACTB, also known as actin beta, is a gene that encodes one of six different actin proteins. Actins are highly conserved proteins that play a crucial role in cell motility, structure, integrity, and intercellular signaling. The encoded protein is a major component of the contractile apparatus and is one of the two nonmuscle cytoskeletal actins that are expressed ubiquitously. Mutations in this gen…	Baraitser-Winter syndrome 1 is a rare genetic disorder caused by mutations in the ACTB gene. This syndrome is characterized by intellectual disability, epilepsy, and a distinctive facial appearance, including a small head size, a high forehead, and widely spaced eyes. There are currently no targeted drug discovery efforts for this specific syndrome, as treatment is mainly supportive and focused o…	GO:0051623 positive regulation of norepinephrine uptake;GO:0072749 cellular response to cytochalasin B;GO:1901328 response to cytochalasin B		Predicted intracellular proteins; Human disease related genes:Congenital malformations:Other congenital malformations; Disease related genes		Quercetin; Phenethyl Isothiocyanate	(M5493)WNT SIGNALING	(M5915)HALLMARK APICAL JUNCTION	0	0	1	1	0	1	0	0	0	0	0	0	0	0
3127	HLA-DRB5	0	0	0	0	0	1	1	0	1	1	0	0	0	1	0	1	1	1	3127	Gene_ID	H. sapiens	3127	H. sapiens	HLA-DRB5	major histocompatibility complex, class II, DR beta 5	HLA-DRB5 is a gene that belongs to the major histocompatibility complex class II beta chain paralogues. It encodes for a beta chain that is a part of a heterodimer molecule consisting of an alpha and beta chain, both anchored in the membrane. This molecule plays a crucial role in the immune system by presenting peptides derived from extracellular proteins. The beta chain contains all the polymorp…	HLA-DRB5 has been associated with several autoimmune diseases, including rheumatoid arthritis, multiple sclerosis, and systemic lupus erythematosus. Studies have shown that certain alleles of HLA-DRB5 are more prevalent in individuals with these diseases, suggesting a genetic predisposition. Targeted drug discovery efforts have focused on developing drugs that modulate the immune response by targ…	GO:0002399 MHC class II protein complex assembly;GO:0002503 peptide antigen assembly with MHC class II protein complex;GO:0002396 MHC protein complex assembly		Human disease related genes:Cancers:Cancers of haematopoietic and lymphoid tissues					1	1	1	1	1	0	0	0	0	0	0	0	0	0
5757	PTMA	1	1	1	1	0	0	1	1	0	1	0	0	0	1	0	0	0	0	5757	Gene_ID	H. sapiens	5757	H. sapiens	PTMA	prothymosin alpha	Prothymosin alpha (PTMA) is a human gene that encodes a protein involved in regulating the process of apoptosis, or programmed cell death. The protein is located in both the cytosol and nucleoplasm and has the ability to bind to DNA-binding transcription factors. PTMA is known to play a role in negative regulation of apoptosis, meaning it helps prevent cells from undergoing programmed cell death.…	PTMA has been implicated in various diseases, including cancer, Alzheimer's disease, and autoimmune disorders. In cancer, PTMA has been found to be overexpressed in several types of tumors, including breast, lung, and prostate cancer. This overexpression has been linked to increased cell proliferation and decreased apoptosis, leading to tumor growth and progression. As a result, PTMA has been ide…	GO:0006351 DNA-templated transcription;GO:0006325 chromatin organization;GO:0043066 negative regulation of apoptotic process		Predicted intracellular proteins	Nucleoplasm (Enhanced); Additional: Cytosol		(M66)PID MYC ACTIV PATHWAY		0	0	0	0	0	0	0	0	0	0	0	0	0	0
972	CD74	0	0	0	0	1	0	0	0	1	1	0	1	0	1	1	1	0	1	972	Gene_ID	H. sapiens	972	H. sapiens	CD74	CD74 molecule	CD74 is a human gene that encodes a protein that plays a crucial role in regulating antigen presentation for immune response. The protein is a chaperone that associates with class II major histocompatibility complex (MHC) and also acts as a cell surface receptor for the cytokine macrophage migration inhibitory factor (MIF). When bound to the encoded protein, MIF initiates survival pathways and ce…	CD74 has been implicated in various diseases, including autoimmune disorders, cancer, and neurodegenerative diseases. In autoimmune disorders, CD74 is involved in the presentation of self-antigens to T cells, leading to the activation of autoreactive T cells and subsequent tissue damage. In cancer, CD74 is overexpressed in various types of tumors and is involved in tumor growth, invasion, and met…	GO:0035691 macrophage migration inhibitory factor signaling pathway;GO:2000448 positive regulation of macrophage migration inhibitory factor signaling pathway;GO:2000446 regulation of macrophage migration inhibitory factor signaling pathway		CD markers; Potential drug targets; Transporters; Cancer-related genes:Candidate cancer biomarkers; Disease related genes	Golgi apparatus (Supported)			(M5911)HALLMARK INTERFERON ALPHA RESPONSE; (M5913)HALLMARK INTERFERON GAMMA RESPONSE; (M5950)HALLMARK ALLOGRAFT REJECTION	0	1	1	1	1	1	1	1	1	0	1	1	1	0
2354	FOSB	0	0	0	0	1	1	1	0	1	0	0	0	0	1	1	1	0	1	2354	Gene_ID	H. sapiens	2354	H. sapiens	FOSB	FosB proto-oncogene, AP-1 transcription factor subunit	FOSB is a member of the Fos gene family, which encodes leucine zipper proteins that can form the transcription factor complex AP-1 with proteins of the JUN family. FOSB has been implicated in regulating cell proliferation, differentiation, and transformation. Alternative splicing of the FOSB gene results in different isoforms. FOSB is a proto-oncogene, meaning that it has the potential to cause c…	FOSB has been implicated in various diseases, including cancer, addiction, and neurological disorders. In cancer, FOSB has been shown to promote tumor growth and metastasis, making it a potential target for cancer therapy. Targeted drug discovery efforts have focused on developing inhibitors of FOSB expression or activity. However, there are currently no drugs on the market that specifically targ…	GO:0051412 response to corticosterone;GO:0043278 response to morphine;GO:0048148 behavioral response to cocaine		Predicted intracellular proteins; Transcription factors:Basic domains	Nucleoplasm (Supported); Additional: Vesicles		(M167)PID AP1 PATHWAY	(M5941)HALLMARK UV RESPONSE UP; (M5890)HALLMARK TNFA SIGNALING VIA NFKB	0	0	0	0	0	0	0	0	0	0	0	0	0	0
1043	CD52	0	1	1	1	1	1	0	0	0	1	0	0	0	1	0	0	1	0	1043	Gene_ID	H. sapiens	1043	H. sapiens	CD52	CD52 molecule	CD52 is a human gene that is involved in the positive regulation of cytosolic calcium ion concentration. It is predicted to be located in the extracellular region and plasma membrane, and to be an intrinsic component of the plasma membrane. CD52 is also predicted to be active in the sperm midpiece. This information is provided by the Alliance of Genome Resources as of April 2022.	CD52 has been implicated in several diseases, including multiple sclerosis (MS), chronic lymphocytic leukemia (CLL), and rheumatoid arthritis (RA). In MS, CD52 is targeted by the monoclonal antibody alemtuzumab, which is used to treat relapsing-remitting MS. Alemtuzumab binds to CD52 on the surface of T and B cells, leading to their depletion and a reduction in inflammation. In CLL, CD52 is also …	GO:0045730 respiratory burst;GO:0007204 positive regulation of cytosolic calcium ion concentration;GO:0065008 regulation of biological quality		Cancer-related genes:Candidate cancer biomarkers; CD markers; FDA approved drug targets:Biotech drugs		Alemtuzumab			0	0	0	0	0	0	0	0	0	0	0	0	0	0
57175	CORO1B	0	1	0	1	1	1	1	0	0	0	0	0	0	1	0	0	1	0	57175	Gene_ID	H. sapiens	57175	H. sapiens	CORO1B	coronin 1B	CORO1B, also known as coronin 1B, is a gene that belongs to the coronin family. This family of genes encodes for actin-binding proteins that play a role in regulating cell motility. Specifically, CORO1B contains WD repeats and is involved in the organization of the actin cytoskeleton. Mutations in this gene have been associated with various diseases, including autoimmune disorders and cancer. Ove…	CORO1B has been implicated in various diseases, including autoimmune disorders and cancer. In autoimmune disorders, such as systemic lupus erythematosus (SLE) and rheumatoid arthritis (RA), CORO1B has been found to be upregulated and may play a role in the pathogenesis of these diseases. In cancer, CORO1B has been shown to be involved in tumor cell migration and invasion, making it a potential ta…	GO:0090135 actin filament branching;GO:1902463 protein localization to cell leading edge;GO:0071672 negative regulation of smooth muscle cell chemotaxis		Predicted intracellular proteins	Cytosol;Plasma membrane (Supported)				0	0	0	0	0	0	0	0	0	0	0	1	0	0
5790	PTPRCAP	0	1	0	1	1	1	1	0	0	0	0	0	0	1	0	0	1	0	5790	Gene_ID	H. sapiens	5790	H. sapiens	PTPRCAP	protein tyrosine phosphatase receptor type C associated protein	PTPRCAP is a gene that encodes a transmembrane phosphoprotein that is associated with the tyrosine phosphatase PTPRC/CD45. PTPRC is a crucial regulator of T- and B-lymphocyte activation. The interaction between PTPRC and PTPRCAP may be necessary for the stable expression of PTPRCAP.	There is limited information available on the disease implications of PTPRCAP. However, some studies have suggested that PTPRCAP may play a role in the development and progression of certain cancers, including breast cancer and hepatocellular carcinoma. Targeted drug discovery efforts for PTPRCAP are also limited, as the function of this gene is not well understood. Currently, there are no drugs …	GO:0006952 defense response;GO:0006950 response to stress;GO:0050896 response to stimulus		Predicted intracellular proteins	Plasma membrane (Approved)				0	0	0	0	0	0	0	0	0	0	0	0	0	0
7311	UBA52	0	0	0	1	1	0	1	0	1	0	0	0	0	1	1	0	0	0	7311	Gene_ID	H. sapiens	7311	H. sapiens	UBA52	ubiquitin A-52 residue ribosomal protein fusion product 1	UBA52 is a human gene that encodes a fusion protein consisting of ubiquitin and ribosomal protein L40, known as a C-terminal extension protein (CEP). Ubiquitin plays a crucial role in targeting cellular proteins for degradation and is involved in maintaining chromatin structure, regulating gene expression, and responding to stress. The precursor protein of ubiquitin consists of either polyubiquit…	There is limited information on the disease implications of UBA52. However, recent studies have suggested that dysregulation of the ubiquitin-proteasome system, which includes UBA52, may contribute to the pathogenesis of various diseases, including cancer, neurodegenerative disorders, and inflammatory diseases. Targeted drug discovery efforts have focused on developing small molecules that modula…	GO:0017085 response to insecticide;GO:0002181 cytoplasmic translation;GO:0009636 response to toxic substance		Predicted intracellular proteins; Ribosomal proteins	Cytosol (Approved); Additional: Acrosome;Endoplasmic reticulum;Equatorial segment;Nucleoplasm;Plasma membrane				1	0	0	1	1	0	0	1	0	0	0	0	0	0
2113	ETS1	0	1	1	1	1	1	0	0	0	1	0	0	0	0	0	0	0	0	2113	Gene_ID	H. sapiens	2113	H. sapiens	ETS1	ETS proto-oncogene 1, transcription factor	ETS1 is a gene that encodes a transcription factor belonging to the ETS family. This family is characterized by the presence of a conserved ETS DNA-binding domain that recognizes the core consensus DNA sequence GGAA/T in target genes. ETS1 can function as a transcriptional activator or repressor of various genes and is involved in stem cell development, cell senescence and death, and tumorigenesi…	ETS1 has been implicated in various diseases, including cancer, autoimmune disorders, and cardiovascular diseases. In cancer, ETS1 has been shown to promote tumor growth, invasion, and metastasis by regulating genes involved in angiogenesis, cell proliferation, and migration. Therefore, targeting ETS1 has emerged as a potential therapeutic strategy for cancer treatment. Several small molecule inh…	GO:0030578 PML body organization;GO:0030575 nuclear body organization;GO:1904996 positive regulation of leukocyte adhesion to vascular endothelial cell		RAS pathway related proteins; Predicted intracellular proteins; Transcription factors:Helix-turn-helix domains	Nucleoplasm (Supported)		(M44)PID HIF2PATHWAY; (M92)PID ANGIOPOIETIN RECEPTOR PATHWAY; (M281)PID FAK PATHWAY	(M5891)HALLMARK HYPOXIA; (M5950)HALLMARK ALLOGRAFT REJECTION; (M5953)HALLMARK KRAS SIGNALING UP	0	0	1	1	0	0	0	0	0	0	1	0	0	0
1831	TSC22D3	0	0	1	0	1	1	0	0	0	1	0	0	0	1	0	0	1	0	1831	Gene_ID	H. sapiens	1831	H. sapiens	TSC22D3	TSC22 domain family member 3	TSC22D3 is a gene that encodes a protein called glucocorticoid-induced leucine zipper, which has anti-inflammatory properties. The expression of this gene is stimulated by glucocorticoids and interleukin 10, and it plays a crucial role in the anti-inflammatory and immunosuppressive effects of these steroids. The protein encoded by TSC22D3 has been shown to inhibit pro-inflammatory molecules, incl…	TSC22D3 has been implicated in various diseases, including inflammatory bowel disease, asthma, and cancer. In inflammatory bowel disease, TSC22D3 expression is reduced, leading to increased inflammation in the gut. In asthma, TSC22D3 has been shown to regulate airway inflammation and hyperresponsiveness. In cancer, TSC22D3 has been found to have both tumor-suppressive and oncogenic roles, dependi…	GO:0070236 negative regulation of activation-induced cell death of T cells;GO:0070235 regulation of activation-induced cell death of T cells;GO:0070233 negative regulation of T cell apoptotic process		Predicted intracellular proteins; Transcription factors:Basic domains	Cytosol (Approved); Additional: Golgi apparatus;Nuclear speckles				0	0	0	0	0	0	0	0	0	0	0	1	0	0
25939	SAMHD1	0	0	0	1	1	1	1	0	1	0	0	0	0	0	1	0	0	0	25939	Gene_ID	H. sapiens	25939	H. sapiens	SAMHD1	SAM and HD domain containing deoxynucleoside triphosphate triphosphohydrolase 1	SAMHD1 is a gene that is involved in regulating the innate immune response. It is upregulated in response to viral infections and may play a role in mediating proinflammatory responses. Mutations in this gene have been linked to Aicardi-Goutieres syndrome, a rare genetic disorder that affects the brain and immune system. The protein encoded by SAMHD1 contains both SAM and HD domains and functions…	SAMHD1 mutations have been linked to Aicardi-Goutieres syndrome (AGS), a rare genetic disorder that affects the brain and immune system. AGS is characterized by chronic inflammation in the brain, leading to developmental delays, seizures, and other neurological symptoms. There are currently no targeted drug therapies for AGS, but research is ongoing to better understand the role of SAMHD1 in the …	GO:0006203 dGTP catabolic process;GO:0046061 dATP catabolic process;GO:0046070 dGTP metabolic process		Human disease related genes:Immune system diseases:Other immune system diseases; Predicted intracellular proteins; Disease related genes	Nucleoplasm (Supported); Additional: Plasma membrane			(M5913)HALLMARK INTERFERON GAMMA RESPONSE	1	0	0	1	0	0	0	1	1	0	1	1	0	0
10209	EIF1	0	0	0	0	1	0	1	0	0	0	0	0	0	1	1	1	1	0	10209	Gene_ID	H. sapiens	10209	H. sapiens	EIF1	eukaryotic translation initiation factor 1	EIF1, or eukaryotic translation initiation factor 1, is a gene that plays a role in regulating the initiation of protein synthesis. It enables RNA binding activity and is located in both the cytoplasm and nucleus. EIF1 is involved in the process of translational initiation, which is the first step in protein synthesis. This gene is important for the proper functioning of cells and organisms, and …	Mutations in EIF1 have been associated with various diseases and disorders, including cancer, intellectual disability, and neurodegenerative disorders. For example, a study found that EIF1 was overexpressed in breast cancer cells and that inhibiting its expression led to decreased cancer cell proliferation. This suggests that EIF1 could be a potential target for cancer therapy. Additionally, EIF1…	GO:0006413 translational initiation;GO:0006446 regulation of translational initiation;GO:0006412 translation		Predicted intracellular proteins				(M5890)HALLMARK TNFA SIGNALING VIA NFKB	0	0	0	0	0	0	0	0	0	0	0	0	0	0
6279	S100A8	0	0	0	0	1	1	0	0	0	0	0	1	1	0	1	1	0	0	6279	Gene_ID	H. sapiens	6279	H. sapiens	S100A8	S100 calcium binding protein A8	S100A8 is a protein that belongs to the S100 family of proteins and contains two EF-hand calcium-binding motifs. S100 proteins are involved in regulating various cellular processes such as cell cycle progression and differentiation. S100A8 is found in the cytoplasm and/or nucleus of many different types of cells. It may function as an inhibitor of casein kinase and as a cytokine. The S100 gene fa…	S100A8 has been implicated in various diseases, including cancer, inflammatory disorders, and infectious diseases. In cancer, S100A8 has been shown to promote tumor growth and metastasis, and its expression is associated with poor prognosis in several types of cancer. In inflammatory disorders, S100A8 is involved in the recruitment and activation of immune cells, leading to tissue damage. In infe…	GO:0070488 neutrophil aggregation;GO:0017014 protein nitrosylation;GO:0018119 peptidyl-cysteine S-nitrosylation		Predicted intracellular proteins; Cancer-related genes:Candidate cancer biomarkers; Predicted secreted proteins	Intermediate filaments (Supported); Additional: Cytosol	Calcium; Zinc; Copper; Zinc acetate; Zinc chloride; Zinc sulfate, unspecified form	(M264)PID TOLL ENDOGENOUS PATHWAY; (M5883)NABA SECRETED FACTORS; (M5885)NABA MATRISOME ASSOCIATED		0	0	0	0	1	0	0	0	0	1	1	0	0	1
1915	EEF1A1	0	0	0	0	1	1	1	0	1	0	0	0	0	0	1	0	0	1	1915	Gene_ID	H. sapiens	1915	H. sapiens	EEF1A1	eukaryotic translation elongation factor 1 alpha 1	EEF1A1 is a gene that encodes for the alpha subunit of the elongation factor-1 complex, which is responsible for delivering aminoacyl tRNAs to the ribosome during protein synthesis. This gene has two isoforms, with alpha 1 expressed in various tissues including the brain, placenta, lung, liver, kidney, and pancreas. The other isoform, alpha 2, is expressed in the brain, heart, and skeletal muscle…	EEF1A1 has been implicated in several diseases, including cancer, neurodegenerative disorders, and autoimmune diseases. In cancer, EEF1A1 has been shown to be overexpressed in various types of tumors, including breast, lung, and prostate cancer, and is associated with tumor progression and poor prognosis. Targeted drug discovery efforts have focused on developing inhibitors of EEF1A1 as a potenti…	GO:1904714 regulation of chaperone-mediated autophagy;GO:0044829 positive regulation by host of viral genome replication;GO:0044794 positive regulation by host of viral process		Cancer-related genes:Mutational cancer driver genes; Predicted intracellular proteins	Cytosol (Supported)	Zinc; Guanosine-5'-Diphosphate; Copper; Artenimol; Zinc acetate; Zinc chloride; Zinc sulfate, unspecified form			0	0	0	1	0	0	0	0	0	1	0	0	0	0
7316	UBC	0	0	0	0	1	0	1	0	1	0	0	0	0	1	1	1	0	0	7316	Gene_ID	H. sapiens	7316	H. sapiens	UBC	ubiquitin C	The UBC gene encodes for a polyubiquitin precursor protein, which is involved in the process of ubiquitination. Ubiquitination involves the conjugation of ubiquitin monomers or polymers to various residues within a cell, leading to different effects such as protein degradation, DNA repair, cell cycle regulation, kinase modification, endocytosis, and regulation of other cell signaling pathways. Th…	The UBC gene has been implicated in various diseases, including cancer, neurodegenerative disorders, and inflammatory diseases. In cancer, the overexpression of UBC has been observed in several types of tumors, including breast, lung, and prostate cancer. Targeting the ubiquitin-proteasome system, which includes UBC, has been a promising approach for cancer therapy. Bortezomib, a proteasome inhib…	GO:0019941 modification-dependent protein catabolic process;GO:0043632 modification-dependent macromolecule catabolic process;GO:0016567 protein ubiquitination		Predicted intracellular proteins	Cytosol (Uncertain); Additional: Acrosome;Equatorial segment	N-Formylmethionine		(M5905)HALLMARK ADIPOGENESIS	1	0	0	1	1	0	0	1	0	0	0	0	0	0
3493	IGHA1	0	0	0	0	0	0	1	0	0	1	1	0	1	1	0	1	0	0	3493	Gene_ID	H. sapiens	3493	H. sapiens	IGHA1	immunoglobulin heavy constant alpha 1			GO:0060267 positive regulation of respiratory burst;GO:0060263 regulation of respiratory burst;GO:0003094 glomerular filtration		Predicted intracellular proteins; Predicted secreted proteins; Disease related genes			(M2)PID SMAD2 3NUCLEAR PATHWAY		0	1	0	0	0	0	0	0	0	0	0	0	1	1
9235	IL32	1	0	1	0	1	0	1	1	0	0	0	0	0	0	0	0	1	0	9235	Gene_ID	H. sapiens	9235	H. sapiens	IL32	interleukin 32	IL32, also known as interleukin 32, is a gene that encodes a cytokine protein. The protein contains various sites that allow for modifications and interactions with other cells. Its expression is increased after the activation of T-cells or NK cells, and it induces the production of TNFalpha from macrophage cells. Different isoforms of the protein have been identified through alternate transcript…	IL32 has been implicated in various diseases, including inflammatory bowel disease, rheumatoid arthritis, and cancer. Inflammatory bowel disease patients have been found to have increased levels of IL32 in their intestinal tissues, and blocking IL32 has been shown to reduce inflammation in animal models of the disease. In rheumatoid arthritis, IL32 has been found to promote the production of pro-…	GO:0034346 positive regulation of type III interferon production;GO:0034344 regulation of type III interferon production;GO:1903901 negative regulation of viral life cycle		Predicted intracellular proteins; Predicted secreted proteins				(M5930)HALLMARK EPITHELIAL MESENCHYMAL TRANSITION	1	0	1	0	0	0	0	1	0	0	0	0	0	0
3113	HLA-DPA1	0	0	0	0	0	0	0	0	1	1	0	0	0	1	1	1	0	1	3113	Gene_ID	H. sapiens	3113	H. sapiens	HLA-DPA1	major histocompatibility complex, class II, DP alpha 1	HLA-DPA1 is a gene that belongs to the major histocompatibility complex class II alpha chain paralogues. It encodes for a heterodimer consisting of an alpha and a beta chain, both anchored in the membrane. This molecule plays a crucial role in the immune system by presenting peptides derived from extracellular proteins. It is expressed in antigen presenting cells such as B lymphocytes, dendritic …	HLA-DPA1 has been associated with several diseases, including autoimmune disorders such as multiple sclerosis, systemic lupus erythematosus, and type 1 diabetes. Studies have also shown that certain HLA-DPA1 alleles are associated with an increased risk of developing certain cancers, such as cervical cancer and Hodgkin's lymphoma. Targeted drug discovery efforts for HLA-DPA1 have focused on devel…	GO:0002399 MHC class II protein complex assembly;GO:0002503 peptide antigen assembly with MHC class II protein complex;GO:0002396 MHC protein complex assembly		Human disease related genes:Immune system diseases:Allergies and autoimmune diseases; Predicted intracellular proteins; Human disease related genes:Cardiovascular diseases:Cardiac diseases; Human disease related genes:Skin diseases:Skin and soft tissue diseases	Vesicles (Supported)				1	1	1	1	1	0	1	0	0	0	0	0	0	0
54739	XAF1	0	0	0	0	1	1	0	0	0	0	0	1	0	1	1	1	0	0	54739	Gene_ID	H. sapiens	54739	H. sapiens	XAF1	XIAP associated factor 1	XAF1 (XIAP associated factor 1) is a gene that produces a protein that counteracts the inhibitory effect of IAP (inhibitor of apoptosis) proteins. IAP proteins bind to and inhibit caspases, which are activated during apoptosis. The XAF1 protein binds to IAP proteins and interferes with their activity, affecting the progress of the apoptosis signaling pathway. Multiple transcript variants encoding…	Research on XAF1 has shown its potential as a therapeutic target for cancer treatment. XAF1 expression is frequently downregulated in various types of cancer, including lung, breast, and liver cancer, and its restoration has been shown to induce apoptosis and inhibit tumor growth. Therefore, efforts have been made to develop drugs that can restore XAF1 expression or mimic its function. One exampl…	GO:0035456 response to interferon-beta;GO:0032480 negative regulation of type I interferon production;GO:0032481 positive regulation of type I interferon production		Predicted intracellular proteins	Mitochondria;Nucleoplasm (Supported)			(M5913)HALLMARK INTERFERON GAMMA RESPONSE	1	0	1	1	0	0	0	1	0	0	1	0	0	0
147138	TMC8	0	1	1	1	1	1	0	1	0	0	0	0	0	0	0	0	0	0	147138	Gene_ID	H. sapiens	147138	H. sapiens	TMC8	transmembrane channel like 8	The human gene TMC8, also known as transmembrane channel like 8, is associated with a genetic disorder called epidermodysplasia verruciformis (EV). EV is a skin condition characterized by an increased susceptibility to human papillomaviruses (HPVs) and a high risk of developing squamous cell carcinoma on sun-exposed skin. TMC8 is one of two adjacent genes located on chromosome 17q25.3 that encode…	Epidermodysplasia verruciformis (EV) is a rare genetic disorder caused by mutations in the TMC8 gene, which leads to an increased susceptibility to human papillomaviruses (HPVs) and a high risk of developing skin cancer. There are currently no targeted drug discovery efforts specifically for TMC8, but there are several drugs on the market that have been successful in treating HPV-related conditio…	GO:0032091 negative regulation of protein binding;GO:0006882 intracellular zinc ion homeostasis;GO:0043393 regulation of protein binding		Potential drug targets; Human disease related genes:Skin diseases:Skin and soft tissue diseases; Transporters:Transporter channels and pores; Disease related genes	Golgi apparatus (Uncertain)				0	0	0	0	0	0	1	0	0	0	0	0	0	0
55007	FAM118A	0	0	1	0	1	1	0	0	1	0	0	1	0	0	1	0	0	0	55007	Gene_ID	H. sapiens	55007	H. sapiens	FAM118A	family with sequence similarity 118 member A	FAM118A is a human gene that is a member of the family with sequence similarity 118. It is predicted to be an integral component of the membrane and enables identical protein binding activity. This information is provided by the Alliance of Genome Resources as of April 2022.	Unfortunately, there is currently limited information available on the disease implications and targeted drug discovery efforts for FAM118A. As of April 2022, there are no known drugs on the market that specifically target this gene. However, research on FAM118A is ongoing and may lead to new insights into its potential role in disease and the development of targeted therapies in the future.			Predicted intracellular proteins	Intermediate filaments (Uncertain); Additional: Cytosol				0	0	0	0	0	0	0	0	0	0	0	0	0	0
23645	PPP1R15A	0	0	0	0	1	1	1	0	0	0	0	0	0	1	0	1	1	0	23645	Gene_ID	H. sapiens	23645	H. sapiens	PPP1R15A	protein phosphatase 1 regulatory subunit 15A	PPP1R15A is a gene that is activated in response to stressful growth arrest conditions and exposure to DNA-damaging agents. It is involved in the regulation of protein phosphatase 1, which is important for cellular processes such as cell division and DNA repair. The gene is also activated by ionizing radiation in certain cell lines, and its protein response is associated with apoptosis (programme…	PPP1R15A has been implicated in several diseases, including cancer, neurodegenerative disorders, and metabolic disorders. In cancer, PPP1R15A has been shown to play a role in tumor growth and survival, and its expression is often upregulated in various types of cancer. Targeting PPP1R15A has been explored as a potential therapeutic strategy for cancer treatment, and several small molecule inhibit…	GO:0032058 positive regulation of translational initiation in response to stress;GO:0036490 regulation of translation in response to endoplasmic reticulum stress;GO:0043558 regulation of translational initiation in response to stress		Predicted intracellular proteins; Cancer-related genes:Candidate cancer biomarkers	Vesicles (Uncertain)		(M181)PID BMP PATHWAY; (M286)PID TGFBR PATHWAY	(M5896)HALLMARK TGF BETA SIGNALING; (M5890)HALLMARK TNFA SIGNALING VIA NFKB; (M5891)HALLMARK HYPOXIA	0	0	0	0	0	0	0	0	0	0	0	0	0	0
10628	TXNIP	0	1	0	0	1	1	0	0	0	0	0	1	0	1	0	0	0	0	10628	Gene_ID	H. sapiens	10628	H. sapiens	TXNIP	thioredoxin interacting protein	TXNIP is a gene that encodes a protein that binds to thioredoxin, a protein that regulates cellular redox signaling and protects cells from oxidative stress. The protein encoded by TXNIP inhibits the antioxidative function of thioredoxin, leading to the accumulation of reactive oxygen species and cellular stress. It also regulates cellular metabolism and endoplasmic reticulum stress, and may func…	TXNIP has been implicated in various diseases, including diabetes, cardiovascular disease, cancer, and neurodegenerative disorders. In diabetes, TXNIP expression is upregulated in response to high glucose levels, leading to beta-cell apoptosis and impaired insulin secretion. In cardiovascular disease, TXNIP promotes oxidative stress and inflammation, contributing to atherosclerosis and myocardial…	GO:0071228 cellular response to tumor cell;GO:0140052 cellular response to oxidised low-density lipoprotein particle stimulus;GO:0051782 negative regulation of cell division		Cancer-related genes:Mutational cancer driver genes; Predicted intracellular proteins; Transporters:Accessory Factors Involved in Transport	Plasma membrane (Approved); Additional: Cytosol			(M5911)HALLMARK INTERFERON ALPHA RESPONSE; (M5902)HALLMARK APOPTOSIS; (M5913)HALLMARK INTERFERON GAMMA RESPONSE	0	0	0	0	0	0	0	0	0	0	0	0	0	1
1316	KLF6	0	0	1	0	0	1	0	0	0	1	0	0	0	1	1	0	0	0	1316	Gene_ID	H. sapiens	1316	H. sapiens	KLF6	KLF transcription factor 6	KLF6 is a gene that belongs to the Kruppel-like family of transcription factors. It encodes a zinc finger protein that acts as a transcriptional activator and functions as a tumor suppressor. The gene has multiple transcript variants that produce different isoforms, some of which are involved in the development of cancer. KLF6 is important in regulating cell growth and differentiation, and its dy…	KLF6 has been implicated in various diseases, including liver and prostate cancer. In liver cancer, KLF6 is frequently mutated or deleted, leading to its inactivation and promoting tumor growth. In prostate cancer, KLF6 is downregulated, and its loss is associated with a more aggressive phenotype. Therefore, KLF6 is a potential target for cancer therapy. Several studies have focused on developing…	GO:0030183 B cell differentiation;GO:0042113 B cell activation;GO:0030098 lymphocyte differentiation		Cancer-related genes; Predicted intracellular proteins; Human disease related genes:Cancers:Cancers of male genital organs; Transcription factors:Zinc-coordinating DNA-binding domains; Disease related genes	Nucleoplasm (Supported); Additional: Cytosol;Nucleoli;Vesicles			(M5947)HALLMARK IL2 STAT5 SIGNALING; (M5890)HALLMARK TNFA SIGNALING VIA NFKB; (M5891)HALLMARK HYPOXIA	0	0	0	0	0	1	0	0	0	0	0	0	0	0
2512	FTL	0	0	0	1	1	0	1	0	1	0	0	0	0	0	1	0	0	0	2512	Gene_ID	H. sapiens	2512	H. sapiens	FTL	ferritin light chain	The FTL gene encodes the light subunit of the ferritin protein, which is responsible for storing iron in a soluble and nontoxic state in both prokaryotes and eukaryotes. Ferritin is composed of 24 subunits of heavy and light ferritin chains, and variations in subunit composition can affect iron uptake and release in different tissues. Defects in the FTL gene have been linked to several neurodegen…	Mutations in the FTL gene have been associated with several neurodegenerative diseases, including Alzheimer's disease, Parkinson's disease, and amyotrophic lateral sclerosis (ALS). In addition, mutations in FTL have been linked to hyperferritinemia-cataract syndrome, a rare genetic disorder characterized by high levels of ferritin in the blood and the development of cataracts at an early age. Tar…	GO:0006826 iron ion transport;GO:0006879 intracellular iron ion homeostasis;GO:0000041 transition metal ion transport		Predicted intracellular proteins; FDA approved drug targets:Small molecule drugs; Human disease related genes:Nervous system diseases:Neurodegenerative diseases; Cancer-related genes:Candidate cancer biomarkers; Human disease related genes:Nervous system diseases:Eye disease; Candidate cardiovascular disease genes; Disease related genes	Cytosol (Approved)	Iron Dextran; Protoporphyrin; Ferric pyrophosphate; Sodium ferric gluconate complex; Ferric pyrophosphate citrate		(M5938)HALLMARK REACTIVE OXYGEN SPECIES PATHWAY	0	0	0	0	0	0	0	0	0	1	0	0	0	0
51278	IER5	0	0	0	0	1	1	0	0	0	0	0	0	0	1	0	1	1	0	51278	Gene_ID	H. sapiens	51278	H. sapiens	IER5	immediate early response 5	The human gene IER5, also known as immediate early response 5, encodes a protein that is similar to other immediate early response proteins. In mice, a similar gene may play a role in mediating the cellular response to mitogenic signals. Studies in rats have shown that the expression of a similar gene is increased after waking and sleep deprivation.	There is limited information available on the disease implications of the IER5 gene. However, some studies have suggested that it may be involved in the development and progression of certain cancers, including breast cancer and hepatocellular carcinoma. Targeted drug discovery efforts for IER5 are also limited, as the function of the protein it encodes is not well understood. However, some studi…	GO:1900036 positive regulation of cellular response to heat;GO:1900034 regulation of cellular response to heat;GO:0034605 cellular response to heat		Predicted intracellular proteins	Nucleoplasm (Approved); Additional: Nucleoli			(M5890)HALLMARK TNFA SIGNALING VIA NFKB; (M5939)HALLMARK P53 PATHWAY	0	0	0	0	0	0	0	0	0	0	0	0	0	0
7128	TNFAIP3	0	1	0	0	1	1	1	0	0	0	0	0	0	0	0	0	1	0	7128	Gene_ID	H. sapiens	7128	H. sapiens	TNFAIP3	TNF alpha induced protein 3	TNFAIP3 is a gene that is rapidly induced by tumor necrosis factor (TNF). The protein encoded by this gene is a zinc finger protein and ubiqitin-editing enzyme that inhibits NF-kappa B activation and TNF-mediated apoptosis. The protein has both ubiquitin ligase and deubiquitinase activities and is involved in cytokine-mediated immune and inflammatory responses. Multiple transcript variants encodi…	TNFAIP3 has been implicated in a variety of diseases, including autoimmune disorders, cancer, and infectious diseases. Mutations in TNFAIP3 have been associated with several autoimmune diseases, including systemic lupus erythematosus, rheumatoid arthritis, and psoriasis. In cancer, TNFAIP3 has been shown to have both tumor-suppressive and oncogenic roles, depending on the context. Targeted drug d…	GO:0034147 regulation of toll-like receptor 5 signaling pathway;GO:0034148 negative regulation of toll-like receptor 5 signaling pathway;GO:0070429 negative regulation of nucleotide-binding oligomerization domain containing 1 signaling pathway		Human disease related genes:Immune system diseases:Allergies and autoimmune diseases; Peptidases:Cysteine-type peptidases; Predicted intracellular proteins; Potential drug targets; Cancer-related genes:Candidate cancer biomarkers; Human disease related genes:Skin diseases:Skin and soft tissue diseases; Human disease related genes:Cancers:Cancers of haematopoietic and lymphoid tissues; Enzymes; EN…	Centrosome;Cytosol (Approved)		(M37)PID NFKAPPAB CANONICAL PATHWAY; (M45)PID CD40 PATHWAY; (M128)PID TNF PATHWAY	(M5890)HALLMARK TNFA SIGNALING VIA NFKB; (M5891)HALLMARK HYPOXIA; (M5913)HALLMARK INTERFERON GAMMA RESPONSE	0	1	1	1	0	0	0	0	1	0	1	1	0	1
3115	HLA-DPB1	0	0	0	0	0	1	0	1	0	1	0	0	0	0	1	0	1	0	3115	Gene_ID	H. sapiens	3115	H. sapiens	HLA-DPB1	major histocompatibility complex, class II, DP beta 1	HLA-DPB1 is a gene that belongs to the major histocompatibility complex class II beta chain paralogues. It encodes for a beta chain that is part of a heterodimer consisting of an alpha and beta chain, both anchored in the membrane. This molecule plays a crucial role in the immune system by presenting peptides derived from extracellular proteins. The beta chain is approximately 26-28 kDa and conta…	HLA-DPB1 has been associated with several autoimmune diseases, including multiple sclerosis, systemic lupus erythematosus, and rheumatoid arthritis. Studies have shown that certain HLA-DPB1 alleles are more prevalent in individuals with these diseases, suggesting a potential role in disease susceptibility. Additionally, HLA-DPB1 has been implicated in the development of certain cancers, such as H…	GO:0002399 MHC class II protein complex assembly;GO:0002503 peptide antigen assembly with MHC class II protein complex;GO:0002396 MHC protein complex assembly		Human disease related genes:Immune system diseases:Allergies and autoimmune diseases; Human disease related genes:Cardiovascular diseases:Cardiac diseases; Human disease related genes:Skin diseases:Skin and soft tissue diseases	Cell Junctions (Approved); Additional: Nucleoplasm				1	1	1	1	1	0	0	0	0	0	0	0	0	0
7538	ZFP36	0	0	0	0	0	0	1	0	0	0	0	0	0	1	1	1	1	0	7538	Gene_ID	H. sapiens	7538	H. sapiens	ZFP36	ZFP36 ring finger protein	ZFP36, also known as ZFP36 ring finger protein, is a human gene that plays a role in several cellular processes, including the response to cytokine and growth factor stimuli, as well as the regulation of gene expression. It has been found to have several functions, including binding to 14-3-3 proteins, heat shock proteins, and mRNA 3'-UTR AU-rich regions. ZFP36 is involved in mRNA catabolic proce…	ZFP36 has been implicated in several diseases, including cancer, inflammation, and autoimmune disorders. In cancer, ZFP36 has been found to regulate the expression of genes involved in tumor growth and metastasis, making it a potential target for cancer therapy. In inflammation and autoimmune disorders, ZFP36 has been shown to regulate the expression of cytokines and other inflammatory mediators,…	GO:1901834 regulation of deadenylation-independent decapping of nuclear-transcribed mRNA;GO:1901835 positive regulation of deadenylation-independent decapping of nuclear-transcribed mRNA;GO:1904246 negative regulation of polynucleotide adenylyltransferase activity		Predicted intracellular proteins	Intermediate filaments (Approved)		(M164)PID ERBB1 DOWNSTREAM PATHWAY	(M5890)HALLMARK TNFA SIGNALING VIA NFKB; (M5891)HALLMARK HYPOXIA; (M5907)HALLMARK ESTROGEN RESPONSE LATE	0	0	0	1	0	0	1	1	0	0	0	0	0	1
3726	JUNB	0	0	0	0	1	1	0	0	1	0	0	0	0	1	0	1	0	0	3726	Gene_ID	H. sapiens	3726	H. sapiens	JUNB	JunB proto-oncogene, AP-1 transcription factor subunit	JUNB is a human gene that encodes for the JunB proto-oncogene, which is a subunit of the AP-1 transcription factor. This gene enables sequence-specific double-stranded DNA binding activity and is involved in the positive regulation of transcription by RNA polymerase II. It is located in the nucleoplasm and is part of the AP-1 complex. JUNB is also a biomarker of Hodgkin's lymphoma and anaplastic …	JUNB has been implicated in various diseases, including cancer, inflammation, and autoimmune disorders. In particular, JUNB has been found to play a role in the development and progression of Hodgkin's lymphoma and anaplastic large cell lymphoma. Targeted drug discovery efforts have focused on developing inhibitors of the AP-1 complex, which includes JUNB, as a potential therapeutic strategy for …	GO:0002158 osteoclast proliferation;GO:0060136 embryonic process involved in female pregnancy;GO:0033687 osteoblast proliferation		Human disease related genes:Cancers:Skin cancers; Predicted intracellular proteins; Human disease related genes:Cancers:Cancers of haematopoietic and lymphoid tissues; Transcription factors:Basic domains	Nucleoplasm (Supported)		(M235)PID TCR CALCIUM PATHWAY; (M65)PID FRA PATHWAY; (M60)PID NFAT TFPATHWAY	(M5938)HALLMARK REACTIVE OXYGEN SPECIES PATHWAY; (M5896)HALLMARK TGF BETA SIGNALING; (M5941)HALLMARK UV RESPONSE UP	1	0	1	0	0	1	0	0	1	0	0	0	0	0
4050	LTB	0	1	0	0	1	1	1	0	0	0	0	0	0	0	0	0	0	0	4050	Gene_ID	H. sapiens	4050	H. sapiens	LTB	lymphotoxin beta	Lymphotoxin beta (LTB) is a protein that belongs to the TNF family and is anchored to the cell surface through heterotrimer formation. It primarily forms a complex with lymphotoxin-alpha 1/beta 2, which is the main ligand for the lymphotoxin-beta receptor. LTB is involved in the normal development of lymphoid tissue and is an inducer of the inflammatory response system. There are multiple transcr…	Lymphotoxin beta (LTB) has been implicated in various diseases, including autoimmune disorders, infectious diseases, and cancer. In autoimmune disorders such as rheumatoid arthritis and multiple sclerosis, LTB has been shown to play a role in the development of chronic inflammation and tissue damage. In infectious diseases, LTB has been found to be involved in the immune response to viral and bac…	GO:0048535 lymph node development;GO:0032735 positive regulation of interleukin-12 production;GO:2001238 positive regulation of extrinsic apoptotic signaling pathway		Predicted intracellular proteins; Cancer-related genes:Candidate cancer biomarkers	Centrosome (Approved)		(M5883)NABA SECRETED FACTORS; (M5885)NABA MATRISOME ASSOCIATED; (M5889)NABA MATRISOME	(M5897)HALLMARK IL6 JAK STAT3 SIGNALING; (M5947)HALLMARK IL2 STAT5 SIGNALING; (M5950)HALLMARK ALLOGRAFT REJECTION	1	0	1	1	0	0	0	0	0	0	0	0	0	0
10399	RACK1	0	0	1	1	1	0	0	0	1	0	0	0	0	0	0	0	0	0	10399	Gene_ID	H. sapiens	10399	H. sapiens	RACK1	receptor for activated C kinase 1	RACK1, or receptor for activated C kinase 1, is a human gene that plays a role in various cellular processes, including the regulation of signal transduction and protein metabolism. It has been found to have cyclin binding activity, enzyme binding activity, and protein domain specific binding activity. RACK1 is located in several cellular components, including the midbody, perinuclear region of c…	RACK1 has been implicated in various diseases, including cancer, Alzheimer's disease, and cardiovascular disease. In cancer, RACK1 has been found to be overexpressed in several types of tumors, including breast, lung, and prostate cancer, and has been associated with tumor progression and metastasis. Targeted drug discovery efforts have focused on developing inhibitors of RACK1 to prevent its int…	GO:2001124 regulation of translational frameshifting;GO:2001125 negative regulation of translational frameshifting;GO:0042998 positive regulation of Golgi to plasma membrane protein transport		Predicted intracellular proteins; Transporters:Accessory Factors Involved in Transport; Ribosomal proteins	Nucleoplasm (Supported); Additional: Cytosol	Copper	(M180)PID HIF1A PATHWAY; (M125)PID IGF1 PATHWAY; (M240)PID SYNDECAN 2 PATHWAY	(M5926)HALLMARK MYC TARGETS V1; (M5939)HALLMARK P53 PATHWAY	0	0	0	0	0	0	0	0	0	0	0	0	0	0
4792	NFKBIA	0	0	0	0	0	1	0	0	0	0	0	0	0	1	0	1	1	0	4792	Gene_ID	H. sapiens	4792	H. sapiens	NFKBIA	NFKB inhibitor alpha	NFKBIA is a gene that encodes a protein belonging to the NF-kappa-B inhibitor family. This protein contains multiple ankrin repeat domains and interacts with REL dimers to inhibit NF-kappa-B/REL complexes, which are involved in inflammatory responses. The protein moves between the cytoplasm and the nucleus via a nuclear localization signal and CRM1-mediated nuclear export. Mutations in this gene …	Mutations in the NFKBIA gene have been associated with various diseases, including cancer, autoimmune disorders, and inflammatory diseases. In particular, mutations that result in decreased expression or function of the NFKBIA protein have been linked to increased inflammation and immune dysfunction, leading to diseases such as Crohn's disease, rheumatoid arthritis, and psoriasis. Targeted drug d…	GO:0070427 nucleotide-binding oligomerization domain containing 1 signaling pathway;GO:0010745 negative regulation of macrophage derived foam cell differentiation;GO:0070431 nucleotide-binding oligomerization domain containing 2 signaling pathway		Predicted intracellular proteins; Transcription factors:Immunoglobulin fold; Cancer-related genes:Candidate cancer biomarkers; Human disease related genes:Immune system diseases:Primary immunodeficiency; Human disease related genes:Cancers:Cancers of haematopoietic and lymphoid tissues; Disease related genes	Cytosol (Enhanced)	Acetylsalicylic acid; Bardoxolone methyl; Astaxanthin	(M26)PID NFKAPPAB ATYPICAL PATHWAY; (M37)PID NFKAPPAB CANONICAL PATHWAY; (M45)PID CD40 PATHWAY	(M5941)HALLMARK UV RESPONSE UP; (M5890)HALLMARK TNFA SIGNALING VIA NFKB; (M5913)HALLMARK INTERFERON GAMMA RESPONSE	1	1	0	1	1	0	1	0	0	0	1	0	0	1
3956	LGALS1	0	0	0	0	1	1	0	0	1	0	0	0	0	0	1	0	0	0	3956	Gene_ID	H. sapiens	3956	H. sapiens	LGALS1	galectin 1	LGALS1, also known as galectin 1, is a gene that encodes for a protein belonging to the galectin family. Galectins are proteins that bind to beta-galactoside sugars and are involved in regulating cell-cell and cell-matrix interactions. LGALS1 is thought to act as a negative growth factor, meaning it regulates cell proliferation by inhibiting cell growth. This suggests that LGALS1 may play a role …	LGALS1 has been implicated in various diseases, including cancer, inflammation, and autoimmune disorders. In cancer, LGALS1 has been shown to promote tumor growth and metastasis by regulating cell adhesion, migration, and angiogenesis. As a result, LGALS1 has been identified as a potential therapeutic target for cancer treatment. Several drugs targeting LGALS1 are currently in development, includ…	GO:0002317 plasma cell differentiation;GO:2000329 negative regulation of T-helper 17 cell lineage commitment;GO:0046598 positive regulation of viral entry into host cell		Predicted intracellular proteins; Predicted secreted proteins	Cytosol (Supported)	Mercaptoethanol; Thiodigalactoside; 1,4-Dithiothreitol; Artenimol	(M269)PID RAS PATHWAY; (M254)PID MYC REPRESS PATHWAY; (M5880)NABA ECM AFFILIATED	(M5935)HALLMARK FATTY ACID METABOLISM; (M5930)HALLMARK EPITHELIAL MESENCHYMAL TRANSITION	0	0	1	0	0	1	0	1	1	0	1	1	1	0
2495	FTH1	0	0	0	0	1	0	0	0	1	0	0	0	1	0	1	0	0	0	2495	Gene_ID	H. sapiens	2495	H. sapiens	FTH1	ferritin heavy chain 1	FTH1 is a gene that encodes the heavy subunit of ferritin, a protein that stores iron in a soluble and non-toxic state in both prokaryotes and eukaryotes. Ferritin is composed of 24 subunits of heavy and light ferritin chains, and variations in the subunit composition can affect the rates of iron uptake and release in different tissues. Defects in ferritin proteins have been linked to several neu…	Defects in FTH1 have been linked to several neurodegenerative diseases, including Alzheimer's disease, Parkinson's disease, and Huntington's disease. Targeting FTH1 and ferritin proteins has been explored as a potential therapeutic strategy for these diseases. One approach is to develop small molecules that can modulate ferritin expression or function, such as iron chelators or compounds that can…	GO:0110076 negative regulation of ferroptosis;GO:0110075 regulation of ferroptosis;GO:0048147 negative regulation of fibroblast proliferation		Disease related genes; Predicted intracellular proteins; FDA approved drug targets:Small molecule drugs; Cancer-related genes:Candidate cancer biomarkers; Enzymes; Candidate cardiovascular disease genes; Human disease related genes:Congenital disorders of metabolism:Congenital disorders of ion transport and metabolism; ENZYME proteins:Oxidoreductases		Iron Dextran; Iron; Ferric pyrophosphate citrate; Ferrous gluconate; Ferrous succinate; Ferrous ascorbate; Ferrous fumarate; Ferrous glycine sulfate	(M254)PID MYC REPRESS PATHWAY		0	0	1	0	0	0	0	0	0	1	0	0	0	0
2597	GAPDH	0	0	0	0	1	0	0	0	1	0	0	0	0	0	1	1	0	0	2597	Gene_ID	H. sapiens	2597	H. sapiens	GAPDH	glyceraldehyde-3-phosphate dehydrogenase	GAPDH, or glyceraldehyde-3-phosphate dehydrogenase, is a protein that plays a crucial role in carbohydrate metabolism by catalyzing the reversible oxidative phosphorylation of glyceraldehyde-3-phosphate in the presence of inorganic phosphate and nicotinamide adenine dinucleotide (NAD). It has also been identified as a moonlighting protein, meaning it can perform multiple functions, including urac…	GAPDH has been implicated in several diseases, including cancer, neurodegenerative disorders, and viral infections. In cancer, GAPDH has been shown to promote tumor growth and metastasis by regulating glycolysis and apoptosis. In neurodegenerative disorders, GAPDH has been found to accumulate in the brain and contribute to neuronal death. In viral infections, GAPDH has been shown to interact with…	GO:0035606 peptidyl-cysteine S-trans-nitrosylation;GO:0017014 protein nitrosylation;GO:0018119 peptidyl-cysteine S-nitrosylation		Predicted intracellular proteins; FDA approved drug targets:Small molecule drugs; Enzymes; ENZYME proteins:Oxidoreductases	Cytosol;Plasma membrane (Enhanced); Additional: Nuclear membrane;Vesicles	NADH; Adenosine-5-Diphosphoribose; Thionicotinamide-Adenine-Dinucleotide; 4-(2-Aminoethyl)Benzenesulfonyl Fluoride; Xanthinol; Copper; Artenimol	(M66)PID MYC ACTIV PATHWAY; (M5493)WNT SIGNALING	(M5891)HALLMARK HYPOXIA; (M5924)HALLMARK MTORC1 SIGNALING	0	0	1	0	0	0	1	0	0	0	1	0	0	0
8287	USP9Y	0	1	0	1	0	0	1	1	0	0	0	0	0	0	0	0	0	0	8287	Gene_ID	H. sapiens	8287	H. sapiens	USP9Y	ubiquitin specific peptidase 9 Y-linked	USP9Y is a gene that belongs to the peptidase C19 family. It encodes a protein that is similar to ubiquitin-specific proteases, which are enzymes that remove the ubiquitin molecule from ubiquitin-fused precursors and ubiquitinylated proteins. The gene is located on the Y chromosome and is only present in males. Mutations in USP9Y have been associated with male infertility and may play a role in t…	USP9Y mutations have been linked to male infertility, specifically azoospermia, which is the absence of sperm in semen. Studies have shown that mutations in USP9Y can lead to abnormal sperm development and maturation, resulting in infertility. Additionally, USP9Y has been identified as a potential target for the treatment of testicular germ cell tumors, as it is overexpressed in these tumors. How…	GO:0030509 BMP signaling pathway;GO:0071772 response to BMP;GO:0071773 cellular response to BMP stimulus		Peptidases:Cysteine-type peptidases; Predicted intracellular proteins; Potential drug targets; Human disease related genes:Reproductive system diseases:Reproductive system diseases; Enzymes; ENZYME proteins:Hydrolases; Disease related genes	Vesicles (Uncertain)				0	0	0	0	0	0	0	0	0	0	0	0	0	0
1396	CRIP1	0	0	0	0	1	1	0	0	0	1	0	0	0	1	0	0	0	0	1396	Gene_ID	H. sapiens	1396	H. sapiens	CRIP1	cysteine rich protein 1	Cysteine-rich intestinal protein 1 (CRIP1) is a member of the LIM/double zinc finger protein family, which includes other proteins such as cysteine- and glycine-rich protein-1, rhombotin-1, rhombotin-2, and rhombotin-3. CRIP1 is believed to play a role in intestinal zinc transport. Zinc is an essential mineral that is important for various biological processes, including immune function, wound he…	There is limited information available on the disease implications of CRIP1. However, some studies have suggested that alterations in CRIP1 expression may be associated with certain types of cancer, including colorectal cancer and gastric cancer. Targeted drug discovery efforts for CRIP1 are also limited, as the function of this protein is not fully understood. Currently, there are no drugs on th…	GO:0060741 prostate gland stromal morphogenesis;GO:0071236 cellular response to antibiotic;GO:0071493 cellular response to UV-B		Predicted intracellular proteins	Cytosol;Nuclear speckles (Approved); Additional: Centrosome;Plasma membrane				0	0	0	0	0	0	0	0	0	0	0	0	0	0
115362	GBP5	0	0	0	1	1	0	0	0	0	0	0	1	0	0	1	0	0	0	115362	Gene_ID	H. sapiens	115362	H. sapiens	GBP5	guanylate binding protein 5	GBP5 is a gene that belongs to the dynamin-like GTPase superfamily. It plays a crucial role in innate immunity and inflammation by activating the assembly of NLRP3 inflammasome. The gene undergoes alternative splicing, resulting in the production of multiple transcript variants.	GBP5 has been implicated in various diseases, including autoimmune disorders, infectious diseases, and cancer. In autoimmune disorders, such as systemic lupus erythematosus (SLE) and rheumatoid arthritis (RA), GBP5 expression is upregulated, and its activation of the NLRP3 inflammasome contributes to disease pathogenesis. In infectious diseases, GBP5 has been shown to play a role in host defense …	GO:0140973 positive regulation of AIM2 inflammasome complex assembly;GO:0140971 regulation of AIM2 inflammasome complex assembly;GO:0051715 cytolysis in another organism		Predicted intracellular proteins					1	1	1	1	0	0	1	1	0	0	1	0	0	1
3119	HLA-DQB1	0	0	0	0	0	0	0	0	1	0	0	0	0	1	1	1	0	0	3119	Gene_ID	H. sapiens	3119	H. sapiens	HLA-DQB1	major histocompatibility complex, class II, DQ beta 1	HLA-DQB1 is a gene that belongs to the HLA class II beta chain paralogs. It encodes a beta chain that, along with an alpha chain, forms a heterodimer that is anchored in the membrane. This molecule plays a crucial role in the immune system by presenting peptides derived from extracellular proteins. It is expressed in antigen presenting cells such as B lymphocytes, dendritic cells, and macrophages…	HLA-DQB1 gene polymorphisms have been associated with several autoimmune diseases, including type 1 diabetes, celiac disease, and multiple sclerosis. In type 1 diabetes, certain HLA-DQB1 alleles are strongly associated with disease susceptibility, and the presence of these alleles can be used as a diagnostic tool. In celiac disease, specific HLA-DQB1 alleles are also associated with disease susce…	GO:0002399 MHC class II protein complex assembly;GO:0002503 peptide antigen assembly with MHC class II protein complex;GO:0002396 MHC protein complex assembly		Human disease related genes:Immune system diseases:Allergies and autoimmune diseases; Human disease related genes:Cardiovascular diseases:Cardiac diseases; Predicted intracellular proteins; Human disease related genes:Digestive system diseases:Gastrointestinal diseases; Human disease related genes:Endocrine and metabolic diseases:Diabetes; Human disease related genes:Skin diseases:Skin and soft t…	Rods & Rings (Supported); Additional: Golgi apparatus	Insulin pork			1	1	1	1	1	0	0	0	0	0	0	0	0	0
2633	GBP1	0	0	0	0	1	1	0	0	0	0	0	1	0	0	1	0	0	0	2633	Gene_ID	H. sapiens	2633	H. sapiens	GBP1	guanylate binding protein 1	GBP1 is a human gene that is induced by interferon and encodes for guanylate binding protein 1. This protein is known for its ability to specifically bind guanine nucleotides such as GMP, GDP, and GTP. It is distinguished from other GTP-binding proteins by the presence of two binding motifs instead of three. The function of GBP1 is not fully understood, but it is believed to play a role in the im…	Mutations in the GBP1 gene have been associated with susceptibility to various infectious diseases, including hepatitis C virus (HCV) infection, tuberculosis, and malaria. Studies have shown that individuals with certain genetic variants of GBP1 have an increased risk of developing these infections. Therefore, targeting GBP1 could be a potential strategy for drug discovery in the treatment of the…	GO:0160075 non-canonical inflammasome complex assembly;GO:0051715 cytolysis in another organism;GO:0140639 positive regulation of pyroptotic inflammatory response		Predicted intracellular proteins					1	0	1	1	0	0	1	1	0	0	1	1	0	1
3123	HLA-DRB1	0	0	0	0	0	0	0	0	1	1	0	0	0	0	1	0	1	0	3123	Gene_ID	H. sapiens	3123	H. sapiens	HLA-DRB1	major histocompatibility complex, class II, DR beta 1	HLA-DRB1 is a gene that belongs to the major histocompatibility complex class II beta chain paralogs. It encodes for the beta chain of the class II molecule, which is a heterodimer consisting of an alpha and a beta chain anchored in the membrane. The gene plays a crucial role in the immune system by presenting peptides derived from extracellular proteins. The beta chain is approximately 26-28 kDa…	HLA-DRB1 has been associated with several autoimmune diseases, including rheumatoid arthritis, multiple sclerosis, and type 1 diabetes. The specific alleles of HLA-DRB1 have been linked to increased susceptibility to these diseases. Targeted drug discovery efforts have focused on modulating the immune response by targeting HLA-DRB1 and its associated pathways. One example is abatacept, a drug tha…	GO:0002491 antigen processing and presentation of endogenous peptide antigen via MHC class II;GO:0002469 myeloid dendritic cell antigen processing and presentation;GO:0002468 dendritic cell antigen processing and presentation		Human disease related genes:Immune system diseases:Allergies and autoimmune diseases; Human disease related genes:Cardiovascular diseases:Vascular diseases; Human disease related genes:Cardiovascular diseases:Cardiac diseases; Human disease related genes:Endocrine and metabolic diseases:Diabetes; Human disease related genes:Skin diseases:Skin and soft tissue diseases; Human disease related genes:…				(M5913)HALLMARK INTERFERON GAMMA RESPONSE	1	1	1	1	1	1	0	1	1	0	1	1	1	1
3676	ITGA4	0	0	0	0	1	1	0	0	1	0	0	0	0	0	1	0	0	0	3676	Gene_ID	H. sapiens	3676	H. sapiens	ITGA4	integrin subunit alpha 4	The ITGA4 gene encodes a protein that is a member of the integrin alpha chain family. Integrins are proteins that are involved in cell surface adhesion and signaling. The ITGA4 protein is processed to generate light and heavy chains that make up the alpha 4 subunit. This subunit combines with a beta 1 or beta 7 subunit to form an integrin that may play a role in cell motility and migration. The i…	The ITGA4 gene has been implicated in several autoimmune diseases, including multiple sclerosis, Crohn's disease, and inflammatory bowel disease. The integrin formed by ITGA4 is involved in the migration of immune cells across the blood-brain barrier and the gut epithelium, which is thought to contribute to the pathogenesis of these diseases. As a result, ITGA4 has been identified as a therapeuti…	GO:0043496 regulation of protein homodimerization activity;GO:0090074 negative regulation of protein homodimerization activity;GO:1990771 clathrin-dependent extracellular exosome endocytosis		Predicted intracellular proteins; Cancer-related genes:Candidate cancer biomarkers; CD markers; FDA approved drug targets:Biotech drugs	Plasma membrane (Approved)	Natalizumab; ATL1102; CDP323; R1295; R411; Tinzaparin; Vedolizumab	(M212)PID INTEGRIN5 PATHWAY; (M274)PID LYMPH ANGIOGENESIS PATHWAY; (M47)PID INTEGRIN CS PATHWAY	(M5897)HALLMARK IL6 JAK STAT3 SIGNALING	0	0	1	1	1	1	1	0	0	0	0	0	0	0
3727	JUND	0	0	1	0	1	0	0	0	0	0	0	0	0	1	1	0	0	0	3727	Gene_ID	H. sapiens	3727	H. sapiens	JUND	JunD proto-oncogene, AP-1 transcription factor subunit	JUND is a human gene that belongs to the JUN family and is a part of the AP1 transcription factor complex. It is an intronless gene that produces different isoforms through alternative translation initiation site usage. The protein encoded by JUND has been suggested to play a role in protecting cells from p53-dependent senescence and apoptosis.	JUND has been implicated in various diseases, including cancer, cardiovascular disease, and inflammation. In cancer, JUND has been shown to promote tumor growth and metastasis in several types of cancer, including breast, lung, and prostate cancer. Targeting JUND has been explored as a potential therapeutic strategy for cancer treatment. For example, a small molecule inhibitor of JUND, JUNGBLOCK-…	GO:0035360 positive regulation of peroxisome proliferator activated receptor signaling pathway;GO:0002076 osteoblast development;GO:1904321 response to forskolin		Predicted intracellular proteins; Cancer-related genes:Candidate cancer biomarkers; Transcription factors:Basic domains	Nucleoplasm (Enhanced)		(M65)PID FRA PATHWAY; (M166)PID ATF2 PATHWAY; (M167)PID AP1 PATHWAY		0	0	1	0	0	0	0	0	0	0	0	0	0	1
9592	IER2	0	0	0	0	0	0	0	0	0	0	0	0	0	1	1	1	1	0	9592	Gene_ID	H. sapiens	9592	H. sapiens	IER2	immediate early response 2	IER2, or immediate early response 2, is a gene that is predicted to have DNA binding activity. It is involved in cell motility and positive regulation of transcription by RNA polymerase II. IER2 is located in both the cytoplasm and nucleoplasm. This information is provided by the Alliance of Genome Resources as of April 2022.	IER2 has been implicated in various diseases, including cancer, cardiovascular disease, and neurological disorders. In cancer, IER2 has been shown to be overexpressed in several types of tumors, including breast, lung, and ovarian cancer. Targeting IER2 has been explored as a potential therapeutic strategy for cancer treatment. For example, a study showed that inhibiting IER2 expression in breast…	GO:0071774 response to fibroblast growth factor;GO:0070848 response to growth factor;GO:0030182 neuron differentiation		Predicted intracellular proteins	Nucleoplasm (Enhanced)			(M5890)HALLMARK TNFA SIGNALING VIA NFKB	0	0	0	0	0	0	0	0	0	0	0	0	0	0
6772	STAT1	0	0	0	0	1	1	0	0	0	0	0	1	1	0	0	0	0	0	6772	Gene_ID	H. sapiens	6772	H. sapiens	STAT1	signal transducer and activator of transcription 1	STAT1 is a gene that encodes a protein belonging to the STAT protein family. This protein is activated by various ligands, including interferon-alpha, interferon-gamma, EGF, PDGF, and IL6. Once activated, the protein forms homo- or heterodimers that translocate to the cell nucleus where they act as transcription activators. The protein mediates the expression of various genes, which is important …	Mutations in the STAT1 gene have been associated with several immunodeficiency disorders, including Immunodeficiency 31B, 31A, and 31C. These disorders are characterized by increased susceptibility to infections, particularly viral, fungal, and mycobacterial infections. Targeted drug discovery efforts have focused on developing drugs that can modulate the activity of STAT1, either by inhibiting i…	GO:0072308 negative regulation of metanephric nephron tubule epithelial cell differentiation;GO:0003340 negative regulation of mesenchymal to epithelial transition involved in metanephros morphogenesis;GO:0046725 negative regulation by virus of viral protein levels in host cell		Predicted intracellular proteins; Transcription factors:Immunoglobulin fold; Human disease related genes:Immune system diseases:Primary immunodeficiency; Human disease related genes:Immune system diseases:Other immune system diseases; Disease related genes	Cytosol;Nucleoplasm (Enhanced)		(M36)PID IL27 PATHWAY; (M233)PID EPO PATHWAY; (M127)PID ERBB1 RECEPTOR PROXIMAL PATHWAY	(M5897)HALLMARK IL6 JAK STAT3 SIGNALING; (M5913)HALLMARK INTERFERON GAMMA RESPONSE; (M5950)HALLMARK ALLOGRAFT REJECTION	1	0	1	1	0	0	1	1	0	0	1	0	0	0
3820	KLRB1	0	1	0	0	1	1	1	0	0	0	0	0	0	0	0	0	0	0	3820	Gene_ID	H. sapiens	3820	H. sapiens	KLRB1	killer cell lectin like receptor B1	KLRB1, also known as killer cell lectin like receptor B1, is a gene that encodes a protein found in natural killer (NK) cells. NK cells are a type of lymphocyte that play a role in immune response by mediating cytotoxicity and secreting cytokines. The KLRB1 protein contains an extracellular domain with several motifs characteristic of C-type lectins, a transmembrane domain, and a cytoplasmic doma…	There is limited information available on the disease implications of KLRB1. However, some studies have suggested that variations in the gene may be associated with susceptibility to certain viral infections, such as hepatitis B and C. Additionally, KLRB1 has been implicated in the development and progression of certain types of cancer, including breast cancer and leukemia. There are currently no…	GO:0042269 regulation of natural killer cell mediated cytotoxicity;GO:0002715 regulation of natural killer cell mediated immunity;GO:0001910 regulation of leukocyte mediated cytotoxicity		CD markers	Nucleoplasm (Uncertain); Additional: Cytosol				0	0	0	0	1	0	0	0	1	0	1	0	0	0
1655	DDX5	0	1	1	0	0	1	1	0	0	0	0	0	0	0	0	0	0	0	1655	Gene_ID	H. sapiens	1655	H. sapiens	DDX5	DEAD-box helicase 5	DDX5, also known as DEAD-box helicase 5, is a member of the DEAD box family of RNA helicases. It plays a crucial role in various cellular processes by acting as an adaptor molecule and promoting interactions with other factors. DDX5 is involved in pathways that alter RNA structures, regulate transcription, splicing, and process small noncoding RNAs. The protein contains nine conserved motifs, inc…	DDX5 has been implicated in various diseases, including cancer, viral infections, and neurological disorders. In cancer, DDX5 has been shown to promote tumor growth and metastasis by regulating gene expression and alternative splicing. Targeting DDX5 has emerged as a potential therapeutic strategy for cancer treatment. Several small molecule inhibitors of DDX5 have been developed, including RK-33…	GO:0061614 miRNA transcription;GO:0031053 primary miRNA processing;GO:0043517 positive regulation of DNA damage response, signal transduction by p53 class mediator		Predicted intracellular proteins; Cancer-related genes:Mutated cancer genes; Cancer-related genes:Mutational cancer driver genes; ENZYME proteins:Hydrolases; Enzymes	Nucleoli;Nucleoplasm (Supported)	Artenimol	(M145)PID P53 DOWNSTREAM PATHWAY		0	0	0	0	0	0	0	1	0	0	1	0	0	1
64167	ERAP2	0	0	0	0	1	0	0	0	0	0	0	1	0	0	1	0	1	0	64167	Gene_ID	H. sapiens	64167	H. sapiens	ERAP2	endoplasmic reticulum aminopeptidase 2	ERAP2 is a gene that encodes a zinc metalloaminopeptidase that is part of the M1 protease family. It is located in the endoplasmic reticulum and is responsible for trimming antigenic epitopes for presentation by major histocompatibility complex (MHC) class I molecules. Mutations in this gene have been linked to the inflammatory arthritis syndrome ankylosing spondylitis and pre-eclampsia. ERAP2 is…	ERAP2 has been implicated in several diseases, including ankylosing spondylitis (AS) and pre-eclampsia. AS is a chronic inflammatory arthritis that primarily affects the spine and sacroiliac joints, and ERAP2 has been identified as a susceptibility gene for this disease. Pre-eclampsia is a pregnancy complication characterized by high blood pressure and damage to organs, and ERAP2 has been associa…	GO:0043171 peptide catabolic process;GO:0019885 antigen processing and presentation of endogenous peptide antigen via MHC class I;GO:0002483 antigen processing and presentation of endogenous peptide antigen		Predicted secreted proteins; Predicted intracellular proteins; Enzymes; Peptidases:Metallopeptidases	Golgi apparatus (Approved)			(M5921)HALLMARK COMPLEMENT	0	1	0	1	1	0	0	0	0	0	0	0	0	0
3689	ITGB2	0	0	0	1	1	1	1	0	0	0	0	0	0	0	0	0	0	0	3689	Gene_ID	H. sapiens	3689	H. sapiens	ITGB2	integrin subunit beta 2	ITGB2 is a gene that encodes for the integrin beta chain, a protein that combines with various alpha chains to form different integrin heterodimers. Integrins are crucial cell-surface proteins that play a role in cell adhesion and signaling. The encoded protein is essential for immune response, and mutations in this gene can cause leukocyte adhesion deficiency. Alternative splicing of the gene re…	Mutations in the ITGB2 gene have been linked to leukocyte adhesion deficiency (LAD), a rare autosomal recessive disorder characterized by recurrent bacterial infections, impaired wound healing, and delayed separation of the umbilical cord. LAD is caused by a deficiency in the expression or function of integrin beta-2, which impairs the ability of leukocytes to adhere to the endothelium and migrat…	GO:0043315 positive regulation of neutrophil degranulation;GO:0045963 negative regulation of dopamine metabolic process;GO:0045914 negative regulation of catecholamine metabolic process		Predicted intracellular proteins; CD markers; Human disease related genes:Immune system diseases:Primary immunodeficiency; Disease related genes	Plasma membrane (Supported); Additional: Rods & Rings		(M47)PID INTEGRIN CS PATHWAY; (M169)PID INTEGRIN2 PATHWAY; (M159)PID AMB2 NEUTROPHILS PATHWAY	(M5924)HALLMARK MTORC1 SIGNALING; (M5950)HALLMARK ALLOGRAFT REJECTION; (M5953)HALLMARK KRAS SIGNALING UP	1	1	1	1	1	1	0	0	1	1	0	0	0	0
10578	GNLY	0	0	0	0	0	1	1	0	0	0	0	0	0	0	0	0	1	0	10578	Gene_ID	H. sapiens	10578	H. sapiens	GNLY	granulysin	GNLY is a gene that encodes for a protein called granulysin, which is found in the cytotoxic granules of T cells and natural killer cells. Upon antigen stimulation, these granules are released and the granulysin protein exhibits antimicrobial activity against various organisms, including M. tuberculosis. The gene has multiple alternatively spliced transcript variants that encode for different iso…	GNLY has been implicated in various diseases, including autoimmune disorders, infectious diseases, and cancer. In autoimmune disorders, such as psoriasis and lupus, GNLY has been found to be overexpressed, leading to tissue damage and inflammation. In infectious diseases, GNLY has been shown to play a role in the immune response against pathogens, including M. tuberculosis and HIV. In cancer, GNL…	GO:0006968 cellular defense response;GO:0050832 defense response to fungus;GO:0009620 response to fungus		Predicted intracellular proteins; Transporters:Transporter channels and pores; Predicted secreted proteins		3-(N-morpholino)propanesulfonic acid			0	0	0	1	0	0	0	0	0	0	0	0	0	1
71	ACTG1	0	0	0	0	1	1	0	0	0	0	0	0	0	0	0	1	0	0	71	Gene_ID	H. sapiens	71	H. sapiens	ACTG1	actin gamma 1	ACTG1 is a gene that encodes for actin gamma 1, a cytoplasmic actin found in all cell types. Actins are proteins involved in various types of cell motility and in maintaining the cytoskeleton. ACTG1 mutations are associated with DFNA20/26, a subtype of autosomal dominant non-syndromic sensorineural progressive hearing loss, and Baraitser-Winter syndrome. Alternative splicing results in multiple t…	DFNA20/26 is a subtype of autosomal dominant non-syndromic sensorineural progressive hearing loss caused by mutations in the ACTG1 gene. The mutations affect the structure and function of actin gamma 1, leading to degeneration of hair cells in the inner ear. There are currently no targeted drug discovery efforts for DFNA20/26, and treatment options are limited to hearing aids and cochlear implant…	GO:0150111 regulation of transepithelial transport;GO:1902396 protein localization to bicellular tight junction;GO:0098974 postsynaptic actin cytoskeleton organization		Predicted intracellular proteins; Human disease related genes:Congenital malformations:Other congenital malformations; Human disease related genes:Nervous system diseases:Ear disease; Disease related genes		Copper; Artenimol	(M16801)SIG REGULATION OF THE ACTIN CYTOSKELETON BY RHO GTPASES	(M5892)HALLMARK CHOLESTEROL HOMEOSTASIS; (M5915)HALLMARK APICAL JUNCTION	0	0	0	1	0	1	1	0	0	0	0	0	0	0
1521	CTSW	0	0	0	0	0	1	1	0	0	0	0	0	0	0	0	0	1	0	1521	Gene_ID	H. sapiens	1521	H. sapiens	CTSW	cathepsin W	The CTSW gene encodes for a cysteine proteinase called cathepsin W, which belongs to the peptidase C1 family. This protein may have a specific role in regulating T-cell cytolytic activity and is found associated with the membrane inside the endoplasmic reticulum of natural killer and cytotoxic T-cells. The expression of this gene is up-regulated by interleukin-2.	Research on the CTSW gene has revealed its potential involvement in various diseases, including cancer, autoimmune disorders, and infectious diseases. In cancer, cathepsin W has been shown to promote tumor growth and metastasis by degrading extracellular matrix proteins. In autoimmune disorders, such as rheumatoid arthritis, cathepsin W has been implicated in the destruction of joint tissue. Addi…	GO:0051603 proteolysis involved in protein catabolic process;GO:0030163 protein catabolic process;GO:0009057 macromolecule catabolic process		Peptidases:Cysteine-type peptidases; Predicted intracellular proteins; Enzymes			(M3468)NABA ECM REGULATORS; (M5885)NABA MATRISOME ASSOCIATED; (M5889)NABA MATRISOME		0	0	0	0	0	0	0	0	0	0	0	0	0	0
57674	RNF213	0	0	0	0	1	0	0	0	0	0	0	1	0	0	1	0	0	0	57674	Gene_ID	H. sapiens	57674	H. sapiens	RNF213	ring finger protein 213	The RNF213 gene encodes a protein that contains a specialized type of zinc-finger called a C3HC4-type RING finger domain, which is involved in mediating protein-protein interactions. The protein also contains an AAA domain, which is associated with ATPase activity. This gene is a susceptibility gene for Moyamoya disease, a vascular disorder of intracranial arteries. Additionally, this gene is inv…	Moyamoya disease is a rare cerebrovascular disorder that is characterized by the narrowing or occlusion of the internal carotid arteries and their branches, leading to the formation of abnormal collateral vessels. The RNF213 gene has been identified as a susceptibility gene for Moyamoya disease, with mutations in this gene being associated with an increased risk of developing the disease. Targete…	GO:0120322 lipid modification by small protein conjugation;GO:0120323 lipid ubiquitination;GO:2000051 negative regulation of non-canonical Wnt signaling pathway		Human disease related genes:Cardiovascular diseases:Vascular diseases; ENZYME proteins:Transferases; Potential drug targets; Predicted intracellular proteins; Cancer-related genes:Mutational cancer driver genes; Enzymes; Disease related genes	Cytosol (Supported)			(M5913)HALLMARK INTERFERON GAMMA RESPONSE	0	0	0	0	1	0	0	0	0	0	0	0	0	1
10376	TUBA1B	0	0	0	0	1	1	0	0	0	0	0	0	0	0	1	0	0	0	10376	Gene_ID	H. sapiens	10376	H. sapiens	TUBA1B	tubulin alpha 1b	TUBA1B is a human gene that encodes for tubulin alpha 1b, a protein that is involved in the organization of the microtubule cytoskeleton and the mitotic cell cycle. It has been predicted to have double-stranded RNA binding activity and ubiquitin protein ligase binding activity. TUBA1B is located in the microtubule and is predicted to act upstream of or within the cellular response to interleukin-…	TUBA1B has been implicated in several diseases, including cancer, neurodegenerative disorders, and developmental disorders. In cancer, TUBA1B has been found to be overexpressed in several types of tumors, including breast, lung, and ovarian cancer, and has been associated with poor prognosis. Targeted drug discovery efforts have focused on developing inhibitors of TUBA1B to disrupt microtubule fu…	GO:0071353 cellular response to interleukin-4;GO:0070670 response to interleukin-4;GO:0030705 cytoskeleton-dependent intracellular transport		Predicted intracellular proteins	Microtubules (Enhanced); Additional: Primary cilium	Epothilone D; Patupilone; CYT997; 2-MERCAPTO-N-[1,2,3,10-TETRAMETHOXY-9-OXO-5,6,7,9-TETRAHYDRO-BENZO[A]HEPTALEN-7-YL]ACETAMIDE	(M11)PID PRL SIGNALING EVENTS PATHWAY; (M32)PID HDAC CLASSIII PATHWAY; (M30)PID HDAC CLASSII PATHWAY		1	0	0	1	1	0	1	0	0	0	0	0	0	0
3659	IRF1	0	0	0	0	1	0	0	0	0	0	0	1	0	0	1	0	0	0	3659	Gene_ID	H. sapiens	3659	H. sapiens	IRF1	interferon regulatory factor 1	IRF1, or interferon regulatory factor 1, is a gene that encodes a protein involved in regulating gene expression and suppressing tumor growth. The protein activates genes involved in the body's immune response to viruses and bacteria, as well as playing a role in cell proliferation, apoptosis, and DNA damage response. It also represses the transcription of several other genes. As a tumor suppress…	IRF1 has been implicated in various types of cancer, including gastric cancer, myelogenous leukemia, and lung cancer. In gastric cancer, decreased expression of IRF1 has been associated with poor prognosis and increased tumor invasion. In myelogenous leukemia, IRF1 has been shown to induce apoptosis in leukemic cells, making it a potential target for drug development. In lung cancer, IRF1 has bee…	GO:0034124 regulation of MyD88-dependent toll-like receptor signaling pathway;GO:0043374 CD8-positive, alpha-beta T cell differentiation;GO:0045590 negative regulation of regulatory T cell differentiation		Transcription factors:Helix-turn-helix domains; Predicted intracellular proteins; Human disease related genes:Cancers:Cancers of the lung and pleura; Cancer-related genes:Candidate cancer biomarkers; Disease related genes	Nucleoplasm (Approved); Additional: Cytosol		(M290)PID IL12 STAT4 PATHWAY; (M161)PID IFNG PATHWAY; (M183)PID IL6 7 PATHWAY	(M5897)HALLMARK IL6 JAK STAT3 SIGNALING; (M5911)HALLMARK INTERFERON ALPHA RESPONSE; (M5941)HALLMARK UV RESPONSE UP	1	0	1	1	0	1	1	1	1	0	1	1	0	0
1072	CFL1	0	0	1	0	0	1	0	0	0	0	0	0	0	0	1	0	0	0	1072	Gene_ID	H. sapiens	1072	H. sapiens	CFL1	cofilin 1	Cofilin 1, also known as CFL1, is a human gene that encodes a protein involved in the regulation of the actin cytoskeleton. The protein can bind and depolymerize filamentous F-actin and inhibit the polymerization of monomeric G-actin in a pH-dependent manner. Increased phosphorylation of the protein by LIM kinase aids in Rho-induced reorganization of the actin cytoskeleton. Cofilin 1 is widely di…	Mutations in the CFL1 gene have been associated with various diseases, including Alzheimer's disease, breast cancer, and neurodegenerative disorders. Targeted drug discovery efforts have focused on developing drugs that can modulate the activity of cofilin 1 and its downstream signaling pathways. For example, small molecule inhibitors of LIM kinase, which phosphorylates and activates cofilin 1, h…	GO:0010771 negative regulation of cell morphogenesis;GO:0051510 regulation of unidimensional cell growth;GO:0051511 negative regulation of unidimensional cell growth		Predicted intracellular proteins	Plasma membrane (Approved)	Dodecyldimethylamine N-oxide; Copper; Artenimol	(M5060)SA FAS SIGNALING; (M1529)SA G1 AND S PHASES; (M16801)SIG REGULATION OF THE ACTIN CYTOSKELETON BY RHO GTPASES	(M5923)HALLMARK PI3K AKT MTOR SIGNALING	1	0	1	0	0	0	1	0	0	0	0	0	0	0
1890	TYMP	0	0	0	0	0	0	0	0	1	0	0	1	0	0	1	0	0	0	1890	Gene_ID	H. sapiens	1890	H. sapiens	TYMP	thymidine phosphorylase	TYMP, also known as thymidine phosphorylase, is a gene that encodes an angiogenic factor that promotes the growth of blood vessels and endothelial cells. This gene has a specific target cell specificity, acting only on endothelial cells. Mutations in TYMP have been linked to mitochondrial neurogastrointestinal encephalomyopathy, a rare genetic disorder that affects the digestive system and nervou…	TYMP mutations have been linked to mitochondrial neurogastrointestinal encephalomyopathy (MNGIE), a rare autosomal recessive disorder that affects multiple systems in the body. MNGIE is characterized by gastrointestinal dysmotility, peripheral neuropathy, muscle weakness, and ophthalmoplegia. There is currently no cure for MNGIE, and treatment is mainly supportive. However, targeted drug discover…	GO:0046074 dTMP catabolic process;GO:1905333 regulation of gastric motility;GO:0009131 pyrimidine nucleoside monophosphate catabolic process		ENZYME proteins:Transferases; Predicted intracellular proteins; FDA approved drug targets:Small molecule drugs; Human disease related genes:Congenital disorders of metabolism:Mitochondrial diseases; Cancer-related genes:Candidate cancer biomarkers; Enzymes; Disease related genes	Golgi apparatus;Nuclear bodies (Approved); Additional: Cytosol	Tipiracil			0	0	0	0	0	0	0	0	0	0	0	0	0	0
2207	FCER1G	0	0	0	0	0	0	0	0	1	0	0	0	0	0	1	0	1	0	2207	Gene_ID	H. sapiens	2207	H. sapiens	FCER1G	Fc epsilon receptor Ig	The FCER1G gene encodes a gamma chain subunit of the high affinity IgE receptor, which plays a crucial role in allergic reactions. This receptor is composed of four subunits, including one alpha, one beta, and two gamma chains. The gamma chains are also found in other Fc receptors.	The FCER1G gene has been implicated in various allergic and autoimmune diseases, including asthma, atopic dermatitis, and rheumatoid arthritis. Targeting the high affinity IgE receptor has been a promising approach for the treatment of allergic diseases. Several drugs have been developed to target this receptor, including omalizumab, which is a monoclonal antibody that binds to the alpha chain of…	GO:0001812 positive regulation of type I hypersensitivity;GO:0001803 regulation of type III hypersensitivity;GO:0001805 positive regulation of type III hypersensitivity		FDA approved drug targets:Small molecule drugs		Benzylpenicilloyl polylysine	(M7)PID FCER1 PATHWAY	(M5921)HALLMARK COMPLEMENT; (M5953)HALLMARK KRAS SIGNALING UP	0	1	1	1	0	1	1	0	1	1	1	1	1	1
5788	PTPRC	0	0	0	0	1	0	0	0	1	0	0	1	0	0	0	0	0	0	5788	Gene_ID	H. sapiens	5788	H. sapiens	PTPRC	protein tyrosine phosphatase receptor type C	PTPRC is a gene that encodes a protein tyrosine phosphatase (PTP) that regulates various cellular processes, including cell growth, differentiation, mitosis, and oncogenic transformation. It is classified as a receptor type PTP and contains an extracellular domain, a single transmembrane segment, and two tandem intracytoplasmic catalytic domains. PTPRC is an essential regulator of T- and B-cell a…	PTPRC has been implicated in various diseases, including autoimmune disorders, cancer, and infectious diseases. In autoimmune disorders, PTPRC is involved in the regulation of T-cell activation and differentiation, and its dysregulation has been linked to the development of diseases such as multiple sclerosis, rheumatoid arthritis, and systemic lupus erythematosus. In cancer, PTPRC has been shown…	GO:0044855 plasma membrane raft distribution;GO:0044856 plasma membrane raft localization;GO:1902215 negative regulation of interleukin-4-mediated signaling pathway		Transporters:Accessory Factors Involved in Transport; CD markers; Cancer-related genes; Predicted intracellular proteins; Potential drug targets; Human disease related genes:Immune system diseases:Primary immunodeficiency; Enzymes; ENZYME proteins:Hydrolases; Disease related genes	Nucleoplasm;Vesicles (Uncertain)		(M1315)SIG PIP3 SIGNALING IN B LYMPHOCYTES; (M8626)SIG BCR SIGNALING PATHWAY; (M88)PID CD8 TCR PATHWAY	(M5915)HALLMARK APICAL JUNCTION; (M5950)HALLMARK ALLOGRAFT REJECTION	0	1	1	1	1	1	0	1	1	1	0	1	0	0
8519	IFITM1	0	0	0	0	1	1	0	0	0	0	0	0	0	0	1	0	0	0	8519	Gene_ID	H. sapiens	8519	H. sapiens	IFITM1	interferon induced transmembrane protein 1	IFITM1 is a human gene that belongs to the interferon-induced transmembrane (IFITM) protein family. This gene encodes a protein that is induced by interferon and plays a role in restricting the entry of various viral pathogens into cells, including influenza A virus, Ebola virus, and Sars-CoV-2. IFITM1 is a member of the CD225 superfamily, which also includes IFITM2 and IFITM3. The protein encode…	There is growing interest in the potential therapeutic applications of IFITM1 in various viral diseases. Studies have shown that IFITM1 expression is downregulated in certain cancers, including breast, lung, and prostate cancer, suggesting a potential role in cancer progression. Additionally, IFITM1 has been implicated in the pathogenesis of several viral infections, including influenza A virus, …	GO:0035455 response to interferon-alpha;GO:0046597 host-mediated suppression of symbiont invasion;GO:0035456 response to interferon-beta		Transporters:Accessory Factors Involved in Transport; CD markers	Golgi apparatus;Plasma membrane (Approved)			(M5911)HALLMARK INTERFERON ALPHA RESPONSE; (M5932)HALLMARK INFLAMMATORY RESPONSE	1	0	1	1	1	0	1	1	0	0	0	0	0	0
6280	S100A9	0	0	0	0	0	0	0	0	1	0	0	0	1	0	1	0	0	0	6280	Gene_ID	H. sapiens	6280	H. sapiens	S100A9	S100 calcium binding protein A9	S100A9 is a protein that belongs to the S100 family of proteins and contains two EF-hand calcium-binding motifs. S100 proteins are involved in regulating various cellular processes such as cell cycle progression and differentiation. S100A9 is found in the cytoplasm and/or nucleus of many different types of cells. It may function in inhibiting casein kinase and has been associated with the disease…	S100A9 has been implicated in various diseases, including cancer, inflammation, and autoimmune disorders. In cancer, S100A9 has been shown to promote tumor growth and metastasis by inducing angiogenesis and suppressing immune responses. Inflammation and autoimmune disorders, such as rheumatoid arthritis and psoriasis, are characterized by elevated levels of S100A9 in affected tissues. Targeted dr…	GO:0035606 peptidyl-cysteine S-trans-nitrosylation;GO:0070488 neutrophil aggregation;GO:0017014 protein nitrosylation		Predicted intracellular proteins; Cancer-related genes:Candidate cancer biomarkers; Predicted secreted proteins	Cytosol;Intermediate filaments;Plasma membrane (Supported)	Calcium; Zinc; Zinc acetate; Zinc chloride; Zinc sulfate, unspecified form	(M264)PID TOLL ENDOGENOUS PATHWAY; (M5883)NABA SECRETED FACTORS; (M5885)NABA MATRISOME ASSOCIATED	(M5907)HALLMARK ESTROGEN RESPONSE LATE; (M5921)HALLMARK COMPLEMENT	0	0	0	0	1	0	0	0	1	1	1	0	0	1
5934	RBL2	0	0	0	0	1	1	0	1	0	0	0	0	0	0	0	0	0	0	5934	Gene_ID	H. sapiens	5934	H. sapiens	RBL2	RB transcriptional corepressor like 2	The human gene RBL2, also known as RB transcriptional corepressor like 2, is involved in regulating gene expression by enabling promoter-specific chromatin binding activity. It is also involved in the negative regulation of lipid kinase activity. RBL2 is located in the chromosome, cytosol, and nuclear lumen. Its exact role in gene regulation is still being studied, but it is believed to act upstr…	Mutations in the RBL2 gene have been associated with various types of cancer, including breast, lung, and bladder cancer. In breast cancer, RBL2 has been found to be downregulated, leading to increased cell proliferation and tumor growth. Targeted drug discovery efforts have focused on developing drugs that can restore RBL2 function or inhibit its downstream targets. One example is the drug palbo…	GO:0043550 regulation of lipid kinase activity;GO:2000134 negative regulation of G1/S transition of mitotic cell cycle;GO:1902807 negative regulation of cell cycle G1/S phase transition		Predicted intracellular proteins; Cancer-related genes:Candidate cancer biomarkers; Human disease related genes:Congenital malformations:Congenital malformations of the nervous system; Disease related genes	Mitotic chromosome;Nucleoli rim;Nucleoplasm (Supported); Additional: Cytosol		(M12771)SA PTEN PATHWAY; (M136)PID FOXO PATHWAY; (M40)PID E2F PATHWAY		0	0	0	0	0	0	0	0	0	0	0	0	0	0
440270	GOLGA8B	0	0	0	1	1	0	0	0	0	1	0	0	0	0	0	0	0	0	440270	Gene_ID	H. sapiens	440270	H. sapiens	GOLGA8B	golgin A8 family member B	GOLGA8B is a human gene that belongs to the golgin A8 family member B. It is predicted to play a role in the organization of the Golgi apparatus and spindle assembly. GOLGA8B is located in both the Golgi apparatus and cytosol. This information is provided by the Alliance of Genome Resources as of April 2022.	There is limited information available on the disease implications of GOLGA8B. However, recent studies have suggested that GOLGA8B may be involved in the development and progression of certain types of cancer, including breast cancer and hepatocellular carcinoma. Targeted drug discovery efforts for GOLGA8B are currently underway, with a focus on identifying small molecule inhibitors that can sele…	GO:0007030 Golgi organization;GO:0010256 endomembrane system organization;GO:0006996 organelle organization		Predicted intracellular proteins	Golgi apparatus (Approved); Additional: Cytosol				0	0	0	0	0	0	0	0	0	0	0	0	0	0
10521	DDX17	0	0	0	0	1	0	0	0	1	0	0	0	0	0	1	0	0	0	10521	Gene_ID	H. sapiens	10521	H. sapiens	DDX17	DEAD-box helicase 17	DDX17 is a gene that encodes a DEAD-box helicase protein, which is an ATPase that is activated by various RNA species but not by dsDNA. DEAD-box proteins are RNA helicases that are involved in several cellular processes, including altering RNA secondary structure, translation initiation, nuclear and mitochondrial splicing, and ribosome and splicesosome assembly. DDX17 is closely related to the DD…	There is limited information available on the disease implications of DDX17. However, recent studies have suggested that DDX17 may play a role in cancer progression and metastasis. Specifically, DDX17 has been shown to be overexpressed in several types of cancer, including breast, lung, and liver cancer. Targeted drug discovery efforts for DDX17 are still in the early stages, but there is potenti…	GO:0030521 androgen receptor signaling pathway;GO:2001014 regulation of skeletal muscle cell differentiation;GO:0010586 miRNA metabolic process		Enzymes; Predicted intracellular proteins; ENZYME proteins:Hydrolases	Nuclear speckles (Supported)		(M200)PID ERA GENOMIC PATHWAY		0	0	0	0	0	0	0	1	0	0	1	0	0	1
4502	MT2A	0	0	0	0	1	0	0	0	0	0	0	0	0	0	1	0	1	0	4502	Gene_ID	H. sapiens	4502	H. sapiens	MT2A	metallothionein 2A	MT2A is a gene that belongs to the metallothionein family of genes. The proteins encoded by this gene family are low in molecular weight, rich in cysteine, and bind divalent heavy metal ions, which helps to regulate the concentration of heavy metals in cells. These proteins act as antioxidants, protect against hydroxyl free radicals, and play a role in detoxification of heavy metals. MT2A interac…	MT2A has been implicated in various diseases, including cancer, neurodegenerative disorders, and diabetes. Polymorphisms in this gene have been associated with an increased risk of several types of cancer, including breast, prostate, and lung cancer. Targeted drug discovery efforts have focused on developing drugs that can modulate the expression of MT2A or its activity. For example, some studies…	GO:0036015 response to interleukin-3;GO:0036016 cellular response to interleukin-3;GO:0036018 cellular response to erythropoietin		Predicted intracellular proteins		Zinc; Zinc acetate; Zinc chloride; Zinc sulfate, unspecified form	(M167)PID AP1 PATHWAY	(M5891)HALLMARK HYPOXIA; (M5901)HALLMARK G2M CHECKPOINT; (M5913)HALLMARK INTERFERON GAMMA RESPONSE	1	0	0	1	0	0	1	0	0	0	0	0	0	0
7402	UTRN	0	0	0	0	0	0	0	0	1	0	0	1	0	0	1	0	0	0	7402	Gene_ID	H. sapiens	7402	H. sapiens	UTRN	utrophin	UTRN is a human gene that shares structural and functional similarities with the dystrophin gene. It contains an actin-binding N-terminus, a triple coiled-coil repeat central region, and a C-terminus that interacts with dystroglycan protein components. UTRN is located at the neuromuscular synapse and myotendinous junctions, where it participates in post-synaptic membrane maintenance and acetylcho…	Mutations in the UTRN gene have been associated with congenital myopathy, a rare genetic disorder characterized by muscle weakness and wasting. However, there are currently no targeted drug discovery efforts or approved drugs specifically for UTRN-related myopathy. In terms of drug discovery efforts for muscular dystrophy, there has been significant progress in developing therapies that target th…	GO:1902305 regulation of sodium ion transmembrane transport;GO:0001954 positive regulation of cell-matrix adhesion;GO:0002028 regulation of sodium ion transport		Predicted intracellular proteins	Plasma membrane (Supported); Additional: Basal body;Nucleoplasm;Primary cilium	Zinc; Zinc acetate; Zinc chloride; Zinc sulfate, unspecified form			0	0	1	0	0	0	0	0	0	0	0	0	0	0
10581	IFITM2	0	0	0	0	1	1	0	0	0	0	0	0	0	0	1	0	0	0	10581	Gene_ID	H. sapiens	10581	H. sapiens	IFITM2	interferon induced transmembrane protein 2	IFITM2 is a human gene that belongs to the interferon-induced transmembrane (IFITM) protein family. This gene encodes a protein that is induced by interferon and plays a role in restricting the entry of various viral pathogens into cells, including influenza A virus, Ebola virus, and Sars-CoV-2. IFITM2 is one of five members of the IFITM family and belongs to the CD225 superfamily. The protein en…	There is limited information available on the disease implications of IFITM2. However, research has shown that IFITM2 plays a role in restricting the entry of various viral pathogens into cells, including influenza A virus, Ebola virus, and Sars-CoV-2. Therefore, targeting IFITM2 could be a potential strategy for developing antiviral drugs. There are currently no drugs on the market that specific…	GO:0035455 response to interferon-alpha;GO:0046597 host-mediated suppression of symbiont invasion;GO:0035458 cellular response to interferon-beta		Transporters:Accessory Factors Involved in Transport	Cell Junctions (Approved); Additional: Nucleoplasm			(M5911)HALLMARK INTERFERON ALPHA RESPONSE; (M5913)HALLMARK INTERFERON GAMMA RESPONSE	1	0	0	1	0	0	1	1	0	0	0	0	0	0
3146	HMGB1	0	0	0	0	0	0	0	0	1	1	0	0	0	0	1	0	0	0	3146	Gene_ID	H. sapiens	3146	H. sapiens	HMGB1	high mobility group box 1	HMGB1 is a non-histone, nuclear DNA-binding protein that regulates transcription and is involved in the organization of DNA. It belongs to the High Mobility Group-box superfamily and plays a role in several cellular processes, including inflammation, cell differentiation, and tumor cell migration. Multiple pseudogenes of this gene have been identified, and alternative splicing results in multiple…	HMGB1 has been implicated in several diseases, including cancer, autoimmune disorders, and inflammatory diseases. In cancer, HMGB1 has been shown to promote tumor growth, invasion, and metastasis. In autoimmune disorders, HMGB1 has been found to be involved in the pathogenesis of diseases such as rheumatoid arthritis and systemic lupus erythematosus. In inflammatory diseases, HMGB1 has been shown…	GO:0032072 regulation of restriction endodeoxyribonuclease activity;GO:1905455 positive regulation of myeloid progenitor cell differentiation;GO:0017055 negative regulation of RNA polymerase II transcription preinitiation complex assembly		Predicted intracellular proteins; Predicted secreted proteins	Nucleoplasm (Supported)	Chloroquine; Ethyl pyruvate	(M264)PID TOLL ENDOGENOUS PATHWAY; (M159)PID AMB2 NEUTROPHILS PATHWAY; (M53)PID INTEGRIN3 PATHWAY		1	1	1	0	1	1	1	1	1	1	1	1	1	1
5721	PSME2	0	0	0	0	1	1	0	0	0	0	0	0	0	0	1	0	0	0	5721	Gene_ID	H. sapiens	5721	H. sapiens	PSME2	proteasome activator subunit 2	PSME2 is a gene that encodes the beta subunit of the 11S regulator, which is an alternate regulator found in the immunoproteasome. The immunoproteasome is a modified proteasome that plays an essential role in processing class I MHC peptides. PSME2 is one of the two 11S subunits that is induced by gamma-interferon. It combines with two other beta subunits and three alpha subunits to form a heteroh…	PSME2 has been implicated in various diseases, including cancer, autoimmune disorders, and infectious diseases. In cancer, PSME2 has been shown to be overexpressed in several types of tumors, including breast, lung, and prostate cancer. Targeting PSME2 has been proposed as a potential therapeutic strategy for cancer treatment. In autoimmune disorders, PSME2 has been found to be involved in the re…	GO:2000045 regulation of G1/S transition of mitotic cell cycle;GO:1902806 regulation of cell cycle G1/S phase transition;GO:0061136 regulation of proteasomal protein catabolic process		Predicted intracellular proteins	Nucleoplasm (Approved)			(M5911)HALLMARK INTERFERON ALPHA RESPONSE; (M5913)HALLMARK INTERFERON GAMMA RESPONSE	1	0	0	1	1	0	0	0	0	0	0	0	0	0
9636	ISG15	0	0	0	0	1	0	0	0	0	0	0	1	0	0	1	0	0	0	9636	Gene_ID	H. sapiens	9636	H. sapiens	ISG15	ISG15 ubiquitin like modifier	ISG15 is a human gene that encodes a protein that acts as a ubiquitin-like modifier. When activated by interferon-alpha and interferon-beta, the protein is conjugated to intracellular target proteins. The protein has several functions, including chemotactic activity towards neutrophils, directing ligated target proteins to intermediate filaments, cell-to-cell signaling, and antiviral activity dur…	ISG15 has been implicated in various diseases, including viral infections, autoimmune diseases, and cancer. In viral infections, ISG15 has been shown to have antiviral activity by inhibiting viral replication and promoting the immune response. In autoimmune diseases, ISG15 has been found to be upregulated and may contribute to the pathogenesis of the disease. In cancer, ISG15 has been shown to pr…	GO:0032461 positive regulation of protein oligomerization;GO:0032020 ISG15-protein conjugation;GO:0032459 regulation of protein oligomerization		Predicted intracellular proteins; Human disease related genes:Immune system diseases:Primary immunodeficiency; Predicted secreted proteins; Disease related genes				(M5911)HALLMARK INTERFERON ALPHA RESPONSE; (M5913)HALLMARK INTERFERON GAMMA RESPONSE	1	0	1	1	0	0	0	1	1	0	1	1	0	1
54832	VPS13C	0	0	0	0	0	0	0	0	1	0	0	1	0	0	1	0	0	0	54832	Gene_ID	H. sapiens	54832	H. sapiens	VPS13C	vacuolar protein sorting 13 homolog C	VPS13C is a gene that belongs to the vacuolar protein sorting-associated 13 gene family. It is involved in the sorting and transport of proteins within cells. The gene has multiple transcript variants due to alternate splicing.	Mutations in the VPS13C gene have been associated with several diseases, including Parkinson's disease, Huntington's disease, and spinocerebellar ataxia. These diseases are characterized by the accumulation of toxic proteins within cells, which can lead to cell death and neurodegeneration. As a result, there is growing interest in developing drugs that can target VPS13C and other proteins involve…	GO:1905090 negative regulation of type 2 mitophagy;GO:0045053 protein retention in Golgi apparatus;GO:1901525 negative regulation of mitophagy		Human disease related genes:Nervous system diseases:Neurodegenerative diseases; Predicted intracellular proteins; Disease related genes					0	0	0	0	0	0	0	0	0	0	0	0	0	0
6281	S100A10	0	0	0	0	1	0	0	0	1	0	0	0	0	0	1	0	0	0	6281	Gene_ID	H. sapiens	6281	H. sapiens	S100A10	S100 calcium binding protein A10	S100A10 is a gene that encodes a protein belonging to the S100 family of proteins, which contain two EF-hand calcium-binding motifs. S100 proteins are found in the cytoplasm and nucleus of various cells and are involved in regulating cellular processes such as cell cycle progression and differentiation. The S100 gene family includes at least 13 members located on chromosome 1q21. S100A10 may play…	S100A10 has been implicated in various diseases, including cancer, cardiovascular disease, and neurological disorders. In cancer, S100A10 has been shown to promote tumor growth and metastasis by regulating cell migration and invasion. Targeting S100A10 has been explored as a potential therapeutic strategy for cancer treatment. For example, a small molecule inhibitor of S100A10 called MLCK210 has …	GO:1905686 positive regulation of plasma membrane repair;GO:1905684 regulation of plasma membrane repair;GO:0010756 positive regulation of plasminogen activation		Transporters:Accessory Factors Involved in Transport	Mitochondria (Approved)	Phenethyl Isothiocyanate	(M5060)SA FAS SIGNALING; (M5883)NABA SECRETED FACTORS; (M5885)NABA MATRISOME ASSOCIATED	(M5935)HALLMARK FATTY ACID METABOLISM; (M5939)HALLMARK P53 PATHWAY	0	0	1	0	0	0	0	0	0	0	0	0	0	0
3107	HLA-C	0	0	0	0	1	0	1	0	0	0	0	0	1	0	0	0	0	0	3107	Gene_ID	H. sapiens	3107	H. sapiens	HLA-C	major histocompatibility complex, class I, C	HLA-C is a gene that belongs to the major histocompatibility complex (MHC) class I heavy chain paralogues. It encodes a protein that plays a central role in the immune system by presenting peptides derived from the endoplasmic reticulum lumen. The protein is a heterodimer consisting of a heavy chain and a light chain, and is expressed in nearly all cells. Polymorphisms within the gene are respons…	HLA-C has been implicated in a variety of diseases, including autoimmune disorders, infectious diseases, and cancer. In autoimmune diseases such as psoriasis and ankylosing spondylitis, certain HLA-C alleles have been associated with increased risk. In infectious diseases, HLA-C polymorphisms have been linked to susceptibility and severity of infections such as HIV, hepatitis B and C, and COVID-1…	GO:0002486 antigen processing and presentation of endogenous peptide antigen via MHC class I via ER pathway, TAP-independent;GO:0002476 antigen processing and presentation of endogenous peptide antigen via MHC class Ib;GO:0002484 antigen processing and presentation of endogenous peptide antigen via MHC class I via ER pathway		Predicted intracellular proteins; Human disease related genes:Skin diseases:Skin and soft tissue diseases; Disease related genes				(M5911)HALLMARK INTERFERON ALPHA RESPONSE	1	1	0	1	1	0	0	1	1	1	1	0	0	0
3118	HLA-DQA2	0	0	0	0	0	0	0	0	1	0	0	0	0	1	0	1	0	0	3118	Gene_ID	H. sapiens	3118	H. sapiens	HLA-DQA2	major histocompatibility complex, class II, DQ alpha 2	HLA-DQA2 is a gene that belongs to the HLA class II alpha chain family. It encodes a protein that forms a heterodimer with a class II beta chain and is involved in the peptide loading of MHC class II molecules. The protein is located in intracellular vesicles and helps to release the CLIP molecule from the peptide binding site. Class II molecules are expressed in antigen presenting cells and are …	There is limited information available on the disease implications of HLA-DQA2 gene variations. However, studies have shown that certain HLA class II alleles, including those of the HLA-DQA2 gene, are associated with an increased risk of autoimmune diseases such as type 1 diabetes, celiac disease, and rheumatoid arthritis. Targeted drug discovery efforts for these diseases have focused on modulat…	GO:0002399 MHC class II protein complex assembly;GO:0002503 peptide antigen assembly with MHC class II protein complex;GO:0002396 MHC protein complex assembly		Human disease related genes:Immune system diseases:Allergies and autoimmune diseases; Human disease related genes:Cardiovascular diseases:Cardiac diseases; Human disease related genes:Digestive system diseases:Gastrointestinal diseases; Human disease related genes:Endocrine and metabolic diseases:Diabetes; Human disease related genes:Skin diseases:Skin and soft tissue diseases		Insulin pork			1	1	1	1	1	0	0	0	0	0	0	0	0	0
3824	KLRD1	0	0	0	0	0	1	1	0	0	0	0	0	0	0	0	0	0	0	3824	Gene_ID	H. sapiens	3824	H. sapiens	KLRD1	killer cell lectin like receptor D1	KLRD1, also known as CD94, is a gene that encodes for a type II membrane protein expressed on natural killer (NK) cells. NK cells are a type of lymphocyte that play a role in cytotoxic activity and cytokine secretion upon immune stimulation. KLRD1 belongs to the C-type lectin superfamily and is a member of the NKG2 family, which may be involved in regulating NK cell function. The gene has several…	KLRD1 has been implicated in various diseases, including cancer, autoimmune disorders, and infectious diseases. In cancer, KLRD1 expression has been associated with better prognosis in some types of tumors, such as colorectal cancer and non-small cell lung cancer. However, in other types of cancer, such as breast cancer and melanoma, KLRD1 expression has been linked to poor prognosis. Targeted dr…	GO:0001915 negative regulation of T cell mediated cytotoxicity;GO:0002223 stimulatory C-type lectin receptor signaling pathway;GO:1990840 response to lectin		Predicted intracellular proteins; CD markers				(M5950)HALLMARK ALLOGRAFT REJECTION	0	1	1	1	1	0	0	0	1	0	1	1	1	0
2215	FCGR3B	0	0	0	0	0	0	0	0	0	0	0	0	0	0	1	0	1	0	2215	Gene_ID	H. sapiens	2215	H. sapiens	FCGR3B	Fc gamma receptor IIIb	The FCGR3B gene encodes a protein that acts as a low affinity receptor for the Fc region of gamma immunoglobulins (IgG). This protein can bind either monomeric or aggregated IgG and may function to capture immune complexes in the peripheral circulation. There are several transcript variants of this gene that encode different isoforms. A similar gene encoding a related protein is also found on chr…	The FCGR3B gene has been implicated in several autoimmune and inflammatory diseases, including systemic lupus erythematosus, rheumatoid arthritis, and vasculitis. Variants of this gene have been associated with altered susceptibility to these diseases, as well as with differences in disease severity and response to treatment. Targeted drug discovery efforts have focused on developing therapies th…	GO:0001788 antibody-dependent cellular cytotoxicity;GO:0001794 type IIa hypersensitivity;GO:0002445 type II hypersensitivity		Human disease related genes:Immune system diseases:Allergies and autoimmune diseases; Transporters:Accessory Factors Involved in Transport; CD markers; Predicted intracellular proteins; FDA approved drug targets:Biotech drugs; Predicted secreted proteins		Cetuximab; Etanercept; Human immunoglobulin G; Gemtuzumab ozogamicin; Muromonab; Alemtuzumab; Alefacept; Natalizumab; Palivizumab; Daclizumab; Catumaxomab; Sarilumab			0	1	0	1	0	0	0	0	0	1	0	0	1	0
3002	GZMB	0	0	0	0	0	1	0	0	0	0	0	0	0	0	0	0	1	0	3002	Gene_ID	H. sapiens	3002	H. sapiens	GZMB	granzyme B	GZMB, also known as granzyme B, is a gene that encodes a protein belonging to the granzyme subfamily of proteins. This protein is secreted by natural killer cells and cytotoxic T lymphocytes and is proteolytically processed to generate the active protease, which induces target cell apoptosis. In addition to inducing apoptosis, this protein also processes cytokines and degrades extracellular matri…	The role of GZMB in various diseases has been extensively studied, and it has been implicated in cancer, autoimmune diseases, and viral infections. In cancer, GZMB is involved in tumor surveillance and elimination by inducing apoptosis in cancer cells. Therefore, targeting GZMB has been explored as a potential therapeutic strategy for cancer treatment. Several small molecule inhibitors of GZMB ha…	GO:0140507 granzyme-mediated programmed cell death signaling pathway;GO:0141201 pyroptotic cell death;GO:0002836 positive regulation of response to tumor cell		Peptidases:Serine-type peptidases; Predicted intracellular proteins; Predicted secreted proteins; Enzymes; ENZYME proteins:Hydrolases	Calyx (Approved)		(M7997)SA CASPASE CASCADE; (M220)PID CASPASE PATHWAY; (M54)PID IL12 2PATHWAY	(M5921)HALLMARK COMPLEMENT; (M5950)HALLMARK ALLOGRAFT REJECTION	0	1	0	1	0	0	0	0	0	0	1	0	1	0
54543	TOMM7	0	0	0	0	0	1	0	0	0	1	0	0	0	0	0	0	0	0	54543	Gene_ID	H. sapiens	54543	H. sapiens	TOMM7	translocase of outer mitochondrial membrane 7	The TOMM7 gene encodes a protein that is a subunit of the translocase of the outer mitochondrial membrane. This protein is responsible for regulating the assembly and stability of the translocase complex. The translocase complex is involved in the transport of proteins from the cytosol into the mitochondria, which is essential for mitochondrial function. Mutations in the TOMM7 gene have been asso…	There is limited information available on targeted drug discovery efforts for the TOMM7 gene. However, mutations in TOMM7 have been associated with mitochondrial disorders, including Leigh syndrome and encephalomyopathy. These disorders are characterized by a range of symptoms, including developmental delays, muscle weakness, and neurological problems. Currently, there are no targeted drugs avail…	GO:1905091 positive regulation of type 2 mitophagy;GO:0045040 protein insertion into mitochondrial outer membrane;GO:0007008 outer mitochondrial membrane organization		Predicted intracellular proteins					0	0	0	0	0	0	0	0	0	0	0	0	0	0
80162	PGGHG	0	0	1	0	1	0	0	0	0	0	0	0	0	0	0	0	0	0	80162	Gene_ID	H. sapiens	80162	H. sapiens	PGGHG	protein-glucosylgalactosylhydroxylysine glucosidase	The human gene PGGHG encodes for a protein called protein-glucosylgalactosylhydroxylysine glucosidase, which is involved in the breakdown of carbohydrates. This enzyme is responsible for the activity of glucosylgalactosylhydroxylysine glucosidase, which is located in the cytosol of cells. The function of this enzyme is to break down a specific type of carbohydrate molecule, which is important for…	Unfortunately, there is currently limited information available on the disease implications and targeted drug discovery efforts for PGGHG. This may be due to the fact that the function of this gene and its associated protein are not yet fully understood. As a result, there are no known drugs on the market that specifically target PGGHG. However, there may be potential for future drug discovery ef…	GO:0005975 carbohydrate metabolic process;GO:0044238 primary metabolic process;GO:0008152 metabolic process		Enzymes; Predicted intracellular proteins; ENZYME proteins:Hydrolases	Cytosol (Enhanced)				0	0	0	0	0	0	0	0	0	0	0	0	0	0
94240	EPSTI1	0	0	0	0	1	0	0	0	0	0	0	1	0	0	0	0	0	0	94240	Gene_ID	H. sapiens	94240	H. sapiens	EPSTI1	epithelial stromal interaction 1	EPSTI1, or epithelial stromal interaction 1, is a gene that has been shown to promote tumor invasion and metastasis in some invasive cancer cells when overexpressed. The expression of this gene is upregulated by direct binding of the Kruppel like factor 8 protein to promoter sequences. The protein encoded by EPSTI1 interacts with the amino terminal region of the valosin containing protein gene pr…	EPSTI1 has been implicated in several diseases, including cancer and autoimmune disorders such as systemic lupus erythematosus (SLE). In cancer, EPSTI1 has been shown to promote tumor invasion and metastasis, making it a potential target for cancer therapy. Targeted drug discovery efforts have focused on identifying small molecules that can inhibit EPSTI1 expression or activity. However, there ar…			Predicted intracellular proteins				(M5911)HALLMARK INTERFERON ALPHA RESPONSE; (M5913)HALLMARK INTERFERON GAMMA RESPONSE	0	0	0	0	0	0	0	0	0	0	0	0	0	0
6277	S100A6	0	0	0	0	0	0	0	0	1	0	0	0	0	0	1	0	0	0	6277	Gene_ID	H. sapiens	6277	H. sapiens	S100A6	S100 calcium binding protein A6	S100A6 is a gene that encodes a protein belonging to the S100 family of proteins, which contain two EF-hand calcium-binding motifs. These proteins are found in the cytoplasm and/or nucleus of various cells and are involved in regulating cellular processes such as cell cycle progression and differentiation. S100A6 may play a role in stimulating Ca2+-dependent insulin release, prolactin secretion, …	S100A6 has been implicated in various diseases, including cancer, neurodegenerative disorders, and autoimmune diseases. In cancer, S100A6 has been shown to be overexpressed in several types of tumors, including breast, lung, and pancreatic cancer, and is associated with tumor progression and poor prognosis. Targeting S100A6 has been explored as a potential therapeutic strategy for cancer, and sev…	GO:0048146 positive regulation of fibroblast proliferation;GO:0048145 regulation of fibroblast proliferation;GO:0007409 axonogenesis		Predicted intracellular proteins; Cancer-related genes:Candidate cancer biomarkers	Cytosol;Plasma membrane (Enhanced)	Calcium citrate; Calcium Phosphate; Calcium phosphate dihydrate	(M5883)NABA SECRETED FACTORS; (M5885)NABA MATRISOME ASSOCIATED; (M5889)NABA MATRISOME		0	0	0	0	0	0	0	0	0	0	0	0	0	0
10627	MYL12A	0	0	0	0	0	0	0	0	1	0	0	0	0	0	1	0	0	0	10627	Gene_ID	H. sapiens	10627	H. sapiens	MYL12A	myosin light chain 12A	The MYL12A gene encodes a regulatory protein called myosin light chain 12A, which is involved in regulating contraction in smooth muscle and non-muscle cells. This protein is activated by phosphorylation and has been implicated in DNA damage repair by sequestering a transcriptional regulator called AATF/Che-1, which represses p53-driven apoptosis. Multiple transcript variants of this gene are pro…	The MYL12A gene has been implicated in several diseases, including cancer, cardiovascular disease, and neurological disorders. In cancer, MYL12A has been shown to play a role in tumor growth and metastasis, making it a potential target for cancer therapy. In cardiovascular disease, MYL12A has been linked to hypertension and atherosclerosis, and drugs targeting this protein may have potential in t…	GO:0070527 platelet aggregation;GO:0034109 homotypic cell-cell adhesion;GO:0030168 platelet activation		Predicted intracellular proteins		4-[4-(2,5-DIOXO-PYRROLIDIN-1-YL)-PHENYLAMINO]-4-HYDROXY-BUTYRIC ACID		(M5908)HALLMARK ANDROGEN RESPONSE	0	0	0	0	0	1	0	0	0	0	0	0	0	0
7114	TMSB4X	0	0	0	0	0	1	0	0	0	0	0	0	0	0	1	0	0	0	7114	Gene_ID	H. sapiens	7114	H. sapiens	TMSB4X	thymosin beta 4 X-linked	TMSB4X is a gene that encodes a protein called thymosin beta 4 X-linked. This protein is involved in regulating the polymerization of actin, a protein that is important for cell movement and structure. TMSB4X also plays a role in cell proliferation, migration, and differentiation. Interestingly, this gene is located on the X chromosome but escapes X inactivation, meaning that both copies of the g…	TMSB4X has been implicated in a variety of diseases, including cancer, cardiovascular disease, and neurological disorders. In cancer, TMSB4X has been shown to promote tumor growth and metastasis, making it a potential target for cancer therapy. In cardiovascular disease, TMSB4X has been linked to the development of atherosclerosis and cardiac fibrosis. In neurological disorders, TMSB4X has been a…	GO:1905273 positive regulation of proton-transporting ATP synthase activity, rotational mechanism;GO:1902037 negative regulation of hematopoietic stem cell differentiation;GO:0051351 positive regulation of ligase activity		Predicted intracellular proteins	Cytosol;Nucleoplasm;Vesicles (Approved)				0	0	0	0	0	0	1	0	0	0	1	1	0	0
7453	WARS	0	0	0	0	0	0	0	0	0	0	0	1	0	0	1	0	0	0	7453	Gene_ID	H. sapiens	7453	H. sapiens	WARS1	tryptophanyl-tRNA synthetase 1	WARS1, also known as tryptophanyl-tRNA synthetase 1, is an enzyme that catalyzes the aminoacylation of tRNA(trp) with tryptophan. It belongs to the class I tRNA synthetase family and is thought to be one of the first proteins to appear in evolution due to its central role in linking amino acids with nucleotide triplets contained in tRNAs. There are two forms of tryptophanyl-tRNA synthetase, a cyt…	Research on WARS1 has revealed its potential implications in various diseases. For instance, studies have shown that WARS1 is overexpressed in certain types of cancer, including breast, lung, and colorectal cancer, and may play a role in tumor growth and metastasis. Additionally, mutations in WARS1 have been linked to Charcot-Marie-Tooth disease, a hereditary neurological disorder that affects th…	GO:0006436 tryptophanyl-tRNA aminoacylation;GO:0006418 tRNA aminoacylation for protein translation;GO:0043039 tRNA aminoacylation		ENZYME proteins:Ligase; Potential drug targets; Predicted intracellular proteins; Human disease related genes:Nervous system diseases:Neurodegenerative diseases; Enzymes; Disease related genes	Cytosol (Enhanced)	Tryptophan; Tryptophanyl-5'amp; Tryptophanamide		(M5911)HALLMARK INTERFERON ALPHA RESPONSE; (M5913)HALLMARK INTERFERON GAMMA RESPONSE; (M5924)HALLMARK MTORC1 SIGNALING	0	0	1	0	0	0	0	0	0	0	0	0	0	0
2634	GBP2	0	0	0	0	1	0	0	0	0	0	0	1	0	0	0	0	0	0	2634	Gene_ID	H. sapiens	2634	H. sapiens	GBP2	guanylate binding protein 2	GBP2 is a gene that belongs to the guanine-binding protein family. It encodes a GTPase that can hydrolyze GTP to GDP. The protein is mainly involved in binding to guanine nucleotides and is induced by interferon. It may also serve as a marker for squamous cell carcinomas.	GBP2 has been implicated in various diseases, including viral infections, autoimmune diseases, and cancer. In viral infections, GBP2 has been shown to play a role in the innate immune response by inhibiting viral replication. In autoimmune diseases, GBP2 has been found to be upregulated in patients with systemic lupus erythematosus and rheumatoid arthritis, suggesting a potential role in the path…	GO:0140973 positive regulation of AIM2 inflammasome complex assembly;GO:0140971 regulation of AIM2 inflammasome complex assembly;GO:0051715 cytolysis in another organism		Predicted intracellular proteins	Cytosol;Nucleoplasm (Approved)			(M5911)HALLMARK INTERFERON ALPHA RESPONSE; (M5950)HALLMARK ALLOGRAFT REJECTION	1	1	0	1	0	0	1	1	0	0	1	0	0	1
7852	CXCR4	0	0	1	0	1	0	0	0	0	0	0	0	0	0	0	0	0	0	7852	Gene_ID	H. sapiens	7852	H. sapiens	CXCR4	C-X-C motif chemokine receptor 4	The CXCR4 gene encodes a protein that is a receptor for stromal cell-derived factor-1, a type of chemokine. The protein has seven transmembrane regions and is located on the surface of cells. It plays a role in supporting HIV entry into cells and is highly expressed in breast cancer cells. Mutations in this gene have been linked to WHIM syndrome, a rare immune disorder characterized by warts, hyp…	The CXCR4 gene has been implicated in several diseases, including cancer, HIV/AIDS, and WHIM syndrome. In cancer, CXCR4 is overexpressed in many types of tumors and is associated with tumor growth, metastasis, and poor prognosis. Targeting CXCR4 with small molecule inhibitors has shown promise in preclinical studies and clinical trials for various cancers, including breast, pancreatic, and multip…	GO:2000448 positive regulation of macrophage migration inhibitory factor signaling pathway;GO:2000446 regulation of macrophage migration inhibitory factor signaling pathway;GO:0038160 CXCL12-activated CXCR4 signaling pathway		G-protein coupled receptors:Chemokines and chemotactic factors receptors; CD markers; G-protein coupled receptors:GPCRs excl olfactory receptors; FDA approved drug targets:Small molecule drugs; Transporters; Cancer-related genes:Candidate cancer biomarkers; Human disease related genes:Immune system diseases:Primary immunodeficiency; Disease related genes		Framycetin; AMD-070; Plerixafor; Ibalizumab	(M55)PID S1P S1P3 PATHWAY; (M257)PID EPHRINB REV PATHWAY; (M165)PID SYNDECAN 4 PATHWAY	(M5923)HALLMARK PI3K AKT MTOR SIGNALING; (M5891)HALLMARK HYPOXIA; (M5924)HALLMARK MTORC1 SIGNALING	0	0	0	1	0	0	1	1	0	0	0	0	0	0
200315	APOBEC3A	0	0	0	0	0	0	0	0	0	0	0	1	0	0	1	0	0	0	200315	Gene_ID	H. sapiens	200315	H. sapiens	APOBEC3A	apolipoprotein B mRNA editing enzyme catalytic subunit 3A	APOBEC3A is a gene that belongs to the cytidine deaminase gene family and is located on chromosome 22. It is involved in the immune system's defense against foreign DNA, such as viruses, by restricting their transmission. The protein encoded by this gene lacks the zinc binding activity of other family members and is structurally and functionally related to the C to U RNA-editing cytidine deaminas…	APOBEC3A has been implicated in various diseases, including cancer and viral infections. In cancer, APOBEC3A has been shown to induce mutations in the DNA of cancer cells, leading to genomic instability and tumor progression. In viral infections, APOBEC3A plays a role in restricting the replication of retroviruses, such as HIV-1, by inducing hypermutation in the viral genome. Targeted drug discov…	GO:0044355 clearance of foreign intracellular DNA;GO:0099046 clearance of foreign intracellular nucleic acids;GO:0070383 DNA cytosine deamination		Enzymes; Predicted intracellular proteins; ENZYME proteins:Hydrolases	Nucleoplasm (Uncertain)				0	0	0	0	0	0	0	1	0	0	0	0	0	0
3117	HLA-DQA1	0	0	0	0	0	0	0	0	1	1	0	0	0	0	0	0	0	0	3117	Gene_ID	H. sapiens	3117	H. sapiens	HLA-DQA1	major histocompatibility complex, class II, DQ alpha 1	HLA-DQA1 is a gene that belongs to the major histocompatibility complex class II alpha chain paralogues. It encodes for the alpha chain of the class II molecule, which is a heterodimer consisting of an alpha and a beta chain. The class II molecule plays a crucial role in the immune system by presenting peptides derived from extracellular proteins. The alpha chain is approximately 33-35 kDa and is…	HLA-DQA1 gene has been associated with several autoimmune diseases, including celiac disease, type 1 diabetes, and rheumatoid arthritis. In celiac disease, the HLA-DQA1*05 allele is strongly associated with the disease, and it is used as a diagnostic marker. In type 1 diabetes, the HLA-DQA1*03 allele is associated with an increased risk of developing the disease. Targeted drug discovery efforts f…	GO:0002399 MHC class II protein complex assembly;GO:0002503 peptide antigen assembly with MHC class II protein complex;GO:0002396 MHC protein complex assembly		Human disease related genes:Immune system diseases:Allergies and autoimmune diseases; Human disease related genes:Cardiovascular diseases:Cardiac diseases; Predicted intracellular proteins; Human disease related genes:Digestive system diseases:Gastrointestinal diseases; Human disease related genes:Endocrine and metabolic diseases:Diabetes; Transporters; Human disease related genes:Skin diseases:S…				(M5913)HALLMARK INTERFERON GAMMA RESPONSE; (M5950)HALLMARK ALLOGRAFT REJECTION	1	1	1	1	1	0	0	0	0	0	0	0	0	0
51747	LUC7L3	0	0	0	0	1	0	0	0	0	0	0	0	0	0	1	0	0	0	51747	Gene_ID	H. sapiens	51747	H. sapiens	LUC7L3	LUC7 like 3 pre-mRNA splicing factor	LUC7L3 is a human gene that encodes a protein involved in pre-mRNA splicing. The protein has two distinct domains, with the N-terminal half containing cysteine/histidine motifs and leucine zipper-like repeats, and the C-terminal half rich in arginine and glutamate residues (RE domain) and arginine and serine residues (RS domain). The protein localizes in the nucleus with a speckled pattern and is…	There is limited information on the disease implications of LUC7L3. However, recent studies have suggested that mutations in this gene may be associated with certain types of cancer, including breast cancer and hepatocellular carcinoma. Targeted drug discovery efforts for LUC7L3 are currently underway, with a focus on developing small molecule inhibitors that can selectively target the protein an…	GO:0006376 mRNA splice site recognition;GO:0000245 spliceosomal complex assembly;GO:0022618 protein-RNA complex assembly		Predicted intracellular proteins	Nuclear speckles (Enhanced)			(M5925)HALLMARK E2F TARGETS	0	0	0	0	0	0	0	0	0	0	0	0	0	0
10791	VAMP5	0	0	0	0	0	0	0	0	0	0	0	1	0	0	1	0	0	0	10791	Gene_ID	H. sapiens	10791	H. sapiens	VAMP5	vesicle associated membrane protein 5	VAMP5 is a gene that belongs to the vesicle-associated membrane protein (VAMP)/synaptobrevin family and the SNARE superfamily. It is involved in the docking and/or fusion of vesicles and cell membranes. VAMP5 may participate in vesicle trafficking events that are associated with myogenesis. Myogenesis is the process of muscle cell formation and differentiation. The protein encoded by VAMP5 is a c…	There is limited information available on the disease implications of VAMP5. However, some studies have suggested that mutations in this gene may be associated with certain neuromuscular disorders. Targeted drug discovery efforts for VAMP5 are also limited, as the function of this gene is not well understood. Currently, there are no drugs on the market that specifically target VAMP5. However, the…	GO:0043001 Golgi to plasma membrane protein transport;GO:0061951 establishment of protein localization to plasma membrane;GO:0006893 Golgi to plasma membrane transport			Nucleoplasm;Plasma membrane (Approved)			(M5913)HALLMARK INTERFERON GAMMA RESPONSE	0	0	0	0	0	0	0	0	0	0	0	0	0	0
11314	CD300A	0	0	0	0	0	1	1	0	0	0	0	0	0	0	0	0	0	0	11314	Gene_ID	H. sapiens	11314	H. sapiens	CD300A	CD300a molecule	CD300A is a gene that encodes a protein belonging to the CD300 family of cell surface proteins found on immune cells. It is located on chromosome 17 and is clustered with other family members. The protein is involved in immune response signaling pathways. Multiple transcript variants have been identified for this gene, resulting in different isoforms of the protein.	CD300A has been implicated in various diseases, including autoimmune disorders, infectious diseases, and cancer. In autoimmune disorders, such as multiple sclerosis and rheumatoid arthritis, CD300A has been shown to play a role in regulating immune responses. In infectious diseases, CD300A has been found to be involved in the recognition and clearance of pathogens by immune cells. In cancer, CD30…	GO:0060101 negative regulation of phagocytosis, engulfment;GO:1905154 negative regulation of membrane invagination;GO:1902566 regulation of eosinophil activation		Predicted intracellular proteins; CD markers	Plasma membrane (Approved); Additional: Cytosol;Vesicles				0	0	1	1	1	0	0	0	1	1	1	1	0	0
4673	NAP1L1	0	0	0	0	0	0	0	0	0	1	0	0	0	0	1	0	0	0	4673	Gene_ID	H. sapiens	4673	H. sapiens	NAP1L1	nucleosome assembly protein 1 like 1	NAP1L1 is a gene that encodes a member of the nucleosome assembly protein family. This protein is involved in DNA replication and may contribute to the regulation of cell proliferation by modulating chromatin formation. There are multiple transcript variants of this gene that encode different isoforms, but not all of them have been fully characterized.	There is limited information available on the disease implications of NAP1L1. However, some studies have suggested that alterations in the expression of this gene may be associated with certain types of cancer, including breast cancer and hepatocellular carcinoma. Targeted drug discovery efforts for NAP1L1 are also limited, but some studies have identified potential small molecule inhibitors that…	GO:2000179 positive regulation of neural precursor cell proliferation;GO:2000177 regulation of neural precursor cell proliferation;GO:0006334 nucleosome assembly		Predicted intracellular proteins	Microtubules (Uncertain)			(M5925)HALLMARK E2F TARGETS; (M5926)HALLMARK MYC TARGETS V1	0	0	0	0	0	0	0	0	0	0	0	0	0	0
2950	GSTP1	0	0	0	0	0	0	0	0	1	0	0	0	0	0	1	0	0	0	2950	Gene_ID	H. sapiens	2950	H. sapiens	GSTP1	glutathione S-transferase pi 1	GSTP1 is a gene that encodes for a type of enzyme called glutathione S-transferase pi 1. This enzyme plays a crucial role in detoxification by binding hydrophobic and electrophilic compounds with reduced glutathione. The GST family is divided into four main classes, and GSTP1 is a polymorphic gene that encodes for active, functionally different variant proteins. These proteins are believed to be …	GSTP1 has been implicated in various diseases, including cancer, neurodegenerative disorders, and cardiovascular disease. Studies have shown that certain variants of GSTP1 may increase the risk of developing certain types of cancer, such as prostate, lung, and breast cancer. Additionally, GSTP1 has been linked to the development of Parkinson's disease and Alzheimer's disease, as well as atheroscl…	GO:0035732 nitric oxide storage;GO:0033484 intracellular nitric oxide homeostasis;GO:0071460 cellular response to cell-matrix adhesion		ENZYME proteins:Transferases; Predicted intracellular proteins; Cancer-related genes:Candidate cancer biomarkers; Enzymes; Human disease related genes:Cancers:Cancers of male genital organs	Cytosol;Mitochondria (Supported)	Glutathione; Troglitazone; Clozapine; Etacrynic acid; Clomipramine; (9R,10R)-9-(S-glutathionyl)-10-hydroxy-9,10-dihydrophenanthrene; S-Hydroxycysteine; Cibacron Blue; Glutathione sulfonic acid; Deoxycholic acid; S-(4-nitrobenzyl)glutathione; 2-(N-morpholino)ethanesulfonic acid; S-Hexylglutathione; Carbocisteine; Canfosfamide; Ezatiostat; Exisulind; S-NONYL-CYSTEINE; S-(4-BROMOBENZYL)CYSTEINE; Cur…			0	0	1	0	0	0	0	0	0	1	0	1	0	1
9308	CD83	0	0	0	0	0	0	0	0	0	0	0	0	0	1	0	1	0	0	9308	Gene_ID	H. sapiens	9308	H. sapiens	CD83	CD83 molecule	CD83 is a gene that encodes a protein that belongs to the immunoglobulin superfamily of receptors. This protein is a type I membrane protein and may play a role in regulating antigen presentation. Additionally, a soluble form of the protein can bind to dendritic cells and inhibit their maturation. The gene has three different transcript variants that encode different isoforms of the protein.	CD83 has been implicated in various diseases, including autoimmune disorders, cancer, and infectious diseases. In autoimmune disorders, CD83 has been shown to play a role in regulating T cell activation and tolerance, and its dysregulation has been linked to the development of autoimmune diseases such as multiple sclerosis and systemic lupus erythematosus. In cancer, CD83 has been found to be ove…	GO:0032713 negative regulation of interleukin-4 production;GO:0032673 regulation of interleukin-4 production;GO:0032743 positive regulation of interleukin-2 production		CD markers	Nucleoplasm;Plasma membrane (Approved); Additional: Golgi apparatus;Nucleoli			(M5947)HALLMARK IL2 STAT5 SIGNALING; (M5890)HALLMARK TNFA SIGNALING VIA NFKB	0	0	1	0	0	1	0	0	0	0	0	0	0	0
4069	LYZ	0	0	0	0	0	0	0	0	1	0	0	0	1	0	0	0	0	0	4069	Gene_ID	H. sapiens	4069	H. sapiens	LYZ	lysozyme	The human gene LYZ encodes for lysozyme, a protein that has antibacterial activity against various bacterial species by cleaving the beta[1-4]glycosidic linkages between N-acetylmuramic acid and N-acetylglucosamine in the bacterial cell wall peptidoglycan. Lysozyme is present in various human body fluids such as milk, saliva, tears, plasma, and white blood cells, as well as in organs like the spl…	Heritable renal amyloidosis is a rare genetic disorder caused by mutations in the LYZ gene, resulting in the deposition of amyloid fibrils in the kidneys. This can lead to progressive renal failure and end-stage renal disease. There are currently no targeted drug therapies available for heritable renal amyloidosis, and treatment is mainly supportive, including dialysis and kidney transplantation.…	GO:0050829 defense response to Gram-negative bacterium;GO:0031640 killing of cells of another organism;GO:0141061 disruption of cell in another organism		Potential drug targets; Predicted secreted proteins; Human disease related genes:Nervous system diseases:Neurodegenerative diseases; Enzymes; ENZYME proteins:Hydrolases; Disease related genes	Actin filaments;Golgi apparatus (Approved); Additional: Nucleoplasm	Aspartic acid; (R)-Propylene glycol; 4-methyl-umbelliferyl-N-acetyl-chitobiose; Sucrose; Arsanilic acid; N-acetyl-beta-D-glucosaminyl-(1->4)-N-acetyl-beta-D-glucosamine; p-Toluenesulfonic acid; Propyl alcohol; Cu-Cyclam; (S)-Aspartimide; Dodecyl sulfate; Triacetylchitotriose; Methylumbelliferyl chitotriose; UNDECA-3,7-DIENE-1,3,7,11-TETRACARBALDEHYDE	(M195)PID CMYB PATHWAY		0	0	0	0	0	0	0	0	0	1	0	0	0	1
168537	GIMAP7	0	0	0	1	1	0	0	0	0	0	0	0	0	0	0	0	0	0	168537	Gene_ID	H. sapiens	168537	H. sapiens	GIMAP7	GTPase, IMAP family member 7	GIMAP7 is a human gene that belongs to the GTP-binding superfamily and the immuno-associated nucleotide (IAN) subfamily of nucleotide-binding proteins. It is located in a cluster at 7q36.1 along with other IAN subfamily genes. The function of GIMAP7 is not fully understood, but it is believed to play a role in immune system regulation. Mutations in this gene have been associated with autoimmune d…	Research on GIMAP7 and its association with autoimmune diseases such as type 1 diabetes and multiple sclerosis is ongoing. Studies have shown that GIMAP7 is involved in the regulation of T-cell development and activation, which are key processes in the immune response. Mutations in this gene have been linked to dysregulation of T-cell function, leading to autoimmune disorders. Targeted drug disco…	GO:0046039 GTP metabolic process;GO:0009205 purine ribonucleoside triphosphate metabolic process;GO:0009144 purine nucleoside triphosphate metabolic process		Predicted intracellular proteins	Golgi apparatus;Vesicles (Supported)				0	0	0	0	0	0	0	0	0	0	0	0	0	0
9314	KLF4	0	0	0	0	0	0	0	0	1	0	0	0	0	0	1	0	0	0	9314	Gene_ID	H. sapiens	9314	H. sapiens	KLF4	KLF transcription factor 4	KLF4 is a gene that encodes a protein belonging to the Kruppel family of transcription factors. This zinc finger protein is essential for the normal development of the skin's barrier function. It is believed to regulate the G1-to-S transition of the cell cycle by mediating the tumor suppressor gene p53 following DNA damage. Mice lacking this gene have a normal appearance but lose weight rapidly a…	KLF4 has been implicated in various diseases, including cancer, cardiovascular disease, and inflammatory disorders. In cancer, KLF4 has been shown to act as both a tumor suppressor and an oncogene, depending on the context. It has been found to be downregulated in several types of cancer, including colorectal, gastric, and lung cancer, and its overexpression has been associated with poor prognosi…	GO:1904998 negative regulation of leukocyte adhesion to arterial endothelial cell;GO:0014738 regulation of muscle hyperplasia;GO:0014740 negative regulation of muscle hyperplasia		Transcription factors:Zinc-coordinating DNA-binding domains; Predicted intracellular proteins; Cancer-related genes:Candidate cancer biomarkers; Human disease related genes:Cancers:Cancers of eye, brain, and central nervous system	Nucleoplasm (Supported); Additional: Cytosol		(M223)PID BETA CATENIN NUC PATHWAY	(M5890)HALLMARK TNFA SIGNALING VIA NFKB; (M5906)HALLMARK ESTROGEN RESPONSE EARLY; (M5907)HALLMARK ESTROGEN RESPONSE LATE	0	0	1	0	0	1	1	0	0	0	0	1	0	1
3575	IL7R	0	0	0	0	1	1	0	0	0	0	0	0	0	0	0	0	0	0	3575	Gene_ID	H. sapiens	3575	H. sapiens	IL7R	interleukin 7 receptor	IL7R is a gene that encodes a receptor for interleukin 7 (IL7), a cytokine that plays a critical role in lymphocyte development. The function of this receptor requires the interleukin 2 receptor, gamma chain (IL2RG), which is a common gamma chain shared by the receptors of various cytokines. IL7R has been shown to be involved in V(D)J recombination during lymphocyte development. Defects in this g…	Defects in the IL7R gene have been associated with various immune-related disorders, including severe combined immunodeficiency (SCID), multiple sclerosis, and autoimmune diseases such as rheumatoid arthritis and type 1 diabetes. Targeted drug discovery efforts have focused on developing drugs that modulate the IL7R pathway to treat these diseases. One example is the monoclonal antibody drug, Toc…	GO:0038111 interleukin-7-mediated signaling pathway;GO:0001915 negative regulation of T cell mediated cytotoxicity;GO:0033089 positive regulation of T cell differentiation in thymus		CD markers; Predicted intracellular proteins; Cancer-related genes:Mutated cancer genes; Human disease related genes:Immune system diseases:Primary immunodeficiency; Disease related genes	Plasma membrane (Supported)			(M5890)HALLMARK TNFA SIGNALING VIA NFKB; (M5932)HALLMARK INFLAMMATORY RESPONSE; (M5953)HALLMARK KRAS SIGNALING UP	1	1	1	1	0	1	1	0	1	0	0	1	1	1
115361	GBP4	0	0	0	0	1	0	0	0	0	0	0	1	0	0	0	0	0	0	115361	Gene_ID	H. sapiens	115361	H. sapiens	GBP4	guanylate binding protein 4	GBP4 is a human gene that is activated by interferon and encodes for a guanylate-binding protein. This protein is responsible for hydrolyzing GTP into both GDP and GMP. The function of GBP4 is not fully understood, but it is believed to play a role in the immune response to viral infections. The gene was first identified in 2005 and is located on chromosome 1.	There is limited information available on the disease implications of GBP4. However, studies have shown that it may play a role in the immune response to viral infections, particularly in the activation of T cells and natural killer cells. As such, it may have implications in the development of antiviral therapies. There are currently no targeted drug discovery efforts specifically focused on GBP…	GO:0042832 defense response to protozoan;GO:0001562 response to protozoan;GO:0071346 cellular response to type II interferon		Predicted intracellular proteins	Golgi apparatus (Supported); Additional: Plasma membrane			(M5911)HALLMARK INTERFERON ALPHA RESPONSE; (M5947)HALLMARK IL2 STAT5 SIGNALING; (M5913)HALLMARK INTERFERON GAMMA RESPONSE	1	0	0	1	0	0	1	0	0	0	0	0	0	1
10288	LILRB2	0	0	0	0	0	0	0	0	0	0	0	1	0	0	1	0	0	0	10288	Gene_ID	H. sapiens	10288	H. sapiens	LILRB2	leukocyte immunoglobulin like receptor B2	LILRB2 is a gene that belongs to the leukocyte immunoglobulin-like receptor (LIR) family and is located in a gene cluster at chromosomal region 19q13.4. The encoded protein is a subfamily B class of LIR receptors that contain two or four extracellular immunoglobulin domains, a transmembrane domain, and two to four cytoplasmic immunoreceptor tyrosine-based inhibitory motifs (ITIMs). The receptor i…	LILRB2 has been implicated in various diseases, including cancer, autoimmune disorders, and infectious diseases. In cancer, LILRB2 expression has been associated with poor prognosis and resistance to chemotherapy. Targeting LILRB2 has been explored as a potential therapeutic strategy in cancer, with preclinical studies showing promising results. In autoimmune disorders, LILRB2 has been shown to p…	GO:1905875 negative regulation of postsynaptic density organization;GO:2000524 negative regulation of T cell costimulation;GO:0002774 Fc receptor mediated inhibitory signaling pathway		CD markers					0	1	1	0	1	0	1	0	0	1	0	1	0	1
23499	MACF1	0	0	0	0	0	0	0	0	0	0	0	1	0	0	1	0	0	0	23499	Gene_ID	H. sapiens	23499	H. sapiens	MACF1	microtubule actin crosslinking factor 1	MACF1 is a gene that encodes a large protein with spectrin and leucine-rich repeat domains. This protein is part of a family of proteins that connect different parts of the cytoskeleton. MACF1 helps to connect actin and microtubules at the edge of cells and links the microtubule network to cellular junctions. There are multiple versions of the MACF1 transcript due to alternative splicing, but the…	MACF1 has been implicated in several diseases, including cancer, neurodegenerative disorders, and skin disorders. In cancer, MACF1 has been shown to promote tumor growth and metastasis by regulating cell migration and invasion. In neurodegenerative disorders, MACF1 has been linked to the formation of abnormal protein aggregates in the brain, which are a hallmark of diseases such as Alzheimer's an…	GO:0150011 regulation of neuron projection arborization;GO:0043001 Golgi to plasma membrane protein transport;GO:0045773 positive regulation of axon extension		Transporters:Accessory Factors Involved in Transport; Predicted intracellular proteins; Potential drug targets; Human disease related genes:Congenital malformations:Congenital malformations of the nervous system; Disease related genes	Actin filaments;Plasma membrane (Supported); Additional: Basal body;Cell Junctions				0	0	0	0	0	0	0	0	0	0	0	0	0	0
80830	APOL6	0	0	0	0	1	0	0	0	0	0	0	1	0	0	0	0	0	0	80830	Gene_ID	H. sapiens	80830	H. sapiens	APOL6	apolipoprotein L6	APOL6 is a gene that belongs to the apolipoprotein L gene family. The protein encoded by this gene is located in the cytoplasm and may play a role in lipid movement or binding to organelles. The function of APOL6 is not well understood, but it is thought to be involved in lipid metabolism. This gene is expressed in various tissues, including the liver, kidney, and brain. Mutations in APOL6 have b…	There is limited information available on the disease implications of APOL6, and no targeted drug discovery efforts have been reported for this gene. However, mutations in APOL6 have been associated with Alzheimer's disease and schizophrenia. In Alzheimer's disease, APOL6 has been found to be upregulated in the brain, and its expression is associated with the accumulation of amyloid-beta plaques.…	GO:0042157 lipoprotein metabolic process;GO:0006869 lipid transport;GO:0010876 lipid localization			Nuclear bodies;Nucleoplasm (Supported); Additional: Cytosol			(M5913)HALLMARK INTERFERON GAMMA RESPONSE	0	0	0	0	0	0	0	0	0	0	0	0	0	0
3187	HNRNPH1	0	0	1	0	1	0	0	0	0	0	0	0	0	0	0	0	0	0	3187	Gene_ID	H. sapiens	3187	H. sapiens	HNRNPH1	heterogeneous nuclear ribonucleoprotein H1	HNRNPH1 is a gene that encodes a heterogeneous nuclear ribonucleoprotein (hnRNP) that binds to RNA. hnRNPs are RNA binding proteins that are associated with pre-mRNAs in the nucleus and influence pre-mRNA processing and other aspects of mRNA metabolism and transport. HNRNPH1 has three repeats of quasi-RRM domains that bind to RNA and is similar to the family member HNRPF. This gene may be associa…	HNRNPH1 has been implicated in several diseases, including cancer, neurodegenerative disorders, and lymphedema. In particular, mutations in HNRNPH1 have been associated with hereditary lymphedema type I, a condition characterized by swelling of the limbs due to impaired lymphatic drainage. Targeted drug discovery efforts for HNRNPH1 are still in the early stages, but there is potential for develo…	GO:0043484 regulation of RNA splicing;GO:0000398 mRNA splicing, via spliceosome;GO:0000377 RNA splicing, via transesterification reactions with bulged adenosine as nucleophile		Predicted intracellular proteins	Nucleoplasm (Enhanced)	Copper			0	0	0	0	0	0	0	0	0	0	0	0	0	0
4048	LTA4H	0	0	0	0	0	0	0	0	0	0	0	1	0	0	1	0	0	0	4048	Gene_ID	H. sapiens	4048	H. sapiens	LTA4H	leukotriene A4 hydrolase	The LTA4H gene encodes an enzyme that has both hydrolase and aminopeptidase activities. The hydrolase activity is used in the final step of the biosynthesis of leukotriene B4, which is a proinflammatory mediator. The aminopeptidase activity has been shown to degrade proline-glycine-proline (PGP), which is a neutrophil chemoattractant and biomarker for chronic obstructive pulmonary disease (COPD).…	The LTA4H gene has been implicated in several diseases, including asthma, COPD, atherosclerosis, and cancer. In asthma and COPD, the overproduction of leukotriene B4 has been linked to airway inflammation and bronchoconstriction. Therefore, targeting LTA4H has been explored as a potential therapeutic strategy for these diseases. Several small molecule inhibitors of LTA4H have been developed, incl…	GO:0060509 type I pneumocyte differentiation;GO:0043171 peptide catabolic process;GO:0019370 leukotriene biosynthetic process		Predicted intracellular proteins; Cancer-related genes:Candidate cancer biomarkers; Enzymes; ENZYME proteins:Hydrolases; Peptidases:Metallopeptidases	Cytosol (Supported); Additional: Nucleoplasm	Captopril; N-[3-[(1-Aminoethyl)(Hydroxy)Phosphoryl]-2-(1,1'-Biphenyl-4-Ylmethyl)Propanoyl]Alanine; 3-(Benzyloxy)Pyridin-2-Amine; Imidazole; Ubenimex; DG051; 5-[2-(1H-pyrrol-1-yl)ethoxy]-1H-indole; N-(pyridin-3-ylmethyl)aniline; (4-fluorophenyl)(pyridin-4-yl)methanone; 1-(2,2'-bithiophen-5-yl)methanamine; N-[4-(benzyloxy)phenyl]glycinamide; (2S)-2-amino-5-oxo-5-[(4-phenylmethoxyphenyl)amino]pentan…		(M5946)HALLMARK COAGULATION; (M5921)HALLMARK COMPLEMENT; (M5924)HALLMARK MTORC1 SIGNALING	0	0	0	0	0	0	0	0	0	1	0	0	0	0
3514	IGKC	0	0	0	0	0	0	0	0	0	0	0	0	0	1	0	1	0	0	3514	Gene_ID	H. sapiens	3514	H. sapiens	IGKC	immunoglobulin kappa constant			GO:0050853 B cell receptor signaling pathway;GO:0016064 immunoglobulin mediated immune response;GO:0050851 antigen receptor-mediated signaling pathway		Predicted intracellular proteins; Predicted secreted proteins	Cytosol;Vesicles (Approved)				0	1	0	0	0	0	0	0	0	0	0	0	1	0
9172	MYOM2	0	0	0	0	0	1	0	0	0	0	0	0	0	0	0	0	1	0	9172	Gene_ID	H. sapiens	9172	H. sapiens	MYOM2	myomesin 2	MYOM2, also known as myomesin 2, is a human gene that encodes a protein involved in the structure of sarcomeres, the basic units of muscle contraction. The protein, which contains 1,465 amino acids, is similar to MYOM1 and has a unique N-terminal domain followed by 12 repeat domains with strong homology to fibronectin type III or immunoglobulin C2 domains. MYOM2 binds tightly to M-band constituen…	Mutations in the MYOM2 gene have been associated with various muscle disorders, including dilated cardiomyopathy (DCM), a condition characterized by an enlarged and weakened heart that can lead to heart failure. MYOM2 mutations have also been linked to hypertrophic cardiomyopathy (HCM), a condition in which the heart muscle becomes abnormally thick, making it harder for the heart to pump blood. T…	GO:0002074 extraocular skeletal muscle development;GO:0045214 sarcomere organization;GO:0030239 myofibril assembly		Predicted intracellular proteins	Mitochondria (Approved)			(M5909)HALLMARK MYOGENESIS	0	0	0	0	0	0	0	0	0	0	0	0	0	0
841	CASP8	0	0	0	1	0	1	0	0	0	0	0	0	0	0	0	0	0	0	841	Gene_ID	H. sapiens	841	H. sapiens	CASP8	caspase 8	CASP8, also known as caspase 8, is a gene that encodes a member of the caspase family of proteins. Caspases are involved in the process of programmed cell death, or apoptosis, and are activated through proteolytic processing. CASP8 is specifically involved in apoptosis induced by the Fas protein and other apoptotic stimuli. The protein contains a death effector domain that suggests it may interac…	CASP8 has been implicated in various diseases, including cancer, autoimmune disorders, and neurodegenerative diseases. In cancer, CASP8 is often downregulated, leading to resistance to apoptosis and increased tumor growth. Targeting CASP8 has been explored as a potential therapeutic strategy for cancer treatment. Several drugs have been developed to target CASP8, including the pan-caspase inhibit…	GO:0060715 syncytiotrophoblast cell differentiation involved in labyrinthine layer development;GO:0072347 response to anesthetic;GO:0036462 TRAIL-activated apoptotic signaling pathway		Peptidases:Cysteine-type peptidases; Predicted intracellular proteins; Potential drug targets; Human disease related genes:Cancers:Cancers of the digestive system; Cancer-related genes:Mutated cancer genes; Cancer-related genes:Mutational cancer driver genes; Cancer-related genes:Candidate cancer biomarkers; Human disease related genes:Immune system diseases:Primary immunodeficiency; ENZYME prote…	Cytosol;Mitochondria (Uncertain); Additional: Centriolar satellite;Connecting piece;Mid piece;Principal piece	Bryostatin 1; Bardoxolone	(M5060)SA FAS SIGNALING; (M7997)SA CASPASE CASCADE; (M79)PID TRAIL PATHWAY	(M5911)HALLMARK INTERFERON ALPHA RESPONSE; (M5902)HALLMARK APOPTOSIS; (M5913)HALLMARK INTERFERON GAMMA RESPONSE	1	0	1	1	0	1	0	0	0	0	1	0	0	1
10875	FGL2	0	0	0	0	0	0	0	0	1	0	0	0	0	0	0	0	1	0	10875	Gene_ID	H. sapiens	10875	H. sapiens	FGL2	fibrinogen like 2	FGL2 is a gene that encodes a secreted protein similar to the beta- and gamma-chains of fibrinogen. The protein consists of fibrinogen-related domains (FRED) at its carboxyl-terminus and forms a tetrameric complex stabilized by interchain disulfide bonds. FGL2 may play a role in physiologic functions at mucosal sites.	FGL2 has been implicated in various diseases, including cancer, autoimmune disorders, and viral infections. In cancer, FGL2 has been shown to promote tumor growth and metastasis by suppressing the immune response. In autoimmune disorders, FGL2 has been found to be upregulated and contribute to the pathogenesis of diseases such as rheumatoid arthritis and lupus. In viral infections, FGL2 has been …	GO:0002617 negative regulation of macrophage antigen processing and presentation;GO:0002616 regulation of macrophage antigen processing and presentation;GO:0043381 negative regulation of memory T cell differentiation		Predicted secreted proteins			(M3008)NABA ECM GLYCOPROTEINS; (M5884)NABA CORE MATRISOME; (M5889)NABA MATRISOME	(M5947)HALLMARK IL2 STAT5 SIGNALING; (M5913)HALLMARK INTERFERON GAMMA RESPONSE; (M5924)HALLMARK MTORC1 SIGNALING	0	0	1	0	0	1	0	0	1	1	1	1	1	0
3494	IGHA2	0	0	0	0	0	0	0	0	0	1	0	0	0	0	0	1	0	0	3494	Gene_ID	H. sapiens	3494	H. sapiens	IGHA2	immunoglobulin heavy constant alpha 2 (A2m marker)			GO:0060267 positive regulation of respiratory burst;GO:0060263 regulation of respiratory burst;GO:0003094 glomerular filtration		Predicted intracellular proteins; Predicted secreted proteins					0	1	0	0	0	0	0	0	0	0	0	0	1	1
10964	IFI44L	0	0	0	0	1	0	0	0	0	0	0	1	0	0	0	0	0	0	10964	Gene_ID	H. sapiens	10964	H. sapiens	IFI44L	interferon induced protein 44 like	The human gene IFI44L is a protein that is induced by interferon and is similar to protein 44. It is predicted to have GTP binding activity and is involved in the defense response to viruses. The protein is predicted to be located in the cytoplasm. This information is provided by the Alliance of Genome Resources as of April 2022.	IFI44L has been implicated in various diseases, including viral infections, autoimmune diseases, and cancer. In viral infections, IFI44L is upregulated in response to interferon signaling and plays a role in the antiviral response by inhibiting viral replication. In autoimmune diseases, IFI44L has been found to be upregulated in patients with systemic lupus erythematosus and rheumatoid arthritis,…	GO:0051607 defense response to virus;GO:0009615 response to virus;GO:0051707 response to other organism		Predicted intracellular proteins	Nucleoplasm (Approved)			(M5911)HALLMARK INTERFERON ALPHA RESPONSE; (M5913)HALLMARK INTERFERON GAMMA RESPONSE; (M5956)HALLMARK KRAS SIGNALING DN	1	0	0	1	0	0	0	1	0	0	0	0	0	0
9435	CHST2	0	0	0	0	0	0	0	0	0	0	0	0	0	0	1	0	1	0	9435	Gene_ID	H. sapiens	9435	H. sapiens	CHST2	carbohydrate sulfotransferase 2	The CHST2 gene encodes a sulfotransferase protein that catalyzes the sulfation of a specific sugar molecule. This process may be involved in the biosynthesis of a carbohydrate antigen called 6-sulfosialyl Lewis X.	The CHST2 gene has been implicated in various diseases, including cancer, inflammation, and cardiovascular diseases. In cancer, CHST2 expression has been shown to be upregulated in several types of tumors, including breast, lung, and colon cancer. Targeting CHST2 may therefore be a potential strategy for cancer therapy. Several studies have also suggested that CHST2 may play a role in inflammatio…	GO:1903238 positive regulation of leukocyte tethering or rolling;GO:0018146 keratan sulfate proteoglycan biosynthetic process;GO:1903236 regulation of leukocyte tethering or rolling			Golgi apparatus (Supported); Additional: Cytosol;Nucleoplasm			(M5891)HALLMARK HYPOXIA; (M5932)HALLMARK INFLAMMATORY RESPONSE; (M5937)HALLMARK GLYCOLYSIS	0	0	1	0	0	0	0	0	0	0	0	0	0	0
3566	IL4R	0	0	0	0	0	0	0	0	0	0	0	0	0	1	0	1	0	0	3566	Gene_ID	H. sapiens	3566	H. sapiens	IL4R	interleukin 4 receptor	The IL4R gene encodes the alpha chain of the interleukin-4 receptor, which is a transmembrane protein that can bind interleukin 4 and interleukin 13 to regulate IgE production. It can also bind interleukin 4 to promote differentiation of Th2 cells. The gene has multiple transcript variants due to alternate splicing. A soluble form of the protein can be produced by proteolysis of the membrane-boun…	The IL4R gene has been implicated in various diseases, including asthma, atopic dermatitis, and allergic rhinitis. Targeting the IL4R pathway has been a focus of drug discovery efforts for these diseases. One example of a successful drug targeting this pathway is dupilumab, a monoclonal antibody that blocks the IL4R alpha subunit and is approved for the treatment of atopic dermatitis, asthma, and…	GO:0045626 negative regulation of T-helper 1 cell differentiation;GO:0035771 interleukin-4-mediated signaling pathway;GO:0045630 positive regulation of T-helper 2 cell differentiation		Human disease related genes:Immune system diseases:Allergies and autoimmune diseases; Transporters:Accessory Factors Involved in Transport; CD markers; Predicted intracellular proteins; FDA approved drug targets:Biotech drugs; Predicted secreted proteins; Cancer-related genes:Candidate cancer biomarkers; Human disease related genes:Skin diseases:Skin and soft tissue diseases	Plasma membrane (Supported); Additional: Centriolar satellite;Nucleoplasm	AER001; Dupilumab	(M1718)SIG IL4RECEPTOR IN B LYPHOCYTES; (M28)PID IL4 2PATHWAY; (M19)PID P73PATHWAY	(M5897)HALLMARK IL6 JAK STAT3 SIGNALING; (M5911)HALLMARK INTERFERON ALPHA RESPONSE; (M5947)HALLMARK IL2 STAT5 SIGNALING	1	1	1	1	0	1	1	0	1	0	0	1	1	0
5660	PSAP	0	0	0	0	0	0	0	0	1	0	0	0	0	0	1	0	0	0	5660	Gene_ID	H. sapiens	5660	H. sapiens	PSAP	prosaposin	PSAP, also known as prosaposin, is a highly conserved preproprotein that is processed to generate four cleavage products, saposins A, B, C, and D. These saposins are primarily found in lysosomes where they aid in the breakdown of glycosphingolipids with short oligosaccharide groups. PSAP exists as both a secretory protein and an integral membrane protein and has neurotrophic activities. Mutations…	PSAP mutations have been linked to two lysosomal storage disorders, Gaucher disease and metachromatic leukodystrophy. Gaucher disease is caused by a deficiency in the enzyme glucocerebrosidase, which leads to the accumulation of glucocerebroside in lysosomes. PSAP mutations can cause a secondary deficiency in saposin C, which is required for the degradation of glucocerebroside. Metachromatic leuk…	GO:1903771 positive regulation of beta-galactosidase activity;GO:1905572 ganglioside GM1 transport to membrane;GO:0046836 glycolipid transport		Transporters:Transporter channels and pores; Predicted intracellular proteins; Potential drug targets; Human disease related genes:Congenital disorders of metabolism:Congenital disorders of lipid/glycolipid metabolism; Human disease related genes:Congenital disorders of metabolism:Lysosomal storage diseases; Human disease related genes:Nervous system diseases:Neurodegenerative diseases; Disease r…	Vesicles (Supported)	Di-Stearoyl-3-Sn-Phosphatidylethanolamine			0	0	0	0	0	0	0	0	0	1	0	0	0	0
8635	RNASET2	0	0	1	0	0	0	0	0	1	0	0	0	0	0	0	0	0	0	8635	Gene_ID	H. sapiens	8635	H. sapiens	RNASET2	ribonuclease T2	The human gene RNASET2 is a member of the Rh/T2/S-glycoprotein class of extracellular ribonucleases. It is a single copy gene that is located on chromosome 6q27, a region that is associated with human malignancies and chromosomal rearrangement. This gene is a novel member of the ribonuclease family and its function is not yet fully understood. However, it is believed to play a role in the degrada…	Research on the RNASET2 gene has suggested its potential involvement in various diseases, including cancer and genetic disorders. In particular, studies have shown that the gene may play a role in the development and progression of breast cancer, lung cancer, and glioblastoma. As a result, there has been interest in developing targeted drug therapies that can modulate the activity of RNASET2. How…	GO:0006401 RNA catabolic process;GO:0141188 nucleic acid catabolic process;GO:0034655 nucleobase-containing compound catabolic process		ENZYME proteins:Lyases; Predicted intracellular proteins; Potential drug targets; Human disease related genes:Congenital disorders of metabolism:Congenital disorders of lipid/glycolipid metabolism; Predicted secreted proteins; Human disease related genes:Nervous system diseases:Neurodegenerative diseases; Enzymes; Disease related genes					0	0	0	0	0	0	0	0	0	1	0	0	0	0
6275	S100A4	0	0	0	0	1	1	0	0	0	0	0	0	0	0	0	0	0	0	6275	Gene_ID	H. sapiens	6275	H. sapiens	S100A4	S100 calcium binding protein A4	S100A4 is a gene that encodes a protein belonging to the S100 family of proteins, which contain two EF-hand calcium-binding motifs. S100 proteins are found in the cytoplasm and nucleus of various cells and are involved in regulating cellular processes such as cell cycle progression and differentiation. S100A4 may play a role in motility, invasion, and tubulin polymerization. Alterations in the ex…	S100A4 has been implicated in various diseases, including cancer, fibrosis, and inflammation. In cancer, S100A4 has been shown to promote metastasis by enhancing cell migration and invasion. Targeting S100A4 has been explored as a potential therapeutic strategy for cancer, and several small molecule inhibitors have been developed. For example, the compound NSC 74859 has been shown to inhibit S100…	GO:0050918 positive chemotaxis;GO:0001837 epithelial to mesenchymal transition;GO:0048762 mesenchymal cell differentiation		Predicted intracellular proteins; Cancer-related genes:Candidate cancer biomarkers; Predicted secreted proteins	Nucleoplasm (Supported); Additional: Cytosol	Trifluoperazine; Copper	(M5883)NABA SECRETED FACTORS; (M5885)NABA MATRISOME ASSOCIATED; (M5889)NABA MATRISOME	(M5944)HALLMARK ANGIOGENESIS; (M5891)HALLMARK HYPOXIA; (M5939)HALLMARK P53 PATHWAY	0	0	0	0	0	0	0	0	0	0	0	0	0	0
1195	CLK1	0	0	0	0	0	1	1	0	0	0	0	0	0	0	0	0	0	0	1195	Gene_ID	H. sapiens	1195	H. sapiens	CLK1	CDC like kinase 1	CLK1 is a gene that encodes a protein kinase belonging to the CDC2-like family. The protein is involved in phosphorylating serine/arginine-rich proteins that are involved in pre-mRNA processing, releasing them into the nucleoplasm. The concentration of transacting factors, including serine/arginine-rich proteins, may regulate the choice of splice sites during pre-mRNA processing. Therefore, the e…	There is limited information available on the disease implications of CLK1. However, recent studies have suggested that CLK1 may play a role in the development of neurodegenerative diseases such as Alzheimer's and Parkinson's disease. Targeted drug discovery efforts have focused on developing small molecule inhibitors of CLK1 as potential therapeutic agents for these diseases. One such inhibitor,…	GO:0043484 regulation of RNA splicing;GO:0080090 regulation of primary metabolic process;GO:0010468 regulation of gene expression	yes	ENZYME proteins:Transferases; Predicted intracellular proteins; Kinases:CMGC Ser/Thr protein kinases; Enzymes	Nuclear membrane;Nucleoplasm (Supported)	Debromohymenialdisine; CHGN111; ethyl 3-[(E)-2-amino-1-cyanoethenyl]-6,7-dichloro-1-methyl-1H-indole-2-carboxylate; Fostamatinib			0	0	0	0	0	0	0	0	0	0	0	0	0	0
3122	HLA-DRA	0	0	0	0	0	0	0	0	0	1	0	0	0	0	1	0	0	0	3122	Gene_ID	H. sapiens	3122	H. sapiens	HLA-DRA	major histocompatibility complex, class II, DR alpha	HLA-DRA is a gene that belongs to the major histocompatibility complex, class II, DR alpha family. It encodes for a protein that is a part of the HLA class II molecule, which is expressed on the surface of various antigen-presenting cells such as B lymphocytes, dendritic cells, and monocytes/macrophages. The protein plays a central role in the immune system by presenting peptides derived from ext…	HLA-DRA gene has been implicated in various autoimmune diseases such as rheumatoid arthritis, multiple sclerosis, and type 1 diabetes. Studies have shown that certain HLA-DRA alleles are associated with an increased risk of developing these diseases. Targeted drug discovery efforts have focused on modulating the HLA class II molecule to prevent the presentation of self-antigens to T cells, thereb…	GO:0002491 antigen processing and presentation of endogenous peptide antigen via MHC class II;GO:0002469 myeloid dendritic cell antigen processing and presentation;GO:0002468 dendritic cell antigen processing and presentation				1D09C3; Coccidioides immitis spherule	(M290)PID IL12 STAT4 PATHWAY; (M54)PID IL12 2PATHWAY; (M34)PID TCR PATHWAY	(M5950)HALLMARK ALLOGRAFT REJECTION	1	1	1	1	1	0	0	0	1	0	0	0	0	0
6352	CCL5	0	0	0	0	1	0	0	0	0	0	0	0	1	0	0	0	0	0	6352	Gene_ID	H. sapiens	6352	H. sapiens	CCL5	C-C motif chemokine ligand 5	CCL5, also known as C-C motif chemokine ligand 5, is a gene located on chromosome 17 that encodes a chemokine protein. Chemokines are a group of proteins involved in immune and inflammatory processes. CCL5 belongs to the CC subfamily of chemokines and acts as a chemoattractant for blood monocytes, memory T helper cells, and eosinophils. It also activates eosinophils and causes the release of hist…	CCL5 has been implicated in various diseases, including cancer, autoimmune disorders, and infectious diseases. In cancer, CCL5 promotes tumor growth and metastasis by recruiting immune cells to the tumor microenvironment. In autoimmune disorders, CCL5 is involved in the recruitment of inflammatory cells to the affected tissues. In infectious diseases, CCL5 plays a role in the immune response to v…	GO:0035689 chemokine (C-C motif) ligand 5 signaling pathway;GO:0031583 phospholipase D-activating G protein-coupled receptor signaling pathway;GO:2000503 positive regulation of natural killer cell chemotaxis		Human disease related genes:Immune system diseases:Allergies and autoimmune diseases; Cancer-related genes:Candidate cancer biomarkers; Human disease related genes:Skin diseases:Skin and soft tissue diseases; Predicted secreted proteins		Heparin Disaccharide I-S; Heparin Disaccharide Iii-S	(M165)PID SYNDECAN 4 PATHWAY; (M198)PID SYNDECAN 1 PATHWAY; (M254)PID MYC REPRESS PATHWAY	(M5890)HALLMARK TNFA SIGNALING VIA NFKB; (M5913)HALLMARK INTERFERON GAMMA RESPONSE; (M5921)HALLMARK COMPLEMENT	1	1	1	1	0	1	1	1	0	0	1	0	0	0
6844	VAMP2	0	0	1	0	0	1	0	0	0	0	0	0	0	0	0	0	0	0	6844	Gene_ID	H. sapiens	6844	H. sapiens	VAMP2	vesicle associated membrane protein 2	VAMP2, also known as vesicle-associated membrane protein 2, is a protein that belongs to the synaptobrevin family. It is involved in neurotransmitter release by participating in the docking and/or fusion of synaptic vesicles with the presynaptic membrane. VAMP2 forms a stable complex with syntaxin, synaptosomal-associated protein, 25 kD, and synaptotagmin, as well as a distinct complex with synap…	Familial infantile myasthenia (FIMG) is a rare genetic disorder that affects the neuromuscular junction, causing muscle weakness and fatigue. VAMP2 has been identified as a likely candidate gene for FIMG due to its involvement in neurotransmitter release. Targeted drug discovery efforts for FIMG have focused on developing drugs that can enhance neurotransmitter release and improve muscle function…	GO:0002278 eosinophil activation involved in immune response;GO:0043307 eosinophil activation;GO:0043308 eosinophil degranulation		Transporters:Transporter channels and pores; Human disease related genes:Congenital malformations:Congenital malformations of the nervous system; FDA approved drug targets:Biotech drugs; Disease related genes		Botulinum Toxin Type B	(M247)PID INSULIN GLUCOSE PATHWAY		1	0	0	0	0	1	0	0	0	0	0	0	1	0
7431	VIM	0	0	0	0	0	0	0	0	1	0	0	0	0	0	1	0	0	0	7431	Gene_ID	H. sapiens	7431	H. sapiens	VIM	vimentin	VIM, also known as vimentin, is a gene that encodes a type III intermediate filament protein. This protein is responsible for maintaining cell shape and integrity of the cytoplasm, and stabilizing cytoskeletal interactions. It is involved in neuritogenesis and cholesterol transport and functions as an organizer of a number of other critical proteins involved in cell attachment, migration, and sig…	Mutations in the VIM gene have been associated with several diseases, including congenital cataracts, Charcot-Marie-Tooth disease, and Alzheimer's disease. In terms of drug discovery efforts, there have been studies investigating the potential of targeting vimentin as a therapeutic strategy for cancer treatment. For example, a small molecule inhibitor of vimentin has been shown to inhibit tumor g…	GO:0071225 cellular response to muramyl dipeptide;GO:0060020 Bergmann glial cell differentiation;GO:0070307 lens fiber cell development		Predicted intracellular proteins; Human disease related genes:Nervous system diseases:Eye disease; Disease related genes	Intermediate filaments (Supported)	Artenimol; Phenethyl Isothiocyanate	(M14)PID AURORA B PATHWAY; (M220)PID CASPASE PATHWAY	(M5930)HALLMARK EPITHELIAL MESENCHYMAL TRANSITION	1	0	0	1	0	0	1	0	0	0	0	0	0	1
3538	IGLC2	0	0	0	0	0	0	0	0	0	0	0	0	0	1	0	1	0	0	3538	Gene_ID	H. sapiens	3538	H. sapiens	IGLC2	immunoglobulin lambda constant 2			GO:0016064 immunoglobulin mediated immune response;GO:0019724 B cell mediated immunity;GO:0002449 lymphocyte mediated immunity		Predicted intracellular proteins; Predicted secreted proteins					0	1	0	0	0	0	0	0	0	0	0	0	1	0
83888	FGFBP2	0	0	0	0	0	1	0	0	0	0	0	0	0	0	0	0	1	0	83888	Gene_ID	H. sapiens	83888	H. sapiens	FGFBP2	fibroblast growth factor binding protein 2	FGFBP2 is a gene that encodes a protein belonging to the fibroblast growth factor binding protein family. This protein is secreted by cytotoxic lymphocytes and may play a role in cytotoxic lymphocyte-mediated immunity. An increase in the amount of this protein may be associated with atopic asthma and mild extrinsic asthma.	There is limited information available on targeted drug discovery efforts for FGFBP2. However, research has shown that an increase in the amount of this protein may be associated with atopic asthma and mild extrinsic asthma. This suggests that targeting FGFBP2 could be a potential therapeutic strategy for these conditions. Currently, there are no drugs on the market that specifically target FGFBP…	GO:0007267 cell-cell signaling;GO:0023052 signaling;GO:0007154 cell communication		Predicted secreted proteins			(M5883)NABA SECRETED FACTORS; (M5885)NABA MATRISOME ASSOCIATED; (M5889)NABA MATRISOME		0	0	0	0	0	0	0	0	0	0	0	0	0	0
83666	PARP9	0	0	0	0	1	0	0	0	0	0	0	1	0	0	0	0	0	0	83666	Gene_ID	H. sapiens	83666	H. sapiens	PARP9	poly(ADP-ribose) polymerase family member 9	PARP9 is a member of the poly(ADP-ribose) polymerase family and is involved in various cellular processes such as regulation of gene expression, defense response, and nitrogen compound metabolic process. It possesses ADP-D-ribose binding activity, NAD+ ADP-ribosyltransferase activity, and STAT family protein binding activity. PARP9 is located in different cellular components, including mitochondr…	PARP9 has been implicated in various diseases, including cancer, autoimmune disorders, and viral infections. In cancer, PARP9 has been shown to play a role in tumor growth and metastasis, making it a potential target for cancer therapy. Several drug discovery efforts have focused on developing PARP9 inhibitors as cancer therapeutics. One example is the PARP inhibitor olaparib, which has been appr…	GO:0060332 positive regulation of response to type II interferon;GO:0060335 positive regulation of type II interferon-mediated signaling pathway;GO:0035563 positive regulation of chromatin binding		Predicted intracellular proteins; Disease related genes	Cytosol;Nucleoplasm (Supported); Additional: Mitochondria			(M5911)HALLMARK INTERFERON ALPHA RESPONSE	0	1	0	0	0	0	0	1	0	0	1	0	0	0
302	ANXA2	0	0	0	0	0	0	0	0	1	0	0	0	0	0	1	0	0	0	302	Gene_ID	H. sapiens	302	H. sapiens	ANXA2	annexin A2	ANXA2, also known as annexin A2, is a gene that belongs to the annexin family. This family of proteins plays a role in regulating cellular growth and signal transduction pathways. ANXA2 functions as an autocrine factor that increases osteoclast formation and bone resorption. The gene has three pseudogenes located on chromosomes 4, 9, and 10. Multiple alternatively spliced transcript variants enco…	ANXA2 has been implicated in various diseases, including cancer, cardiovascular disease, and autoimmune disorders. In cancer, ANXA2 has been found to be overexpressed in several types of tumors, including breast, lung, and pancreatic cancer. ANXA2 has been identified as a potential therapeutic target for cancer treatment, and several drugs targeting ANXA2 are currently in development. One example…	GO:0032804 negative regulation of low-density lipoprotein particle receptor catabolic process;GO:1905602 positive regulation of receptor-mediated endocytosis involved in cholesterol transport;GO:2000645 negative regulation of receptor catabolic process		Transporters:Transporter channels and pores; Predicted intracellular proteins; FDA approved drug targets:Small molecule drugs; Predicted secreted proteins; Cancer-related genes:Candidate cancer biomarkers; Disease related genes	Plasma membrane (Approved); Additional: Cytosol	Tenecteplase; Fluocinolone acetonide; Lanoteplase; Artenimol	(M5880)NABA ECM AFFILIATED; (M5885)NABA MATRISOME ASSOCIATED; (M5889)NABA MATRISOME	(M5942)HALLMARK UV RESPONSE DN; (M5891)HALLMARK HYPOXIA	1	0	0	0	0	1	0	0	0	1	0	1	0	0
1520	CTSS	0	0	0	0	0	0	0	0	1	0	0	0	0	0	1	0	0	0	1520	Gene_ID	H. sapiens	1520	H. sapiens	CTSS	cathepsin S	CTSS, also known as cathepsin S, is a lysosomal cysteine proteinase that plays a crucial role in the degradation of antigenic proteins to peptides for presentation on MHC class II molecules. It cleaves the invariant chain of MHC class II molecules in endolysosomal compartments, enabling the formation of antigen-MHC class II complexes and the proper display of extracellular antigenic peptides by M…	CTSS has been implicated in the pathology of various inflammatory and autoimmune diseases, including rheumatoid arthritis, atherosclerosis, and multiple sclerosis. Inhibition of CTSS has been proposed as a potential therapeutic strategy for these diseases. Several small molecule inhibitors of CTSS have been developed and tested in preclinical studies, including LHVS, JPM-OEt, and Z-FL-COCHO. Howe…	GO:0034769 basement membrane disassembly;GO:0097067 cellular response to thyroid hormone stimulus;GO:0097066 response to thyroid hormone		Enzymes; Predicted intracellular proteins; Peptidases:Cysteine-type peptidases; ENZYME proteins:Hydrolases	Vesicles (Approved)	Morpholine-4-Carboxylic Acid [1s-(2-Benzyloxy-1r-Cyano-Ethylcarbamoyl)-3-Methyl-Butyl]Amide; Morpholine-4-Carboxylic Acid (1-(3-Benzenesulfonyl-1-Phenethylallylcarbamoyl)-3-Methylbutyl)-Amide; Morpholine-4-Carboxylic Acid [1-(2-Benzylsulfanyl-1-Formyl-Ethylcarbamoyl)-2-Phenyl-Ethyl]-Amide; N-[1-(AMINOMETHYL)CYCLOPROPYL]-3-(MORPHOLIN-4-YLSULFONYL)-N~2~-[(1S)-2,2,2-TRIFLUORO-1-(4-FLUOROPHENYL)ETHYL…	(M3468)NABA ECM REGULATORS; (M5885)NABA MATRISOME ASSOCIATED; (M5889)NABA MATRISOME	(M5921)HALLMARK COMPLEMENT; (M5950)HALLMARK ALLOGRAFT REJECTION; (M5953)HALLMARK KRAS SIGNALING UP	0	1	0	1	1	0	0	0	0	1	1	0	0	0
5698	PSMB9	0	0	0	0	1	0	0	0	0	0	0	0	0	0	1	0	0	0	5698	Gene_ID	H. sapiens	5698	H. sapiens	PSMB9	proteasome 20S subunit beta 9	PSMB9 is a gene that encodes a subunit of the proteasome, a protein complex that breaks down peptides in a non-lysosomal pathway. This subunit is a member of the proteasome B-type family and is also known as the T1B family. It is a 20S core beta subunit and is located in the class II region of the major histocompatibility complex (MHC). The expression of this gene is induced by gamma interferon a…	PSMB9 has been implicated in various diseases, including cancer, autoimmune disorders, and infectious diseases. In cancer, PSMB9 has been shown to play a role in tumor growth and survival, making it a potential target for cancer therapy. In autoimmune disorders, PSMB9 has been linked to the development of autoimmune responses, and its inhibition has been explored as a potential treatment option. …	GO:0043161 proteasome-mediated ubiquitin-dependent protein catabolic process;GO:0010498 proteasomal protein catabolic process;GO:0006511 ubiquitin-dependent protein catabolic process		Predicted intracellular proteins; FDA approved drug targets:Small molecule drugs; Peptidases:Threonine-type peptidases; Enzymes; Human disease related genes:Immune system diseases:Other immune system diseases; ENZYME proteins:Hydrolases; Disease related genes	Cytosol (Supported)	Carfilzomib		(M5911)HALLMARK INTERFERON ALPHA RESPONSE; (M5913)HALLMARK INTERFERON GAMMA RESPONSE; (M5921)HALLMARK COMPLEMENT	0	0	0	0	1	0	0	0	0	0	0	0	0	0
9445	ITM2B	0	0	0	0	0	0	0	0	0	0	0	0	1	0	1	0	0	0	9445	Gene_ID	H. sapiens	9445	H. sapiens	ITM2B	integral membrane protein 2B	The ITM2B gene encodes a transmembrane protein that is involved in the processing of amyloid precursor proteins, which are responsible for the formation of beta-amyloid peptides that lead to Alzheimer's disease. The protein is processed by furin or furin-like proteases to produce a small secreted peptide that inhibits the deposition of beta-amyloid. Mutations in the gene that result in an extensi…	There are currently no targeted drug discovery efforts specifically for the ITM2B gene. However, there are several drugs on the market that target the formation of beta-amyloid peptides, which are involved in the development of Alzheimer's disease and the familial British and Danish dementias associated with ITM2B mutations. These drugs include acetylcholinesterase inhibitors such as donepezil, w…	GO:0042985 negative regulation of amyloid precursor protein biosynthetic process;GO:0010561 negative regulation of glycoprotein biosynthetic process;GO:0042984 regulation of amyloid precursor protein biosynthetic process		Transporters:Transporter channels and pores; Human disease related genes:Congenital malformations:Congenital malformations of eye; Potential drug targets; Predicted intracellular proteins; Predicted secreted proteins; Human disease related genes:Nervous system diseases:Neurodegenerative diseases; Disease related genes	Golgi apparatus;Vesicles (Enhanced)				0	0	0	0	0	0	0	0	0	0	0	0	0	0
7305	TYROBP	0	0	0	0	0	0	0	0	1	0	0	0	0	0	1	0	0	0	7305	Gene_ID	H. sapiens	7305	H. sapiens	TYROBP	transmembrane immune signaling adaptor TYROBP	TYROBP is a gene that encodes a transmembrane signaling polypeptide with an immunoreceptor tyrosine-based activation motif (ITAM) in its cytoplasmic domain. It may associate with the killer-cell inhibitory receptor (KIR) family of membrane glycoproteins and act as an activating signal transduction element. This protein may bind to ZAP-70 and SYK and play a role in signal transduction, bone modeli…	Mutations in the TYROBP gene have been linked to polycystic lipomembranous osteodysplasia with sclerosing leukoencephalopathy (PLOSL), also known as Nasu-Hakola disease. PLOSL is a rare autosomal recessive disorder characterized by progressive dementia and bone cysts. There are currently no targeted drug discovery efforts specifically for TYROBP, but there are drugs on the market that target the …	GO:0002222 stimulatory killer cell immunoglobulin-like receptor signaling pathway;GO:1902685 positive regulation of receptor localization to synapse;GO:1904151 positive regulation of microglial cell mediated cytotoxicity		Potential drug targets; Human disease related genes:Congenital disorders of metabolism:Congenital disorders of lipid/glycolipid metabolism; Transporters:Accessory Factors Involved in Transport; Disease related genes	Plasma membrane (Supported)				0	1	1	0	1	1	0	0	1	1	1	1	1	0
23345	SYNE1	0	0	0	0	0	1	1	0	0	0	0	0	0	0	0	0	0	0	23345	Gene_ID	H. sapiens	23345	H. sapiens	SYNE1	spectrin repeat containing nuclear envelope protein 1	SYNE1 is a gene that encodes a protein containing spectrin repeats and is expressed in skeletal and smooth muscle, as well as peripheral blood lymphocytes. The protein localizes to the nuclear membrane. Mutations in SYNE1 have been linked to autosomal recessive spinocerebellar ataxia 8, also known as autosomal recessive cerebellar ataxia type 1 or recessive ataxia of Beauce. Different isoforms of…	Autosomal recessive spinocerebellar ataxia 8 (ARSCA8) is a rare neurodegenerative disorder caused by mutations in the SYNE1 gene. The disease is characterized by progressive cerebellar ataxia, dysarthria, and oculomotor abnormalities. There is currently no cure for ARSCA8, and treatment is mainly supportive. However, efforts are being made to develop targeted therapies for this disease. One appro…	GO:0043578 nuclear matrix organization;GO:0090292 nuclear matrix anchoring at nuclear membrane;GO:0051457 maintenance of protein location in nucleus		Human disease related genes:Musculoskeletal diseases:Muscular diseases; Predicted intracellular proteins; Human disease related genes:Nervous system diseases:Neurodegenerative diseases; Cancer-related genes:Mutational cancer driver genes; Human disease related genes:Congenital malformations:Congenital malformations of the musculoskeletal system; Disease related genes	Nuclear membrane;Nucleoplasm (Supported)			(M5942)HALLMARK UV RESPONSE DN	0	0	0	0	0	0	0	0	0	0	0	0	0	0
2209	FCGR1A	0	0	0	0	0	0	0	0	0	0	0	1	0	0	1	0	0	0	2209	Gene_ID	H. sapiens	2209	H. sapiens	FCGR1A	Fc gamma receptor Ia	The FCGR1A gene encodes a protein that is a high-affinity Fc-gamma receptor, which plays a crucial role in the immune response. This gene is one of three related gene family members located on chromosome 1. The protein encoded by this gene is involved in the recognition and binding of antibodies, which triggers a cascade of immune responses. Mutations in this gene have been associated with variou…	The FCGR1A gene has been implicated in various autoimmune diseases, including rheumatoid arthritis, systemic lupus erythematosus, and immune thrombocytopenia. Targeting this gene and its protein product has been a focus of drug discovery efforts for these diseases. One example of a successful drug targeting FCGR1A is rituximab, a monoclonal antibody that binds to the CD20 antigen on B cells, lead…	GO:0001803 regulation of type III hypersensitivity;GO:0001805 positive regulation of type III hypersensitivity;GO:0001798 positive regulation of type IIa hypersensitivity		CD markers; FDA approved drug targets:Biotech drugs	Vesicles (Uncertain); Additional: Golgi apparatus;Plasma membrane	Cetuximab; Etanercept; Human immunoglobulin G; Gemtuzumab ozogamicin; Alemtuzumab; Natalizumab; Palivizumab; Daclizumab; Bevacizumab; Porfimer sodium; Catumaxomab; Sarilumab; Trastuzumab deruxtecan		(M5913)HALLMARK INTERFERON GAMMA RESPONSE	1	1	1	1	1	0	0	0	1	0	1	0	1	1
27230	SERP1	0	0	0	0	0	0	0	0	0	0	0	0	0	0	1	0	0	0	27230	Gene_ID	H. sapiens	27230	H. sapiens	SERP1	stress associated endoplasmic reticulum protein 1	SERP1, or stress associated endoplasmic reticulum protein 1, is a gene predicted to be involved in the endoplasmic reticulum unfolded protein response and protein glycosylation. It is also predicted to act upstream of or within several processes, including multicellular organism aging, positive regulation of organ growth, and positive regulation of peptide hormone secretion. SERP1 is located in t…	There is limited information available on the disease implications of SERP1. However, some studies have suggested that mutations in SERP1 may be associated with certain types of cancer, including breast cancer and hepatocellular carcinoma. Targeted drug discovery efforts for SERP1 are also limited, as the gene is not currently considered a major drug target. However, some studies have suggested t…	GO:0060124 positive regulation of growth hormone secretion;GO:0060123 regulation of growth hormone secretion;GO:0030073 insulin secretion		Predicted intracellular proteins	Endoplasmic reticulum (Approved)			(M5922)HALLMARK UNFOLDED PROTEIN RESPONSE; (M5924)HALLMARK MTORC1 SIGNALING	0	0	0	0	0	0	0	0	0	0	0	0	0	0
28638	TRBC2	0	0	0	0	0	1	0	0	0	0	0	0	0	0	0	0	0	0	28638	Gene_ID	H. sapiens	28638	H. sapiens	TRBC2	T cell receptor beta constant 2			GO:0050852 T cell receptor signaling pathway;GO:0046631 alpha-beta T cell activation;GO:0050851 antigen receptor-mediated signaling pathway							0	1	0	0	0	1	0	0	0	0	0	0	0	0
6672	SP100	0	0	0	0	1	0	0	0	0	0	0	0	0	0	0	0	0	0	6672	Gene_ID	H. sapiens	6672	H. sapiens	SP100	SP100 nuclear antigen	SP100 is a gene that encodes a subnuclear organelle and a major component of the PML-SP100 nuclear bodies. The protein encoded by this gene binds heterochromatin proteins and is believed to play a role in tumorigenesis, immunity, and gene regulation. The gene is covalently modified by the SUMO-1 modifier, which is considered crucial to nuclear body interactions. There are alternatively spliced va…	Research on SP100 has revealed its potential involvement in various diseases, including cancer, autoimmune disorders, and viral infections. In cancer, SP100 has been found to be downregulated in certain types of tumors, suggesting a tumor-suppressive role. In autoimmune disorders, SP100 has been linked to the regulation of immune responses and the development of autoimmune diseases such as lupus.…	GO:1902044 regulation of Fas signaling pathway;GO:0046826 negative regulation of protein export from nucleus;GO:0060333 type II interferon-mediated signaling pathway		Predicted intracellular proteins; Transcription factors:alpha-Helices exposed by beta-structures	Nuclear bodies (Supported); Additional: Nucleoplasm				1	0	0	1	0	0	1	1	0	0	1	0	0	0
5292	PIM1	0	0	0	0	1	0	0	0	0	0	0	0	0	0	0	0	0	0	5292	Gene_ID	H. sapiens	5292	H. sapiens	PIM1	Pim-1 proto-oncogene, serine/threonine kinase	PIM1 is a gene that encodes a protein belonging to the Ser/Thr protein kinase family, specifically the PIM subfamily. It is primarily expressed in B-lymphoid and myeloid cell lines and is overexpressed in hematopoietic malignancies and prostate cancer. The protein plays a role in signal transduction in blood cells, contributing to both cell proliferation and survival, which provides a selective a…	PIM1 has been implicated in various types of cancer, including leukemia, lymphoma, and prostate cancer. Inhibition of PIM1 kinase activity has been explored as a potential therapeutic strategy for these cancers. Several small molecule inhibitors of PIM1 have been developed, including AZD1208, CX-6258, and SGI-1776, which have shown promising results in preclinical studies. In addition, combinatio…	GO:1905062 positive regulation of cardioblast proliferation;GO:0045737 positive regulation of cyclin-dependent protein serine/threonine kinase activity;GO:1904031 positive regulation of cyclin-dependent protein kinase activity	yes	ENZYME proteins:Transferases; Predicted intracellular proteins; Cancer-related genes:Candidate cancer biomarkers; Enzymes; Kinases:CAMK Ser/Thr protein kinases	Cytosol (Supported); Additional: Nucleoli;Nucleoplasm	3,4-Dihydroxy-1-Methylquinolin-2(1h)-One; Staurosporine; LY-294002; Imidazole; (3e)-3-[(4-Hydroxyphenyl)Imino]-1h-Indol-2(3h)-One; Bisindolylmaleimide I; Quercetin; Phosphoaminophosphonic Acid-Adenylate Ester; Dexfosfoserine; S,S-(2-Hydroxyethyl)Thiocysteine; IMIDAZOPYRIDAZIN 1; 4-(4-hydroxy-3-methylphenyl)-6-phenylpyrimidin-2(5H)-one; (4R)-7,8-dichloro-1',9-dimethyl-1-oxo-1,2,4,9-tetrahydrospiro…	(M135)PID IL5 PATHWAY; (M182)PID IL3 PATHWAY; (M22)PID GMCSF PATHWAY	(M5897)HALLMARK IL6 JAK STAT3 SIGNALING; (M5947)HALLMARK IL2 STAT5 SIGNALING; (M5891)HALLMARK HYPOXIA	1	0	0	0	0	0	1	0	1	0	1	1	0	1
5610	EIF2AK2	0	0	0	0	1	0	0	0	0	0	0	0	0	0	0	0	0	0	5610	Gene_ID	H. sapiens	5610	H. sapiens	EIF2AK2	eukaryotic translation initiation factor 2 alpha kinase 2	EIF2AK2 is a gene that encodes a serine/threonine protein kinase. This protein kinase is activated by autophosphorylation after binding to double-stranded RNA. The activated form of the protein can phosphorylate translation initiation factor EIF2S1, which inhibits protein synthesis. The protein is also activated by manganese ions and heparin. EIF2AK2 plays a crucial role in the innate immune resp…	EIF2AK2 has been implicated in several diseases, including viral infections, autoimmune diseases, and cancer. In viral infections, EIF2AK2 plays a critical role in the innate immune response by inhibiting viral protein synthesis. However, some viruses have evolved mechanisms to evade the host immune response by inhibiting EIF2AK2 activity. In autoimmune diseases, EIF2AK2 has been shown to be invo…	GO:0033689 negative regulation of osteoblast proliferation;GO:1902033 regulation of hematopoietic stem cell proliferation;GO:1902036 regulation of hematopoietic stem cell differentiation	yes	Disease related genes; ENZYME proteins:Transferases; Potential drug targets; Predicted intracellular proteins; Human disease related genes:Nervous system diseases:Neurodegenerative diseases; Enzymes; Kinases; Human disease related genes:Nervous system diseases:Other nervous and sensory system diseases	Cytosol (Enhanced)	Fostamatinib	(M91)PID TCPTP PATHWAY; (M144)PID CERAMIDE PATHWAY; (M186)PID PDGFRB PATHWAY	(M5911)HALLMARK INTERFERON ALPHA RESPONSE; (M5913)HALLMARK INTERFERON GAMMA RESPONSE; (M5932)HALLMARK INFLAMMATORY RESPONSE	1	0	1	1	0	0	0	1	0	0	1	0	0	0
6748	SSR4	0	0	0	0	0	0	0	0	0	1	0	0	0	0	0	0	0	0	6748	Gene_ID	H. sapiens	6748	H. sapiens	SSR4	signal sequence receptor subunit 4	SSR4, or signal sequence receptor subunit 4, is a gene that encodes the delta subunit of the translocon-associated protein complex. This complex is responsible for transporting proteins across the endoplasmic reticulum membrane. The gene is located in the Xq28 region and is arranged in a head-to-head manner with the isocitrate dehydrogenase 3 (NAD+) gamma gene, both of which are driven by a CpG-e…	There is limited information available on the disease implications of SSR4. However, some studies have suggested that mutations in the gene may be associated with developmental disorders and intellectual disability. Targeted drug discovery efforts for SSR4 are also limited, as the function of the protein it encodes is not well understood. Currently, there are no drugs on the market that specifica…			Human disease related genes:Congenital disorders of metabolism:Congenital disorders of glycan/glycoprotein metabolism; Disease related genes	Endoplasmic reticulum (Supported)				0	0	0	0	0	0	0	0	0	0	0	0	0	0
9935	MAFB	0	0	0	0	0	0	0	0	0	0	0	0	0	0	1	0	0	0	9935	Gene_ID	H. sapiens	9935	H. sapiens	MAFB	MAF bZIP transcription factor B	MAFB is a gene that encodes a protein called MAF bZIP transcription factor B. This protein is a transcription factor that plays a crucial role in regulating the development of blood cells. It works by repressing the transcription of genes that are specific to red blood cells in cells that are meant to become other types of blood cells. MAFB has no introns, which are non-coding regions of DNA that…	MAFB has been implicated in several diseases, including leukemia and lymphoma. In particular, overexpression of MAFB has been observed in some cases of acute myeloid leukemia (AML), and targeting MAFB has been proposed as a potential therapeutic strategy for this disease. Additionally, MAFB has been shown to play a role in the development of macrophages, which are immune cells that play a key rol…	GO:0021572 rhombomere 6 development;GO:0021560 abducens nerve development;GO:0021598 abducens nerve morphogenesis		Cancer-related genes; Predicted intracellular proteins; Transcription factors:Basic domains; Human disease related genes:Nervous system diseases:Eye disease; Human disease related genes:Musculoskeletal diseases:Skeletal diseases; Disease related genes	Nucleoplasm (Approved); Additional: Cytosol;Golgi apparatus;Nucleoli			(M5957)HALLMARK PANCREAS BETA CELLS; (M5953)HALLMARK KRAS SIGNALING UP	0	0	0	0	0	1	0	0	0	0	0	1	0	0
6966	TRGC1	0	0	0	0	0	1	0	0	0	0	0	0	0	0	0	0	0	0	6966	Gene_ID	H. sapiens	6966	H. sapiens	TRGC1	T cell receptor gamma constant 1			GO:0046629 gamma-delta T cell activation;GO:0050852 T cell receptor signaling pathway;GO:0050851 antigen receptor-mediated signaling pathway							0	1	0	0	0	1	0	0	0	0	0	0	0	0
115352	FCRL3	0	0	0	0	0	0	0	0	0	0	0	0	0	1	0	0	0	0	115352	Gene_ID	H. sapiens	115352	H. sapiens	FCRL3	Fc receptor like 3	The FCRL3 gene is a member of the immunoglobulin receptor superfamily and is located on chromosome 1. It encodes a glycoprotein that contains immunoreceptor-tyrosine activation motifs and immunoreceptor-tyrosine inhibitory motifs in its cytoplasmic domain. The protein may play a role in regulating the immune system. Mutations in FCRL3 have been linked to autoimmune diseases such as rheumatoid art…	The FCRL3 gene has been implicated in several autoimmune diseases, making it a potential target for drug discovery efforts. For example, a study found that a specific variant of the FCRL3 gene was associated with an increased risk of rheumatoid arthritis. This has led to research into drugs that target the FCRL3 protein as a potential treatment for the disease. One such drug is ocrelizumab, which…	GO:0050859 negative regulation of B cell receptor signaling pathway;GO:0002638 negative regulation of immunoglobulin production;GO:0034163 regulation of toll-like receptor 9 signaling pathway		Predicted intracellular proteins; CD markers; Disease related genes					0	0	1	0	0	0	0	0	1	0	1	1	0	0
23480	SEC61G	0	0	0	0	0	0	0	0	0	1	0	0	0	0	0	0	0	0	23480	Gene_ID	H. sapiens	23480	H. sapiens	SEC61G	SEC61 translocon subunit gamma	SEC61G is a human gene that encodes the gamma-subunit protein of the Sec61 complex. This complex is responsible for translocating proteins across and integrating them into the endoplasmic reticulum (ER) membrane. The Sec61 complex is composed of three membrane proteins - alpha, beta, and gamma - with the gamma-subunit being encoded by this gene. Alternative splicing of the transcript variants enc…	There is limited information available on the disease implications of SEC61G. However, recent studies have suggested that mutations in SEC61G may be associated with certain types of cancer, including breast cancer and hepatocellular carcinoma. Targeted drug discovery efforts for SEC61G are still in the early stages, but there is potential for the development of drugs that target the Sec61 complex…	GO:0031204 post-translational protein targeting to membrane, translocation;GO:0006620 post-translational protein targeting to endoplasmic reticulum membrane;GO:0065002 intracellular protein transmembrane transport		Transporters:Primary Active Transporters					0	0	0	1	1	0	0	0	0	0	0	0	0	0
5108	PCM1	0	0	0	0	0	0	0	0	0	0	0	0	0	0	1	0	0	0	5108	Gene_ID	H. sapiens	5108	H. sapiens	PCM1	pericentriolar material 1	The PCM1 gene encodes a protein that is a component of centriolar satellites, which are granules found around centrosomes. This protein is essential for the correct localization of several centrosomal proteins and for anchoring microtubules to the centrosome. Chromosomal abnormalities involving this gene are associated with various types of cancer, including papillary thyroid carcinomas, atypical…	There is limited information available on targeted drug discovery efforts for the PCM1 gene. However, chromosomal abnormalities involving this gene have been associated with various types of cancer, including papillary thyroid carcinomas, atypical chronic myeloid leukemia, and T-cell lymphoma. Therefore, targeting the PCM1 protein may have potential therapeutic implications for these types of can…	GO:0140706 protein-containing complex localization to centriolar satellite;GO:0022027 interkinetic nuclear migration;GO:0035735 intraciliary transport involved in cilium assembly		Cancer-related genes:Mutational cancer driver genes; Predicted intracellular proteins; Disease related genes	Basal body;Centriolar satellite;Microtubules;Primary cilium (Supported); Additional: Cytosol			(M5893)HALLMARK MITOTIC SPINDLE	0	0	0	0	0	0	0	0	0	0	0	0	0	0
7791	ZYX	0	0	0	0	0	0	0	0	0	0	0	0	0	0	1	0	0	0	7791	Gene_ID	H. sapiens	7791	H. sapiens	ZYX	zyxin	Zyxin is a phosphoprotein that binds to zinc and is concentrated at focal adhesions and along the actin cytoskeleton. It has an N-terminal proline-rich domain and three LIM domains in its C-terminal half. Zyxin may function as a messenger in the signal transduction pathway that mediates adhesion-stimulated changes in gene expression and may modulate the cytoskeletal organization of actin bundles.…	There is limited information available on the disease implications of Zyxin. However, recent studies have suggested that Zyxin may play a role in cancer progression and metastasis. Specifically, Zyxin has been shown to promote cancer cell migration and invasion, and its overexpression has been associated with poor prognosis in several types of cancer. As a result, there is growing interest in dev…	GO:0030038 contractile actin filament bundle assembly;GO:0043149 stress fiber assembly;GO:0051017 actin filament bundle assembly		Predicted intracellular proteins	Focal adhesion sites (Supported); Additional: Actin filaments;Plasma membrane	Artenimol	(M184)PID ECADHERIN KERATINOCYTE PATHWAY; (M232)PID ECADHERIN STABILIZATION PATHWAY; (M238)PID THROMBIN PAR1 PATHWAY	(M5915)HALLMARK APICAL JUNCTION	0	0	0	0	0	0	1	0	0	0	0	0	0	0
973	CD79A	0	0	0	0	0	0	0	0	0	0	0	0	0	0	0	0	0	1	973	Gene_ID	H. sapiens	973	H. sapiens	CD79A	CD79a molecule	CD79A is a gene that encodes the Ig-alpha protein, which is a component of the B lymphocyte antigen receptor. This receptor is a complex that includes surface immunoglobulin (Ig), Ig-alpha, and Ig-beta. The Ig-alpha and Ig-beta proteins are necessary for the expression and function of the B-cell antigen receptor. CD79A is involved in the activation of B cells and the production of antibodies. Alt…	Mutations in the CD79A gene have been associated with various B-cell malignancies, including B-cell lymphomas and leukemias. In particular, CD79A mutations have been found in a subtype of diffuse large B-cell lymphoma (DLBCL) called activated B-cell-like (ABC) DLBCL, which is known to have a poor prognosis. Targeted drug discovery efforts have focused on developing therapies that specifically tar…	GO:0042100 B cell proliferation;GO:0050853 B cell receptor signaling pathway;GO:0046651 lymphocyte proliferation		CD markers; Cancer-related genes; Predicted intracellular proteins; Human disease related genes:Immune system diseases:Primary immunodeficiency; Human disease related genes:Cancers:Cancers of haematopoietic and lymphoid tissues; Disease related genes			(M10)PID BCR 5PATHWAY	(M5950)HALLMARK ALLOGRAFT REJECTION	0	1	0	0	1	1	0	0	0	0	0	0	0	0
4616	GADD45B	0	0	0	0	0	0	0	0	1	0	0	0	0	0	0	0	0	0	4616	Gene_ID	H. sapiens	4616	H. sapiens	GADD45B	growth arrest and DNA damage inducible beta	GADD45B is a gene that is activated in response to stressful growth arrest conditions and exposure to DNA-damaging agents. It is part of a group of genes that mediate the activation of the p38/JNK pathway in response to environmental stresses. The protein product of GADD45B binds and activates MTK1/MEKK4 kinase, which is an upstream activator of both p38 and JNK MAPKs. The function of GADD45B and…	GADD45B has been implicated in various diseases, including cancer, neurodegenerative disorders, and cardiovascular diseases. In cancer, GADD45B has been shown to play a role in cell cycle arrest and apoptosis, making it a potential target for cancer therapy. Targeted drug discovery efforts have focused on identifying small molecules that can modulate the activity of GADD45B and its downstream sig…	GO:1900745 positive regulation of p38MAPK cascade;GO:1900744 regulation of p38MAPK cascade;GO:0046330 positive regulation of JNK cascade		Predicted intracellular proteins	Nucleoplasm (Approved); Additional: Cytosol;Nucleoli		(M20)PID P38 MKK3 6PATHWAY; (M54)PID IL12 2PATHWAY	(M5902)HALLMARK APOPTOSIS; (M5947)HALLMARK IL2 STAT5 SIGNALING; (M5890)HALLMARK TNFA SIGNALING VIA NFKB	0	0	0	1	0	0	0	0	0	0	0	0	0	0
79026	AHNAK	1	0	0	0	0	0	0	0	0	0	0	0	0	0	0	0	0	0	79026	Gene_ID	H. sapiens	79026	H. sapiens	AHNAK	AHNAK nucleoprotein	AHNAK nucleoprotein is a large structural scaffold protein that plays a role in various biological processes such as blood-brain barrier formation, cell structure and migration, cardiac calcium channel regulation, and tumor metastasis. It consists of a central domain with 128 amino acid repeats. A shorter variant of the gene encoding a 17 kDa isoform exists, which initiates a feedback loop that r…	AHNAK nucleoprotein has been implicated in various diseases, including cancer, cardiovascular disease, and neurological disorders. In cancer, AHNAK has been shown to promote tumor metastasis and invasion, making it a potential therapeutic target. Targeted drug discovery efforts have focused on developing small molecule inhibitors of AHNAK, with some promising results in preclinical studies. Howev…	GO:1905686 positive regulation of plasma membrane repair;GO:1905684 regulation of plasma membrane repair;GO:1901385 regulation of voltage-gated calcium channel activity		Predicted intracellular proteins	Cytosol;Plasma membrane (Enhanced)			(M5947)HALLMARK IL2 STAT5 SIGNALING	0	0	0	0	0	0	0	0	0	0	0	0	0	0
91543	RSAD2	0	0	0	0	1	0	0	0	0	0	0	0	0	0	0	0	0	0	91543	Gene_ID	H. sapiens	91543	H. sapiens	RSAD2	radical S-adenosyl methionine domain containing 2	RSAD2 is a human gene that encodes for an interferon-inducible antiviral protein belonging to the SAM superfamily of enzymes. The protein plays a crucial role in cellular antiviral response and innate immune signaling. It inhibits viral RNA replication, interferes in the secretory pathway, binds to viral proteins, and dysregulates cellular lipid metabolism, resulting in antiviral effects. RSAD2 h…	RSAD2 has been implicated in various diseases, including viral infections, autoimmune diseases, and cancer. In viral infections, RSAD2 plays a crucial role in the host's innate immune response against viral pathogens. Dysregulation of RSAD2 expression has been associated with increased susceptibility to viral infections, such as influenza and HIV-1. In autoimmune diseases, RSAD2 has been found to…	GO:0034157 positive regulation of toll-like receptor 7 signaling pathway;GO:0034155 regulation of toll-like receptor 7 signaling pathway;GO:0034165 positive regulation of toll-like receptor 9 signaling pathway		Predicted intracellular proteins	Endoplasmic reticulum;Nucleoli fibrillar center (Approved)			(M5911)HALLMARK INTERFERON ALPHA RESPONSE; (M5913)HALLMARK INTERFERON GAMMA RESPONSE; (M5956)HALLMARK KRAS SIGNALING DN	1	1	1	1	0	1	0	1	1	0	1	0	0	0
8115	TCL1A	0	0	0	0	0	0	0	0	0	0	0	0	0	1	0	0	0	0	8115	Gene_ID	H. sapiens	8115	H. sapiens	TCL1A	TCL1 family AKT coactivator A	TCL1A is a gene that is involved in the development of mature T cell leukemia when overexpressed. It is expressed in CD4-/CD8- cells in normal T cells but not in cells at later stages of differentiation. TCL1A functions as a coactivator of the cell survival kinase AKT. Chromosomal rearrangements bring the TCL1A gene in close proximity to the T-cell antigen receptor regulatory elements in cases of…	Overexpression of TCL1A is associated with the development of mature T cell leukemia, and it has been identified as a potential therapeutic target for this disease. Several targeted drug discovery efforts have focused on developing inhibitors of AKT, which is activated by TCL1A and plays a key role in promoting cell survival and proliferation. One example of a successful drug targeting AKT is the…	GO:0035556 intracellular signal transduction;GO:0007165 signal transduction;GO:0023052 signaling		Predicted intracellular proteins; Disease related genes; Cancer-related genes	Cytosol;Endoplasmic reticulum (Enhanced); Additional: Nucleoplasm			(M5956)HALLMARK KRAS SIGNALING DN	0	0	0	0	0	0	0	0	0	0	0	0	0	0
760	CA2	0	0	0	0	0	0	0	0	0	0	0	0	1	0	0	0	0	0	760	Gene_ID	H. sapiens	760	H. sapiens	CA2	carbonic anhydrase 2	CA2 is a human gene that encodes for an enzyme called carbonic anhydrase 2. This enzyme is responsible for catalyzing the reversible hydration of carbon dioxide. Defects in this enzyme have been linked to two medical conditions: osteopetrosis and renal tubular acidosis. There are two different isoforms of the enzyme that are produced by two different transcript variants of the gene.	Defects in the CA2 gene have been linked to two medical conditions: osteopetrosis and renal tubular acidosis. Osteopetrosis is a rare genetic disorder that causes bones to become abnormally dense and prone to fractures. Renal tubular acidosis is a condition in which the kidneys are unable to properly acidify urine, leading to a buildup of acid in the blood. Targeted drug discovery efforts for CA2…	GO:0090088 regulation of oligopeptide transport;GO:0090089 regulation of dipeptide transport;GO:2000878 positive regulation of oligopeptide transport		ENZYME proteins:Lyases; Human disease related genes:Urinary system diseases:Kidney diseases; Predicted intracellular proteins; FDA approved drug targets:Small molecule drugs; Enzymes; Human disease related genes:Congenital malformations:Congenital malformations of the musculoskeletal system; Disease related genes		Methyclothiazide; Topiramate; Ethoxzolamide; Sulpiride; Bendroflumethiazide; Celecoxib; Benzthiazide; Valdecoxib; Cyclothiazide; Furosemide; Methazolamide; Hydroflumethiazide; Acetazolamide; Dorzolamide; Chlorothiazide; Zonisamide; Trichlormethiazide; Ethinamate; Diazoxide; Diclofenamide; Brinzolamide; Quinethazone; p-Hydroxymercuribenzoic acid; N-Benzyl-4-Sulfamoyl-Benzamide; 4-Flourobenzenesulf…		(M5935)HALLMARK FATTY ACID METABOLISM; (M5941)HALLMARK UV RESPONSE UP; (M5947)HALLMARK IL2 STAT5 SIGNALING	0	0	0	0	0	0	0	0	0	0	0	0	0	0
10417	SPON2	0	0	0	0	0	0	0	0	0	0	0	0	0	0	0	0	1	0	10417	Gene_ID	H. sapiens	10417	H. sapiens	SPON2	spondin 2	SPON2, also known as spondin 2, is a gene that is predicted to have several functions, including antigen binding, lipopolysaccharide binding, and metal ion binding. It is also predicted to be involved in cell adhesion and to play a role in several biological processes, including defense response to other organisms, opsonization, and positive regulation of cytokine production. SPON2 is located in …	Research has suggested that SPON2 may play a role in several diseases, including cancer, cardiovascular disease, and Alzheimer's disease. In cancer, SPON2 has been found to be overexpressed in several types of tumors, including breast, lung, and pancreatic cancer, and may be involved in tumor growth and metastasis. In cardiovascular disease, SPON2 has been linked to atherosclerosis and may play a…	GO:0043152 induction of bacterial agglutination;GO:0008228 opsonization;GO:0060907 positive regulation of macrophage cytokine production		Predicted intracellular proteins; Predicted secreted proteins	Vesicles (Approved)		(M169)PID INTEGRIN2 PATHWAY; (M3008)NABA ECM GLYCOPROTEINS; (M5884)NABA CORE MATRISOME		0	0	1	0	0	0	0	0	1	0	0	0	1	1
11040	PIM2	0	0	0	0	1	0	0	0	0	0	0	0	0	0	0	0	0	0	11040	Gene_ID	H. sapiens	11040	H. sapiens	PIM2	Pim-2 proto-oncogene, serine/threonine kinase	PIM2 is a human gene that encodes a protein kinase which acts as a proto-oncogene. The protein functions to prevent apoptosis and promote cell survival. Studies have shown that PIM2 is involved in the regulation of various cellular processes, including cell growth, differentiation, and survival. The gene is expressed in a variety of tissues, including the brain, heart, and liver. Mutations in PIM…	There is growing interest in targeting PIM2 for therapeutic intervention in cancer and other diseases. Several studies have shown that inhibition of PIM2 can lead to decreased cell proliferation and increased apoptosis in cancer cells. Targeted drug discovery efforts have focused on developing small molecule inhibitors of PIM2 kinase activity. One example is CX-6258, a potent and selective PIM ki…	GO:0008637 apoptotic mitochondrial changes;GO:0000082 G1/S transition of mitotic cell cycle;GO:0044843 cell cycle G1/S phase transition	yes	ENZYME proteins:Transferases; Predicted intracellular proteins; Cancer-related genes:Candidate cancer biomarkers; Enzymes; Kinases:CAMK Ser/Thr protein kinases	Cytosol (Approved)				0	0	1	0	0	0	0	1	0	0	0	0	0	0
63940	GPSM3	0	0	0	0	1	0	0	0	0	0	0	0	0	0	0	0	0	0	63940	Gene_ID	H. sapiens	63940	H. sapiens	GPSM3	G protein signaling modulator 3	GPSM3 is a human gene that is predicted to have GTPase regulator activity and be involved in positive regulation of the inflammatory response. It is also predicted to act upstream of or within positive regulation of cytokine production involved in the inflammatory response and positive regulation of leukocyte chemotaxis. GPSM3 is predicted to be located in the cytoplasm and plasma membrane.	There is limited information available on the disease implications of GPSM3. However, some studies have suggested that it may play a role in the pathogenesis of certain inflammatory diseases, such as rheumatoid arthritis and inflammatory bowel disease. As such, GPSM3 may be a potential target for drug discovery efforts aimed at treating these conditions. Currently, there are no drugs on the marke…	GO:1900017 positive regulation of cytokine production involved in inflammatory response;GO:0002690 positive regulation of leukocyte chemotaxis;GO:1900015 regulation of cytokine production involved in inflammatory response		Predicted intracellular proteins					0	0	1	0	0	0	0	0	0	0	1	0	0	0
28984	RGCC	0	0	0	0	1	0	0	0	0	0	0	0	0	0	0	0	0	0	28984	Gene_ID	H. sapiens	28984	H. sapiens	RGCC	regulator of cell cycle	RGCC is a gene that plays a role in regulating the progression of the cell cycle. It is activated by p53 in response to DNA damage or by complement system proteins that activate the cell cycle. The protein encoded by RGCC is located in the cytoplasm during interphase and at centrosomes during mitosis. It forms a complex with polo-like kinase 1 and can translocate to the nucleus in response to com…	There is limited information available on the disease implications of RGCC. However, studies have suggested that overexpression of RGCC may be associated with the development and progression of various types of cancer, including breast, lung, and liver cancer. Targeted drug discovery efforts for RGCC are also limited, but some studies have explored the potential of RGCC as a therapeutic target fo…	GO:0001100 negative regulation of exit from mitosis;GO:0003331 positive regulation of extracellular matrix constituent secretion;GO:0090272 negative regulation of fibroblast growth factor production		Predicted intracellular proteins	Nucleoplasm (Supported); Additional: Nucleoli		(M145)PID P53 DOWNSTREAM PATHWAY		0	1	1	0	0	1	0	0	0	0	0	0	0	0
6967	TRGC2	0	0	0	0	0	1	0	0	0	0	0	0	0	0	0	0	0	0	6967	Gene_ID	H. sapiens	6967	H. sapiens	TRGC2	T cell receptor gamma constant 2			GO:0050852 T cell receptor signaling pathway;GO:0050851 antigen receptor-mediated signaling pathway;GO:0002429 immune response-activating cell surface receptor signaling pathway							0	1	0	0	0	0	0	0	0	0	0	0	0	0
427	ASAH1	0	0	0	0	0	0	0	0	0	0	0	0	0	0	1	0	0	0	427	Gene_ID	H. sapiens	427	H. sapiens	ASAH1	N-acylsphingosine amidohydrolase 1	ASAH1 is a gene that encodes a protein belonging to the acid ceramidase family. The gene undergoes alternative splicing, resulting in multiple transcript variants, one of which encodes a preproprotein that is proteolytically processed. The processed protein generates alpha and beta subunits that heterodimerize to form the mature lysosomal enzyme. This enzyme is responsible for breaking down ceram…	ASAH1 has been implicated in several diseases, including Farber lipogranulomatosis and spinal muscular atrophy with progressive myoclonic epilepsy. Farber lipogranulomatosis is a rare lysosomal storage disorder characterized by the accumulation of ceramide in various tissues, leading to inflammation and tissue damage. Mutations in ASAH1 result in reduced acid ceramidase activity, leading to the a…	GO:0046512 sphingosine biosynthetic process;GO:0046520 sphingoid biosynthetic process;GO:0046514 ceramide catabolic process		Predicted intracellular proteins; Potential drug targets; Human disease related genes:Congenital disorders of metabolism:Congenital disorders of lipid/glycolipid metabolism; Human disease related genes:Congenital disorders of metabolism:Lysosomal storage diseases; Enzymes; ENZYME proteins:Hydrolases; Disease related genes			(M144)PID CERAMIDE PATHWAY		0	0	0	0	0	0	1	0	0	1	0	0	0	0
3055	HCK	0	0	0	0	0	0	0	0	0	0	0	0	0	0	1	0	0	0	3055	Gene_ID	H. sapiens	3055	H. sapiens	HCK	HCK proto-oncogene, Src family tyrosine kinase	The HCK proto-oncogene is a member of the Src family of tyrosine kinases and is primarily found in cells of the myeloid and B-lymphoid lineages. It may play a role in coupling the Fc receptor to the activation of the respiratory burst, as well as in neutrophil migration and degranulation. Multiple isoforms of the protein are produced due to alternative splicing and the use of alternative translat…	The HCK proto-oncogene has been implicated in several diseases, including leukemia, lymphoma, and solid tumors. Targeted drug discovery efforts have focused on developing inhibitors of HCK kinase activity as potential treatments for these diseases. One example is the drug Dasatinib, which is a multi-targeted kinase inhibitor that targets HCK as well as other members of the Src family of kinases. …	GO:0002522 leukocyte migration involved in immune response;GO:0045728 respiratory burst after phagocytosis;GO:0002679 respiratory burst involved in defense response	yes	ENZYME proteins:Transferases; Potential drug targets; Predicted intracellular proteins; Enzymes; Kinases:Tyr protein kinases; Disease related genes	Vesicles (Supported); Additional: Cytosol;Plasma membrane	1-Ter-Butyl-3-P-Tolyl-1h-Pyrazolo[3,4-D]Pyrimidin-4-Ylamine; Phosphonotyrosine; Quercetin; Bosutinib; Fostamatinib	(M33)PID GLYPICAN 1PATHWAY; (M252)PID IL8 CXCR1 PATHWAY; (M76)PID P38 ALPHA BETA PATHWAY		1	1	0	0	0	0	1	0	0	0	1	1	1	1
29992	PILRA	0	0	0	0	0	0	0	0	0	0	0	0	0	0	1	0	0	0	29992	Gene_ID	H. sapiens	29992	H. sapiens	PILRA	paired immunoglobin like type 2 receptor alpha	PILRA is a gene that encodes for a protein called paired immunoglobulin-like type 2 receptor alpha. This protein is a member of the inhibitory receptor superfamily and contains an immunoreceptor tyrosine-based inhibitory motif (ITIM). The protein is involved in regulating cell signaling pathways by balancing PILRalpha-mediated inhibition and PILRbeta-mediated activation. PILRA is located on chrom…	Research on PILRA has revealed its potential involvement in various diseases, including cancer, autoimmune disorders, and infectious diseases. For example, PILRA has been found to be overexpressed in certain types of cancer, such as breast cancer and glioblastoma, and may play a role in promoting tumor growth and metastasis. In autoimmune disorders, PILRA has been implicated in the regulation of …	GO:0007165 signal transduction;GO:0023052 signaling;GO:0007154 cell communication		Predicted secreted proteins					0	0	0	1	1	0	0	0	0	0	0	0	0	0
8807	IL18RAP	0	0	0	0	0	0	0	0	0	0	0	0	0	0	0	0	1	0	8807	Gene_ID	H. sapiens	8807	H. sapiens	IL18RAP	interleukin 18 receptor accessory protein	IL18RAP is a gene that encodes a protein that acts as an accessory subunit of the receptor for interleukin 18 (IL18), a cytokine involved in inducing cell-mediated immunity. The protein enhances the binding activity of the IL18 receptor and plays a role in signaling by IL18. Mutations in this gene are associated with Crohn's disease, inflammatory bowel disease, susceptibility to celiac disease, a…	IL18RAP has been implicated in several diseases, including Crohn's disease, inflammatory bowel disease, celiac disease, and leprosy. In Crohn's disease, a genetic variant of IL18RAP has been associated with increased susceptibility to the disease. Inflammatory bowel disease has also been linked to IL18RAP, with studies showing that the protein is upregulated in the inflamed intestinal mucosa of p…	GO:0035655 interleukin-18-mediated signaling pathway;GO:0071351 cellular response to interleukin-18;GO:0070673 response to interleukin-18		Enzymes; Predicted intracellular proteins; CD markers; ENZYME proteins:Hydrolases			(M290)PID IL12 STAT4 PATHWAY; (M196)PID IL23 PATHWAY; (M54)PID IL12 2PATHWAY	(M5932)HALLMARK INFLAMMATORY RESPONSE; (M5950)HALLMARK ALLOGRAFT REJECTION	1	1	0	1	0	1	1	0	1	0	1	0	0	0
64072	CDH23	0	0	0	0	0	0	0	0	0	0	0	0	0	0	1	0	0	0	64072	Gene_ID	H. sapiens	64072	H. sapiens	CDH23	cadherin related 23	CDH23 is a gene that belongs to the cadherin superfamily and encodes a glycoprotein involved in calcium-dependent cell-cell adhesion. The protein is believed to play a role in the organization of stereocilia and the formation of hair bundles. Mutations in CDH23 have been linked to Usher syndrome 1D and nonsyndromic autosomal recessive deafness DFNB12. Additionally, upregulation of this gene may b…	Mutations in CDH23 have been linked to Usher syndrome 1D and nonsyndromic autosomal recessive deafness DFNB12. Usher syndrome is a rare genetic disorder that affects both hearing and vision, while DFNB12 is a form of deafness that is present from birth. There are currently no targeted drug discovery efforts for CDH23-related disorders, and treatment options are limited to hearing aids and cochlea…	GO:0050957 equilibrioception;GO:0060088 auditory receptor cell stereocilium organization;GO:0002093 auditory receptor cell morphogenesis		Predicted intracellular proteins; Human disease related genes:Endocrine and metabolic diseases:Adrenal gland diseases; Human disease related genes:Endocrine and metabolic diseases:Hypothalamus and pituitary gland diseases; Human disease related genes:Nervous system diseases:Eye disease; Human disease related genes:Nervous system diseases:Ear disease; Disease related genes					0	0	0	0	0	0	0	0	0	0	0	0	0	0
23478	SEC11A	0	0	0	0	0	0	0	0	0	0	0	0	0	0	1	0	0	0	23478	Gene_ID	H. sapiens	23478	H. sapiens	SEC11A	SEC11 homolog A, signal peptidase complex subunit	SEC11A is a gene that encodes a subunit of the signal peptidase complex, which is involved in the processing of secretory and membrane proteins. This gene belongs to the peptidase S26B family and has been linked to cell migration, invasion, gastric cancer, and lymph node metastasis. Alternative splicing of SEC11A results in multiple transcript variants. A pseudogene related to SEC11A has also bee…	There is limited information available on the disease implications of SEC11A. However, studies have suggested that this gene may play a role in the development and progression of gastric cancer and lymph node metastasis. Targeted drug discovery efforts for SEC11A are also limited, as the function of this gene is not fully understood. Currently, there are no drugs on the market that specifically t…	GO:0006465 signal peptide processing;GO:0016485 protein processing;GO:0009615 response to virus		Enzymes; Predicted intracellular proteins; Peptidases:Serine-type peptidases; ENZYME proteins:Hydrolases	Nuclear membrane (Approved); Additional: Golgi apparatus			(M5957)HALLMARK PANCREAS BETA CELLS; (M5922)HALLMARK UNFOLDED PROTEIN RESPONSE; (M5924)HALLMARK MTORC1 SIGNALING	0	0	0	0	0	0	0	0	0	0	0	0	0	0
80342	TRAF3IP3	0	0	0	0	1	0	0	0	0	0	0	0	0	0	0	0	0	0	80342	Gene_ID	H. sapiens	80342	H. sapiens	TRAF3IP3	TRAF3 interacting protein 3	TRAF3IP3, also known as TRAF3 interacting protein 3, is a gene that encodes a protein involved in regulating cell growth through the c-Jun N-terminal kinase signal transduction pathway. This protein may also interact with a complex containing the phosphatase 2A catalytic subunit. Alternative splicing of the gene results in multiple transcript variants.	TRAF3IP3 has been implicated in several diseases, including cancer, autoimmune disorders, and cardiovascular diseases. In cancer, TRAF3IP3 has been shown to promote tumor growth and metastasis in several types of cancer, including breast, lung, and pancreatic cancer. In autoimmune disorders, TRAF3IP3 has been linked to the development of rheumatoid arthritis and systemic lupus erythematosus. In c…	GO:0032481 positive regulation of type I interferon production;GO:0002753 cytoplasmic pattern recognition receptor signaling pathway;GO:0032479 regulation of type I interferon production		Predicted intracellular proteins	Vesicles (Uncertain)				0	1	1	0	0	0	0	0	0	0	1	0	0	0
7122	CLDN5	0	0	0	0	0	0	0	0	0	0	0	0	1	0	0	0	0	0	7122	Gene_ID	H. sapiens	7122	H. sapiens	CLDN5	claudin 5	The CLDN5 gene encodes a protein called claudin 5, which is a member of the claudin family. Claudins are proteins that are found in tight junction strands, which act as a barrier to prevent the free movement of solutes and water between cells. Mutations in the CLDN5 gene have been associated with velocardiofacial syndrome, a genetic disorder that affects the development of the heart, face, and pa…	Research on the CLDN5 gene has primarily focused on its role in the development of velocardiofacial syndrome (VCFS), a genetic disorder that affects multiple organ systems. Studies have shown that mutations in the CLDN5 gene can lead to abnormal development of the heart, face, and palate, which are characteristic features of VCFS. However, there are currently no targeted drug discovery efforts sp…	GO:1990963 establishment of blood-retinal barrier;GO:1901552 positive regulation of endothelial cell development;GO:1903142 positive regulation of establishment of endothelial barrier		Transporters:Transporter channels and pores				(M5915)HALLMARK APICAL JUNCTION	0	0	0	1	0	0	0	0	0	0	0	0	0	0
55275	VPS53	0	0	0	0	0	0	0	0	0	0	0	1	0	0	0	0	0	0	55275	Gene_ID	H. sapiens	55275	H. sapiens	VPS53	VPS53 subunit of GARP complex	The human gene VPS53 encodes a protein that is similar to the yeast Vps53p protein. The yeast protein is involved in retrograde vesicle trafficking in the late Golgi. The human protein is a subunit of the GARP complex, which is also involved in vesicle trafficking. The GARP complex is responsible for the tethering and fusion of vesicles with the trans-Golgi network. Mutations in the VPS53 gene ha…	There is limited information available on targeted drug discovery efforts for the VPS53 gene. However, mutations in this gene have been associated with developmental delay and intellectual disability, indicating a potential therapeutic target for these conditions. Currently, there are no drugs on the market specifically targeting VPS53. However, there are drugs that target other proteins involved…	GO:0090119 vesicle-mediated cholesterol transport;GO:0032367 intracellular cholesterol transport;GO:0032366 intracellular sterol transport		Predicted intracellular proteins; Human disease related genes:Congenital malformations:Congenital malformations of the nervous system; Disease related genes	Golgi apparatus;Vesicles (Supported); Additional: Cytosol				0	0	0	0	0	0	0	0	0	0	0	0	0	0
4121	MAN1A1	0	0	0	0	0	0	0	0	0	1	0	0	0	0	0	0	0	0	4121	Gene_ID	H. sapiens	4121	H. sapiens	MAN1A1	mannosidase alpha class 1A member 1	The MAN1A1 gene encodes a type II transmembrane protein that belongs to family 47 of glycosyl hydrolases. This protein is a class I mammalian Golgi 1,2-mannosidase that catalyzes the hydrolysis of three terminal mannose residues from peptide-bound Man(9)-GlcNAc(2) oligosaccharides. In simpler terms, this gene provides instructions for making an enzyme that helps break down certain sugar molecules…	Mutations in the MAN1A1 gene have been associated with several diseases, including congenital disorder of glycosylation type IIa (CDG-IIa), which is characterized by developmental delay, intellectual disability, and abnormal glycosylation of proteins. Targeted drug discovery efforts for CDG-IIa have focused on developing small molecule inhibitors of the MAN1A1 enzyme to restore normal glycosylati…	GO:0035977 protein deglycosylation involved in glycoprotein catabolic process;GO:1904382 mannose trimming involved in glycoprotein ERAD pathway;GO:1904381 Golgi apparatus mannose trimming		Enzymes; ENZYME proteins:Hydrolases	Golgi apparatus (Supported)			(M5934)HALLMARK XENOBIOTIC METABOLISM	0	0	0	0	0	0	0	0	0	0	0	0	0	0
10549	PRDX4	0	0	0	0	0	0	0	0	0	1	0	0	0	0	0	0	0	0	10549	Gene_ID	H. sapiens	10549	H. sapiens	PRDX4	peroxiredoxin 4	PRDX4 is a gene that encodes an antioxidant enzyme belonging to the peroxiredoxin family. The protein is located in the cytoplasm and functions as a peroxidase, reducing hydrogen peroxide and alkyl hydroperoxides to water and alcohol using reducing equivalents from thiol-containing donor molecules. PRDX4 has been shown to play a role in regulating the activation of the transcription factor NF-kap…	PRDX4 has been implicated in various diseases, including cancer, neurodegenerative disorders, and cardiovascular diseases. In cancer, PRDX4 has been shown to be overexpressed in several types of tumors, including breast, lung, and prostate cancer, and is associated with tumor progression and poor prognosis. Targeting PRDX4 has been explored as a potential therapeutic strategy for cancer treatment…	GO:0007252 I-kappaB phosphorylation;GO:1905937 negative regulation of germ cell proliferation;GO:2000255 negative regulation of male germ cell proliferation		Predicted intracellular proteins; Cancer-related genes:Candidate cancer biomarkers; Enzymes; ENZYME proteins:Oxidoreductases	Endoplasmic reticulum (Supported); Additional: Cytosol			(M5938)HALLMARK REACTIVE OXYGEN SPECIES PATHWAY; (M5925)HALLMARK E2F TARGETS; (M5926)HALLMARK MYC TARGETS V1	0	0	1	0	0	0	0	0	0	1	0	0	0	0
23015	GOLGA8A	0	0	0	0	0	1	0	0	0	0	0	0	0	0	0	0	0	0	23015	Gene_ID	H. sapiens	23015	H. sapiens	GOLGA8A	golgin A8 family member A	GOLGA8A is a gene that encodes a protein belonging to the golgin family, which are localized to the Golgi apparatus. The Golgi is responsible for glycosylation and transport of proteins and lipids in the secretory pathway. The golgins are thought to play a role in the reorganization of the Golgi after mitosis. GOLGA8A is structurally similar to GOLGA2, suggesting they may have a similar function.…	There is limited information on the disease implications of GOLGA8A. However, recent studies have suggested that GOLGA8A may play a role in the development and progression of certain cancers, including breast cancer and hepatocellular carcinoma. Targeted drug discovery efforts for GOLGA8A are currently underway, with a focus on identifying small molecule inhibitors that can selectively target the…	GO:0007030 Golgi organization;GO:0010256 endomembrane system organization;GO:0006996 organelle organization		Predicted intracellular proteins	Golgi apparatus (Approved); Additional: Cytosol				0	0	0	0	0	0	0	0	0	0	0	0	0	0
22904	SBNO2	0	0	0	0	0	0	0	0	0	0	0	1	0	0	0	0	0	0	22904	Gene_ID	H. sapiens	22904	H. sapiens	SBNO2	strawberry notch homolog 2	SBNO2 is a human gene that is predicted to have chromatin DNA binding activity and histone binding activity. It is involved in various processes, including cellular response to interleukin-6, macrophage activation involved in immune response, and negative regulation of transcription, DNA-templated. The gene is predicted to be active in the nucleus.	There is limited information available on the disease implications of SBNO2. However, recent studies have suggested that the gene may play a role in the development and progression of certain types of cancer, including breast cancer and hepatocellular carcinoma. Targeted drug discovery efforts for SBNO2 are currently underway, with researchers exploring the potential of small molecule inhibitors …	GO:0071348 cellular response to interleukin-11;GO:0071105 response to interleukin-11;GO:0072675 osteoclast fusion		Predicted intracellular proteins				(M5938)HALLMARK REACTIVE OXYGEN SPECIES PATHWAY	0	0	0	0	0	1	1	0	0	0	0	0	1	1
1604	CD55	0	0	0	0	0	0	0	0	0	0	0	0	0	0	1	0	0	0	1604	Gene_ID	H. sapiens	1604	H. sapiens	CD55	CD55 molecule (Cromer blood group)	CD55 is a gene that encodes a glycoprotein responsible for regulating the complement cascade, a part of the immune system that helps to destroy foreign pathogens. The protein encoded by CD55 binds to complement proteins, causing them to decay more quickly and preventing damage to host cells. This protein also contains antigens that make up the Cromer blood group system. Alternative splicing of th…	CD55 has been implicated in several diseases, including autoimmune disorders, cancer, and infectious diseases. In autoimmune disorders such as systemic lupus erythematosus (SLE) and rheumatoid arthritis (RA), CD55 expression is decreased, leading to increased complement activation and tissue damage. In cancer, CD55 is overexpressed in many tumor types, allowing cancer cells to evade the immune sy…	GO:1903659 regulation of complement-dependent cytotoxicity;GO:2000563 positive regulation of CD4-positive, alpha-beta T cell proliferation;GO:0045916 negative regulation of complement activation		CD markers; Predicted intracellular proteins; Predicted secreted proteins; Human disease related genes:Immune system diseases:Primary immunodeficiency; Blood group antigen proteins; Disease related genes		Chloramphenicol		(M5921)HALLMARK COMPLEMENT; (M5932)HALLMARK INFLAMMATORY RESPONSE	0	1	1	1	0	0	0	0	1	1	1	1	1	0
1436	CSF1R	0	0	0	0	0	0	0	0	0	0	0	0	0	0	1	0	0	0	1436	Gene_ID	H. sapiens	1436	H. sapiens	CSF1R	colony stimulating factor 1 receptor	The CSF1R gene encodes a receptor for colony stimulating factor 1, a cytokine that regulates the production, differentiation, and function of macrophages. This receptor is a tyrosine kinase transmembrane receptor and a member of the CSF1/PDGF receptor family of tyrosine-protein kinases. Ligand binding activates the receptor kinase through a process of oligomerization and transphosphorylation. Mut…	Mutations in the CSF1R gene have been associated with a predisposition to myeloid malignancies, including chronic myelomonocytic leukemia (CMML) and juvenile myelomonocytic leukemia (JMML). Targeted drug discovery efforts have focused on developing inhibitors of the CSF1R kinase activity as a potential treatment for these malignancies. One such drug, pexidartinib (PLX3397), has been approved by t…	GO:0038145 macrophage colony-stimulating factor signaling pathway;GO:0120041 positive regulation of macrophage proliferation;GO:0120040 regulation of macrophage proliferation	yes	Transporters:Accessory Factors Involved in Transport; CD markers; ENZYME proteins:Transferases; Predicted intracellular proteins; Human disease related genes:Cancers:Cancers of the breast and female genital organs; FDA approved drug targets:Small molecule drugs; Human disease related genes:Nervous system diseases:Neurodegenerative diseases; RAS pathway related proteins; Cancer-related genes:Candi…	Plasma membrane;Vesicles (Supported)	Imatinib; Sunitinib; ABT-869; 5-CYANO-FURAN-2-CARBOXYLIC ACID [5-HYDROXYMETHYL-2-(4-METHYL-PIPERIDIN-1-YL)-PHENYL]-AMIDE; 6-CHLORO-3-(3-METHYLISOXAZOL-5-YL)-4-PHENYLQUINOLIN-2(1H)-ONE; Fostamatinib; Erdafitinib; Pexidartinib	(M91)PID TCPTP PATHWAY; (M50)PID PTP1B PATHWAY; (M160)PID AVB3 INTEGRIN PATHWAY		1	0	1	1	0	1	1	0	0	0	1	0	0	0
2889	RAPGEF1	0	0	0	0	0	0	0	0	0	0	0	0	0	0	0	0	0	1	2889	Gene_ID	H. sapiens	2889	H. sapiens	RAPGEF1	Rap guanine nucleotide exchange factor 1	RAPGEF1 is a human gene that encodes a guanine nucleotide exchange factor. It plays a role in transducing signals from CRK by binding to its SH3 domain and activating several members of the Ras family of GTPases. This signaling cascade is believed to be involved in various cellular processes such as apoptosis, integrin-mediated signal transduction, and cell transformation. The gene has several al…	There is limited information available on the disease implications of RAPGEF1. However, some studies have suggested that it may play a role in cancer progression and metastasis. Targeted drug discovery efforts for RAPGEF1 are also limited, but some studies have identified potential small molecule inhibitors that could target its activity. One example is a study that identified a compound called N…	GO:0032486 Rap protein signal transduction;GO:0038180 nerve growth factor signaling pathway;GO:0038179 neurotrophin signaling pathway		Predicted intracellular proteins	Vesicles (Supported)		(M206)PID PDGFRA PATHWAY; (M69)PID REELIN PATHWAY; (M72)PID NECTIN PATHWAY		1	0	0	0	0	0	0	0	0	0	0	0	0	0
58517	RBM25	0	0	0	0	0	0	0	0	0	0	0	0	0	0	1	0	0	0	58517	Gene_ID	H. sapiens	58517	H. sapiens	RBM25	RNA binding motif protein 25	RBM25 is a human gene that encodes for RNA binding motif protein 25. This protein is involved in mRNA binding activity and plays a role in regulating alternative mRNA splicing through the spliceosome. Additionally, RBM25 is involved in regulating the apoptotic process. The protein is located in the nuclear speck.	There is limited information available on the disease implications of RBM25. However, recent studies have suggested that RBM25 may play a role in the development and progression of certain cancers, including breast cancer and hepatocellular carcinoma. Targeted drug discovery efforts for RBM25 are currently underway, with a focus on developing small molecule inhibitors that can selectively target …	GO:0000381 regulation of alternative mRNA splicing, via spliceosome;GO:0048024 regulation of mRNA splicing, via spliceosome;GO:0050684 regulation of mRNA processing		Predicted intracellular proteins	Nuclear speckles (Enhanced)				0	0	0	0	0	0	0	0	0	0	0	0	0	0
9406	ZRANB2	0	0	0	0	0	0	0	0	1	0	0	0	0	0	0	0	0	0	9406	Gene_ID	H. sapiens	9406	H. sapiens	ZRANB2	zinc finger RANBP2-type containing 2	The human gene ZRANB2, also known as zinc finger RANBP2-type containing 2, is involved in RNA binding activity and is predicted to play a role in RNA splicing and mRNA processing. It is located in the nucleoplasm, which is the fluid inside the nucleus of a cell. The gene's function is not fully understood, but it is believed to be important for regulating gene expression and maintaining the integ…	There is limited information available on the disease implications of ZRANB2. However, recent studies have suggested that mutations in this gene may be associated with certain types of cancer, including breast and ovarian cancer. Targeted drug discovery efforts for ZRANB2 are still in the early stages, but there is potential for the development of drugs that target the RNA binding activity of the…	GO:0008380 RNA splicing;GO:0006397 mRNA processing;GO:0016071 mRNA metabolic process		Predicted intracellular proteins	Nucleoplasm (Enhanced)				0	0	0	0	0	0	0	0	0	0	0	0	0	0
3539	IGLC3	0	0	0	0	0	0	0	0	0	0	0	0	0	1	0	0	0	0	3539	Gene_ID	H. sapiens	3539	H. sapiens	IGLC3	immunoglobulin lambda constant 3 (Kern-Oz+ marker)			GO:0050853 B cell receptor signaling pathway;GO:0016064 immunoglobulin mediated immune response;GO:0050851 antigen receptor-mediated signaling pathway		Predicted intracellular proteins; Predicted secreted proteins					0	1	0	0	0	0	0	0	0	0	0	0	1	0
81567	TXNDC5	0	0	0	0	0	0	0	0	0	1	0	0	0	0	0	0	0	0	81567	Gene_ID	H. sapiens	81567	H. sapiens	TXNDC5	thioredoxin domain containing 5	TXNDC5 is a gene that encodes a protein belonging to the disulfide isomerase family of endoplasmic reticulum (ER) proteins. The protein is involved in catalyzing protein folding and thiol-disulfide interchange reactions. It contains an N-terminal ER-signal sequence, three catalytically active thioredoxin domains, and a C-terminal ER-retention sequence. The gene is induced by hypoxia and may play …	There is limited information available on the disease implications of TXNDC5. However, studies have suggested that it may play a role in cancer progression and drug resistance. For example, TXNDC5 has been found to be upregulated in various types of cancer, including breast, lung, and pancreatic cancer. Inhibition of TXNDC5 has been shown to sensitize cancer cells to chemotherapy and radiation th…	GO:0006457 protein folding;GO:0051604 protein maturation;GO:0043066 negative regulation of apoptotic process		ENZYME proteins:Isomerase; Predicted intracellular proteins; Enzymes	Endoplasmic reticulum (Approved)				0	0	0	0	0	0	0	0	0	1	0	0	0	0
2214	FCGR3A	0	0	0	0	0	0	0	0	0	0	0	0	0	0	1	0	0	0	2214	Gene_ID	H. sapiens	2214	H. sapiens	FCGR3A	Fc gamma receptor IIIa	The FCGR3A gene encodes a receptor that binds to the Fc portion of immunoglobulin G, which is involved in various immune responses such as the removal of antigen-antibody complexes from circulation, antibody dependent cellular mediated cytotoxicity, and antibody dependent enhancement of virus infections. This gene is highly similar to another nearby gene, FCGR3B, but is expressed on natural kille…	The FCGR3A gene has been implicated in various diseases, including autoimmune disorders and immunodeficiencies. Targeted drug discovery efforts have focused on developing therapies that modulate the activity of the FCGR3A receptor. One example is the monoclonal antibody drug, rituximab, which targets the CD20 antigen on B cells and induces antibody-dependent cellular cytotoxicity through binding …	GO:0043320 natural killer cell degranulation;GO:0001788 antibody-dependent cellular cytotoxicity;GO:0001794 type IIa hypersensitivity		Human disease related genes:Immune system diseases:Allergies and autoimmune diseases; Transporters:Accessory Factors Involved in Transport; CD markers; FDA approved drug targets:Biotech drugs; Predicted secreted proteins; Human disease related genes:Immune system diseases:Primary immunodeficiency; Disease related genes		Cetuximab; Etanercept; Human immunoglobulin G; Gemtuzumab ozogamicin; Alemtuzumab; Alefacept; Palivizumab; Daclizumab; Bevacizumab; Catumaxomab; Sarilumab; Benralizumab	(M11736)SA MMP CYTOKINE CONNECTION		0	1	1	1	1	1	0	0	0	0	0	0	1	0
100528032	KLRC4-KLRK1	0	0	0	0	0	1	0	0	0	0	0	0	0	0	0	0	0	0	100528032	Gene_ID	H. sapiens	100528032	H. sapiens	KLRC4-KLRK1	KLRC4-KLRK1 readthrough	KLRC4-KLRK1 readthrough is a naturally occurring transcription between the KLRC4 and KLRK1 genes on chromosome 12. The read-through transcript includes an alternate 5' exon and lacks a significant portion of the KLRC4 coding sequence, including the start codon, and it encodes the KLRK1 protein. KLRC4 and KLRK1 are both killer cell lectin-like receptors that play a role in the immune system's resp…	There is limited information available on the disease implications of KLRC4-KLRK1 readthrough. However, both KLRC4 and KLRK1 have been implicated in various immune-related diseases, including cancer, autoimmune disorders, and infectious diseases. Targeted drug discovery efforts for these receptors have focused on developing monoclonal antibodies and small molecule inhibitors that can modulate the…	GO:2000502 negative regulation of natural killer cell chemotaxis;GO:1901624 negative regulation of lymphocyte chemotaxis;GO:2000501 regulation of natural killer cell chemotaxis							0	1	1	0	0	1	0	0	1	0	1	1	1	1
7178	TPT1	0	0	0	0	1	0	0	0	0	0	0	0	0	0	0	0	0	0	7178	Gene_ID	H. sapiens	7178	H. sapiens	TPT1	tumor protein, translationally-controlled 1	TPT1, or tumor protein, translationally-controlled 1, is a gene that regulates cellular growth and proliferation. Its mRNA contains an oligopyrimidine tract that represses its translation under quiescent conditions. The protein encoded by TPT1 is involved in various cellular pathways, including apoptosis, protein synthesis, and cell division. It binds to and stabilizes microtubules, and its remov…	TPT1 has been implicated in various diseases, including cancer, neurodegenerative disorders, and inflammatory diseases. In cancer, TPT1 is often overexpressed and associated with poor prognosis. Targeting TPT1 has been explored as a potential therapeutic strategy for cancer treatment. Several small molecule inhibitors of TPT1 have been developed, including CX-5461 and CX-6258, which have shown pr…	GO:2000383 regulation of ectoderm development;GO:2000384 negative regulation of ectoderm development;GO:1902230 negative regulation of intrinsic apoptotic signaling pathway in response to DNA damage		Predicted intracellular proteins	Cytosol (Supported)	Calcium citrate; Calcium Phosphate; Calcium phosphate dihydrate	(M129)PID PLK1 PATHWAY		0	0	0	0	0	0	0	1	0	0	0	0	0	0
3665	IRF7	0	0	0	0	0	0	0	0	0	0	0	1	0	0	0	0	0	0	3665	Gene_ID	H. sapiens	3665	H. sapiens	IRF7	interferon regulatory factor 7	IRF7 is a gene that belongs to the interferon regulatory transcription factor family. It is primarily expressed in lymphoid tissue and plays a crucial role in the transcriptional activation of virus-inducible cellular genes, including interferon beta chain genes. The protein encoded by IRF7 is involved in the innate immune response against DNA and RNA viruses. Its inducible expression is restrict…	IRF7 has been implicated in various diseases, including autoimmune disorders, cancer, and viral infections. In autoimmune disorders, such as systemic lupus erythematosus (SLE), IRF7 has been shown to be overexpressed, leading to the production of autoantibodies and inflammation. In cancer, IRF7 has been found to have both tumor-suppressive and tumor-promoting effects, depending on the type of can…	GO:0019043 establishment of viral latency;GO:0034127 regulation of MyD88-independent toll-like receptor signaling pathway;GO:0039530 MDA-5 signaling pathway		Predicted intracellular proteins; Transcription factors:Helix-turn-helix domains; Human disease related genes:Immune system diseases:Primary immunodeficiency; Disease related genes	Nucleoplasm (Supported); Additional: Cytosol		(M2)PID SMAD2 3NUCLEAR PATHWAY	(M5911)HALLMARK INTERFERON ALPHA RESPONSE; (M5913)HALLMARK INTERFERON GAMMA RESPONSE; (M5921)HALLMARK COMPLEMENT	1	1	1	1	0	0	1	0	1	0	1	0	1	0
2342	FNTB	0	0	0	0	0	0	0	0	0	0	0	0	1	0	0	0	0	0	2342	Gene_ID	H. sapiens	2342	H. sapiens	FNTB	farnesyltransferase, CAAX box, subunit beta	FNTB is a human gene that encodes for the beta subunit of farnesyltransferase, an enzyme involved in protein farnesylation. Farnesylation is a post-translational modification that involves the addition of a farnesyl group to a protein, which can affect its localization and function. FNTB contributes to the activity of farnesyltransferase and is part of the protein farnesyltransferase complex and …	Mutations in FNTB have been associated with several diseases, including progeria, a rare genetic disorder characterized by premature aging, and cancer. In cancer, farnesylation can play a role in the activation of oncogenes, making farnesyltransferase inhibitors (FTIs) a potential therapeutic target. Several FTIs have been developed and tested in clinical trials, including tipifarnib, lonafarnib,…	GO:0018343 protein farnesylation;GO:0018342 protein prenylation;GO:0097354 prenylation		ENZYME proteins:Transferases; Predicted intracellular proteins; FDA approved drug targets:Small molecule drugs; Enzymes	Centrosome (Approved)	AZD3409; Tipifarnib; 2-CHLORO-5-(3-CHLORO-PHENYL)-6-[(4-CYANO-PHENYL)-(3-METHYL-3H-IMIDAZOL-4-YL)- METHOXYMETHYL]-NICOTINONITRILE; (11S)-8-CHLORO-11-[1-(METHYLSULFONYL)PIPERIDIN-4-YL]-6-PIPERAZIN-1-YL-11H-BENZO[5,6]CYCLOHEPTA[1,2-B]PYRIDINE; L-778123; [(3,7,11-TRIMETHYL-DODECA-2,6,10-TRIENYLOXYCARBAMOYL)-METHYL]-PHOSPHONIC ACID; Farnesyl diphosphate; Geranylgeranyl diphosphate; ALPHA-HYDROXYFARNE…			0	0	0	0	0	0	0	0	0	0	0	0	0	0
3133	HLA-E	0	0	0	0	0	0	0	0	0	0	0	1	0	0	0	0	0	0	3133	Gene_ID	H. sapiens	3133	H. sapiens	HLA-E	major histocompatibility complex, class I, E	HLA-E is a gene that belongs to the major histocompatibility complex class I heavy chain paralogues. It encodes a protein that is a heterodimer consisting of a heavy chain and a light chain. The heavy chain is anchored in the membrane and binds a restricted subset of peptides derived from the leader peptides of other class I molecules. The gene contains 8 exons, with exon one encoding the leader …	HLA-E has been implicated in various diseases, including cancer, autoimmune disorders, and viral infections. In cancer, HLA-E expression has been associated with poor prognosis and resistance to immunotherapy. In autoimmune disorders, HLA-E has been linked to the development of rheumatoid arthritis and multiple sclerosis. In viral infections, HLA-E has been shown to play a role in the immune resp…	GO:0001815 positive regulation of antibody-dependent cellular cytotoxicity;GO:0001813 regulation of antibody-dependent cellular cytotoxicity;GO:0032679 regulation of TRAIL production		Predicted secreted proteins	Plasma membrane;Vesicles (Supported)			(M5950)HALLMARK ALLOGRAFT REJECTION	1	1	1	1	1	1	0	0	1	0	1	1	1	1
8673	VAMP8	0	0	0	0	0	0	0	0	0	0	0	0	0	0	1	0	0	0	8673	Gene_ID	H. sapiens	8673	H. sapiens	VAMP8	vesicle associated membrane protein 8	VAMP8, also known as vesicle-associated membrane protein 8, is a gene that encodes a protein belonging to the SNARE family. This integral membrane protein is involved in the fusion of synaptic vesicles with the presynaptic membrane. SNAREs are essential for the release of neurotransmitters from neurons, which is crucial for proper brain function. VAMP8 is specifically involved in the fusion of ve…	Research on VAMP8 has shown its involvement in neurological disorders such as epilepsy and schizophrenia. In epilepsy, VAMP8 has been found to be upregulated in the hippocampus, a region of the brain involved in memory and learning, suggesting a potential role in the development of seizures. In schizophrenia, VAMP8 has been found to be decreased in the prefrontal cortex, a region of the brain inv…	GO:1903593 regulation of histamine secretion by mast cell;GO:1903595 positive regulation of histamine secretion by mast cell;GO:0016240 autophagosome membrane docking		Predicted intracellular proteins; Transporters:Transporter channels and pores	Golgi apparatus;Plasma membrane (Approved); Additional: Nucleoplasm			(M5913)HALLMARK INTERFERON GAMMA RESPONSE; (M5939)HALLMARK P53 PATHWAY	0	0	0	0	1	0	0	0	1	1	1	0	0	0
54737	MPHOSPH8	0	0	1	0	0	0	0	0	0	0	0	0	0	0	0	0	0	0	54737	Gene_ID	H. sapiens	54737	H. sapiens	MPHOSPH8	M-phase phosphoprotein 8	MPHOSPH8, also known as M-phase phosphoprotein 8, is a gene that encodes a protein involved in various cellular processes, including regulation of gene expression, DNA methylation, and negative regulation of viral RNA replication. The protein has chromatin binding and methylated histone binding activity and is located in different cellular components, including cytosol, heterochromatin, and nucle…	There is limited information available on the disease implications of MPHOSPH8. However, some studies have suggested that it may play a role in cancer development and progression. For example, one study found that MPHOSPH8 expression was significantly higher in breast cancer tissues compared to normal tissues, and its overexpression was associated with poor prognosis. As for targeted drug discove…	GO:0044027 negative regulation of gene expression via chromosomal CpG island methylation;GO:0141005 transposable element silencing by heterochromatin formation;GO:0010526 transposable element silencing		Predicted intracellular proteins	Nucleoplasm (Supported); Additional: Cytosol;Plasma membrane				0	0	0	0	0	0	0	0	0	0	0	0	0	0
27166	PRELID1	0	0	0	0	0	0	0	0	0	0	0	0	0	0	1	0	0	0	27166	Gene_ID	H. sapiens	27166	H. sapiens	PRELID1	PRELI domain containing 1	PRELID1 is a gene that encodes a protein belonging to the late embryogenesis abundant motif-containing protein family. The protein is found in mitochondria and may act as a cytoprotectant by regulating cell death and differentiation. The gene undergoes alternative splicing, resulting in multiple transcript variants that encode different isoforms. Several related pseudogenes have also been identif…	There is limited information available on the disease implications of PRELID1. However, some studies have suggested that the protein encoded by this gene may play a role in cancer progression and metastasis. Targeted drug discovery efforts for PRELID1 are also limited, likely due to the lack of understanding of its function and disease implications. As a result, there are currently no drugs on th…	GO:0010950 positive regulation of endopeptidase activity;GO:0010952 positive regulation of peptidase activity;GO:0010917 negative regulation of mitochondrial membrane potential		Predicted intracellular proteins	Mitochondria (Supported); Additional: Nucleoplasm				0	0	1	0	0	0	0	0	0	0	0	0	0	0
100526836	BLOC1S5-TXNDC5	0	0	0	0	0	0	0	0	0	1	0	0	0	0	0	0	0	0	100526836	Gene_ID	H. sapiens	100526836	H. sapiens	BLOC1S5-TXNDC5	BLOC1S5-TXNDC5 readthrough (NMD candidate)										0	0	0	0	0	0	0	0	0	0	0	0	0	0
51237	MZB1	0	0	0	0	0	0	0	0	0	1	0	0	0	0	0	0	0	0	51237	Gene_ID	H. sapiens	51237	H. sapiens	MZB1	marginal zone B and B1 cell specific protein	The human gene MZB1 is a protein that is specific to marginal zone B and B1 cells. It plays a role in promoting the proliferation of cell populations and is found in both the cytoplasm and extracellular region. This information is provided by the Alliance of Genome Resources as of April 2022.	There is limited information available on the disease implications of the MZB1 gene. However, some studies have suggested that it may be involved in the pathogenesis of autoimmune diseases such as systemic lupus erythematosus (SLE) and rheumatoid arthritis (RA). In addition, MZB1 has been found to be overexpressed in certain types of cancer, including breast cancer and gastric cancer, and may pla…	GO:0033622 integrin activation;GO:0002639 positive regulation of immunoglobulin production;GO:0030888 regulation of B cell proliferation		Predicted secreted proteins	Golgi apparatus (Approved)				0	0	1	0	0	0	0	0	1	0	0	0	0	0
3502	IGHG3	0	0	0	0	0	0	0	0	0	0	0	0	0	1	0	0	0	0	3502	Gene_ID	H. sapiens	3502	H. sapiens	IGHG3	immunoglobulin heavy constant gamma 3 (G3m marker)			GO:0006958 complement activation, classical pathway;GO:0002455 humoral immune response mediated by circulating immunoglobulin;GO:0006956 complement activation		Predicted intracellular proteins; Predicted secreted proteins			(M28)PID IL4 2PATHWAY		0	1	0	0	0	0	0	0	0	0	0	0	1	1
5175	PECAM1	0	0	0	0	0	0	0	0	0	0	0	0	0	0	1	0	0	0	5175	Gene_ID	H. sapiens	5175	H. sapiens	PECAM1	platelet and endothelial cell adhesion molecule 1	PECAM1 is a human gene that encodes a protein found on the surface of platelets, monocytes, neutrophils, and some types of T-cells. It is also a major component of endothelial cell intercellular junctions. The protein is a member of the immunoglobulin superfamily and is believed to play a role in leukocyte migration, angiogenesis, and integrin activation.	PECAM1 has been implicated in various diseases, including atherosclerosis, thrombosis, and cancer. In atherosclerosis, PECAM1 has been shown to play a role in leukocyte recruitment and adhesion to the endothelium, contributing to the formation of plaques. In thrombosis, PECAM1 has been found to regulate platelet activation and aggregation, making it a potential target for anti-thrombotic therapie…	GO:0090673 endothelial cell-matrix adhesion;GO:0150107 positive regulation of protein localization to cell-cell junction;GO:0035696 monocyte extravasation		Predicted intracellular proteins; Candidate cardiovascular disease genes; Cancer-related genes:Candidate cancer biomarkers; CD markers	Nucleoli;Plasma membrane (Approved)		(M53)PID INTEGRIN3 PATHWAY	(M5946)HALLMARK COAGULATION; (M5915)HALLMARK APICAL JUNCTION; (M5953)HALLMARK KRAS SIGNALING UP	0	0	0	1	0	0	0	0	0	1	0	0	0	0
1063	CENPF	0	0	0	0	0	0	0	0	0	1	0	0	0	0	0	0	0	0	1063	Gene_ID	H. sapiens	1063	H. sapiens	CENPF	centromere protein F	CENPF, or centromere protein F, is a protein that is involved in the centromere-kinetochore complex and plays a role in chromosome segregation during mitosis. It is a component of the nuclear matrix during the G2 phase of interphase and associates with the kinetochore in late G2 through early anaphase. It localizes to the spindle midzone and intracellular bridge in late anaphase and telophase, re…	There is limited information available on targeted drug discovery efforts for CENPF. However, studies have shown that CENPF is overexpressed in various types of cancer, including breast, lung, and liver cancer, and is associated with poor prognosis. Therefore, CENPF has been proposed as a potential therapeutic target for cancer treatment. Some studies have investigated the use of small molecule i…	GO:0051382 kinetochore assembly;GO:0051383 kinetochore organization;GO:0034508 centromere complex assembly		Human disease related genes:Congenital malformations:Other congenital malformations; Predicted intracellular proteins; Cancer-related genes:Candidate cancer biomarkers; Disease related genes	Nucleoplasm (Supported)		(M176)PID FOXM1 PATHWAY	(M5893)HALLMARK MITOTIC SPINDLE; (M5901)HALLMARK G2M CHECKPOINT	0	0	0	0	0	0	0	0	0	0	0	0	0	0
8665	EIF3F	0	0	0	0	0	0	0	0	0	0	0	0	0	0	1	0	0	0	8665	Gene_ID	H. sapiens	8665	H. sapiens	EIF3F	eukaryotic translation initiation factor 3 subunit F	EIF3F is a gene that encodes for a subunit of the eukaryotic translation initiation factor 3 complex. This protein is involved in translation initiation factor activity, IRES-dependent viral translational initiation, protein deubiquitination, and translational initiation. It is located in the membrane and has deubiquitinase activity and identical protein binding activity. Mutations in this gene h…	Mutations in the EIF3F gene have been associated with autosomal recessive non-syndromic intellectual disability, a condition characterized by significant limitations in intellectual functioning and adaptive behavior. While there are currently no targeted drug discovery efforts specifically for EIF3F, there are several drugs on the market that target the translation initiation complex, including e…	GO:0075522 IRES-dependent viral translational initiation;GO:0001732 formation of cytoplasmic translation initiation complex;GO:0019081 viral translation		Human disease related genes:Other diseases:Mental and behavioural disorders; Predicted intracellular proteins; Potential drug targets; Enzymes; ENZYME proteins:Hydrolases; Disease related genes		Quercetin			0	0	0	0	0	0	0	0	0	0	0	0	0	0
3821	KLRC1	0	0	0	0	0	0	0	0	0	0	0	0	0	0	0	0	1	0	3821	Gene_ID	H. sapiens	3821	H. sapiens	KLRC1	killer cell lectin like receptor C1	KLRC1 is a gene that encodes a protein belonging to the killer cell lectin-like receptor family, also known as the NKG2 family. This family of proteins is preferentially expressed in natural killer (NK) cells, which are lymphocytes that can mediate lysis of certain tumor cells and virus-infected cells without previous activation. The protein encoded by KLRC1 forms a complex with another family me…	There is limited information on the disease implications of KLRC1. However, some studies have suggested that variations in the gene may be associated with susceptibility to certain viral infections and autoimmune diseases. Targeted drug discovery efforts for KLRC1 are also limited, as the function of the protein it encodes is not fully understood. However, some research has focused on developing …	GO:0002304 gamma-delta intraepithelial T cell differentiation;GO:0002305 CD8-positive, gamma-delta intraepithelial T cell differentiation;GO:0002769 natural killer cell inhibitory signaling pathway		Predicted intracellular proteins; CD markers	Plasma membrane (Approved)				0	1	1	1	1	1	0	0	1	0	1	1	0	0
80230	RUFY1	0	0	0	0	0	0	0	0	0	0	0	0	1	0	0	0	0	0	80230	Gene_ID	H. sapiens	80230	H. sapiens	RUFY1	RUN and FYVE domain containing 1	RUFY1, also known as RUN and FYVE domain containing 1, is a gene that encodes a protein containing a RUN domain and a FYVE-type zinc finger domain. This protein binds to phosphatidylinositol-3-phosphate (PI3P) and is involved in early endosomal trafficking, tethering, and fusion through interactions with small GTPases such as Rab4, Rab5, and Rab14. The gene has multiple alternatively spliced tran…	There is limited information on the disease implications of RUFY1. However, recent studies have suggested that RUFY1 may play a role in cancer progression and metastasis. Specifically, RUFY1 has been shown to promote the invasion and migration of cancer cells by regulating the activity of small GTPases. Targeted drug discovery efforts for RUFY1 are currently limited, but there is potential for th…	GO:0034498 early endosome to Golgi transport;GO:0034058 endosomal vesicle fusion;GO:0042147 retrograde transport, endosome to Golgi		Predicted intracellular proteins	Cytosol;Vesicles (Supported); Additional: Nuclear speckles				0	0	0	0	0	0	0	0	0	0	0	0	0	0
974	CD79B	0	0	0	0	0	0	0	0	0	0	0	0	0	0	1	0	0	0	974	Gene_ID	H. sapiens	974	H. sapiens	CD79B	CD79b molecule	CD79B is a gene that encodes the Ig-beta protein, which is a component of the B lymphocyte antigen receptor complex. This complex includes surface immunoglobulin (Ig), which is the antigen-specific component, and two other proteins, Ig-alpha and Ig-beta, that are necessary for the expression and function of the B-cell antigen receptor. The Ig-beta protein is essential for the signaling and activa…	Mutations in the CD79B gene have been associated with various B-cell malignancies, including chronic lymphocytic leukemia (CLL), diffuse large B-cell lymphoma (DLBCL), and mantle cell lymphoma (MCL). Targeted drug discovery efforts have focused on developing drugs that inhibit the B-cell receptor signaling pathway, which is dependent on the Ig-beta protein. One example of a successful drug target…	GO:0050853 B cell receptor signaling pathway;GO:0030183 B cell differentiation;GO:0050851 antigen receptor-mediated signaling pathway		CD markers; FDA approved drug targets:Biotech drugs; Cancer-related genes:Mutated cancer genes; Human disease related genes:Cancers:Cancers of haematopoietic and lymphoid tissues; Human disease related genes:Immune system diseases:Primary immunodeficiency; Disease related genes	Plasma membrane (Supported); Additional: Cytosol;Nucleoplasm	Polatuzumab vedotin	(M10)PID BCR 5PATHWAY	(M5947)HALLMARK IL2 STAT5 SIGNALING	0	1	0	0	1	1	0	0	0	0	0	0	0	1
26119	LDLRAP1	0	0	1	0	0	0	0	0	0	0	0	0	0	0	0	0	0	0	26119	Gene_ID	H. sapiens	26119	H. sapiens	LDLRAP1	low density lipoprotein receptor adaptor protein 1	LDLRAP1 is a gene that encodes a cytosolic protein with a phosphotyrosine binding domain. This domain interacts with the cytoplasmic tail of the LDL receptor. Mutations in this gene can cause autosomal recessive hypercholesterolemia, a disorder characterized by high levels of cholesterol in the blood due to malfunction of the LDL receptor.	Autosomal recessive hypercholesterolemia (ARH) is a rare genetic disorder caused by mutations in the LDLRAP1 gene. This disorder is characterized by high levels of low-density lipoprotein (LDL) cholesterol in the blood, which can lead to premature cardiovascular disease. Currently, there are no specific drugs available to treat ARH, and management of the disorder typically involves lifestyle modi…	GO:0090118 receptor-mediated endocytosis involved in cholesterol transport;GO:1905602 positive regulation of receptor-mediated endocytosis involved in cholesterol transport;GO:0032382 positive regulation of intracellular sterol transport		Predicted intracellular proteins; Human disease related genes:Cardiovascular diseases:Vascular diseases; Human disease related genes:Congenital disorders of metabolism:Congenital disorders of lipid/glycolipid metabolism; Disease related genes	Microtubules (Approved)			(M5915)HALLMARK APICAL JUNCTION	0	0	0	0	0	0	1	0	0	0	0	0	0	0
23077	MYCBP2	0	0	0	0	0	0	0	0	0	0	0	0	0	0	1	0	0	0	23077	Gene_ID	H. sapiens	23077	H. sapiens	MYCBP2	MYC binding protein 2	MYCBP2 is a gene that encodes an E3 ubiquitin-protein ligase and is a member of the PHR family of proteins. It plays a crucial role in axon guidance and synapse formation in the developing nervous system. The protein regulates the cAMP and mTOR signaling pathways and may also regulate autophagy. Reduced expression of this gene has been observed in acute lymphoblastic leukemia patients, and a muta…	There is limited information available on targeted drug discovery efforts for MYCBP2. However, reduced expression of this gene has been observed in acute lymphoblastic leukemia (ALL) patients, suggesting a potential role in the development of this disease. Additionally, a mutation in this gene has been identified in patients with a rare inherited vision defect called autosomal dominant optic atro…	GO:0021785 branchiomotor neuron axon guidance;GO:0008582 regulation of synaptic assembly at neuromuscular junction;GO:1904396 regulation of neuromuscular junction development		ENZYME proteins:Transferases; Predicted intracellular proteins; Enzymes	Nucleoplasm (Supported); Additional: Cytosol;Vesicles				0	0	0	0	0	0	0	0	0	0	0	0	0	0
6095	RORA	0	0	0	0	0	1	0	0	0	0	0	0	0	0	0	0	0	0	6095	Gene_ID	H. sapiens	6095	H. sapiens	RORA	RAR related orphan receptor A	RORA, or RAR related orphan receptor A, is a nuclear hormone receptor that can bind to hormone response elements to enhance the expression of certain genes. It can bind as a monomer or homodimer and has been shown to interact with NM23-2 and NM23-1, which are involved in organogenesis, differentiation, and tumor metastasis suppression. RORA also aids in the transcriptional regulation of genes inv…	RORA has been implicated in several diseases, including autism spectrum disorder (ASD), bipolar disorder, and cancer. Studies have shown that RORA expression is decreased in individuals with ASD and that RORA knockout mice exhibit ASD-like behaviors. In bipolar disorder, RORA expression is decreased in the prefrontal cortex of patients, and RORA polymorphisms have been associated with the disorde…	GO:0021534 cell proliferation in hindbrain;GO:0021924 cell proliferation in external granule layer;GO:0021930 cerebellar granule cell precursor proliferation		Human disease related genes:Other diseases:Mental and behavioural disorders; Predicted intracellular proteins; Nuclear receptors; Transcription factors:Zinc-coordinating DNA-binding domains; Disease related genes	Nucleoli (Supported)	Cholesterol sulfate; Cholesterol	(M255)PID HIF1 TFPATHWAY	(M5947)HALLMARK IL2 STAT5 SIGNALING; (M5891)HALLMARK HYPOXIA	1	1	1	1	0	1	1	0	0	0	1	1	1	1
4900	NRGN	0	0	0	0	0	0	0	0	0	0	0	0	1	0	0	0	0	0	4900	Gene_ID	H. sapiens	4900	H. sapiens	NRGN	neurogranin	NRGN, or neurogranin, is a gene that encodes a protein that binds to calmodulin in the absence of calcium. It is a direct target for thyroid hormone in the human brain and is suggested to play a role in the consequences of hypothyroidism on mental states during development and in adult subjects. The gene contains four exons, with exons 1 and 2 encoding the protein and exons 3 and 4 containing unt…	Research has suggested that NRGN may play a role in various neurological and psychiatric disorders, including Alzheimer's disease, schizophrenia, and bipolar disorder. Studies have shown that NRGN levels are decreased in the brains of individuals with Alzheimer's disease, and that NRGN may be involved in the regulation of synaptic plasticity, which is important for learning and memory. Targeted d…	GO:1900273 positive regulation of long-term synaptic potentiation;GO:0099170 postsynaptic modulation of chemical synaptic transmission;GO:1900271 regulation of long-term synaptic potentiation		Predicted intracellular proteins					0	0	0	0	0	0	0	0	0	0	0	0	0	0
3320	HSP90AA1	0	0	0	0	0	0	0	0	0	0	0	1	0	0	0	0	0	0	3320	Gene_ID	H. sapiens	3320	H. sapiens	HSP90AA1	heat shock protein 90 alpha family class A member 1	HSP90AA1 is a gene that encodes for a heat shock protein 90 alpha family class A member 1, which functions as a molecular chaperone. It helps in the proper folding of specific target proteins by using an ATPase activity that is modulated by co-chaperones. This gene has two transcript variants that encode for different isoforms.	HSP90AA1 has been implicated in various diseases, including cancer, neurodegenerative disorders, and infectious diseases. In cancer, HSP90AA1 is overexpressed and plays a critical role in stabilizing oncogenic proteins, making it an attractive target for cancer therapy. Several HSP90 inhibitors have been developed and are currently in clinical trials for various types of cancer. One example is ga…	GO:1902988 neurofibrillary tangle assembly;GO:1905323 telomerase holoenzyme complex assembly;GO:0061684 chaperone-mediated autophagy		Enzymes; Predicted intracellular proteins; Cancer-related genes:Candidate cancer biomarkers; ENZYME proteins:Hydrolases	Cytosol (Enhanced); Additional: Nucleoplasm	Rifabutin; Nedocromil; 9-Butyl-8-(2,5-Dimethoxy-Benzyl)-9h-Purin-6-Ylamine; Geldanamycin; 8-(2-Chloro-3,4,5-Trimethoxy-Benzyl)-2-Fluoro-9-Pent-4-Ylnyl-9h-Purin-6-Ylamine; 9-Butyl-8-(3,4,5-Trimethoxybenzyl)-9h-Purin-6-Amine; 4-(1,3-Benzodioxol-5-Yl)-5-(5-Ethyl-2,4-Dihydroxyphenyl)-2h-Pyrazole-3-Carboxylic Acid; 8-(2,5-Dimethoxy-Benzyl)-2-Fluoro-9h-Purin-6-Ylamine; 8-(2,5-Dimethoxy-Benzyl)-2-Fluoro…	(M201)PID ERBB NETWORK PATHWAY; (M180)PID HIF1A PATHWAY; (M226)PID VEGFR1 PATHWAY	(M5935)HALLMARK FATTY ACID METABOLISM	1	1	1	1	0	0	0	0	0	1	1	0	0	0
6817	SULT1A1	0	0	0	0	0	0	0	0	1	0	0	0	0	0	0	0	0	0	6817	Gene_ID	H. sapiens	6817	H. sapiens	SULT1A1	sulfotransferase family 1A member 1	SULT1A1 is a gene that encodes for a sulfotransferase enzyme that is involved in the sulfate conjugation of various compounds such as hormones, neurotransmitters, drugs, and xenobiotics. This enzyme is found in the cytosol and has different substrate specificities and tissue distributions. SULT1A1 is one of two phenol sulfotransferases that have thermostable enzyme activity. The gene structure is…	SULT1A1 has been implicated in various diseases, including cancer, cardiovascular disease, and neurodegenerative disorders. In cancer, SULT1A1 has been shown to play a role in the metabolism of estrogen, which can affect the risk and progression of breast cancer. In cardiovascular disease, SULT1A1 has been linked to the metabolism of cholesterol and the development of atherosclerosis. In neurodeg…	GO:0019614 catechol-containing compound catabolic process;GO:0042420 dopamine catabolic process;GO:0042424 catecholamine catabolic process		ENZYME proteins:Transferases; Predicted intracellular proteins; Enzymes		Adenosine 3',5'-diphosphate; P-Nitrophenol		(M5941)HALLMARK UV RESPONSE UP; (M5905)HALLMARK ADIPOGENESIS	0	0	0	0	0	0	0	0	0	0	0	0	0	0
3431	SP110	0	0	0	0	1	0	0	0	0	0	0	0	0	0	0	0	0	0	3431	Gene_ID	H. sapiens	3431	H. sapiens	SP110	SP110 nuclear body protein	SP110 is a gene that encodes a protein called SP110 nuclear body protein, which is a component of the nuclear body, a complex that may regulate gene transcription. The protein is specific to leukocytes and can activate gene transcription, potentially serving as a coactivator for nuclear hormone receptors. It has also been suggested that the protein may play a role in ribosome biogenesis and myelo…	Research on SP110 has suggested its potential involvement in various diseases, including autoimmune disorders, infectious diseases, and cancer. In particular, mutations in the SP110 gene have been linked to susceptibility to tuberculosis and hepatitis C virus infection. Additionally, altered expression of SP110 has been observed in several types of cancer, including breast, lung, and prostate can…	GO:0006357 regulation of transcription by RNA polymerase II;GO:0006355 regulation of DNA-templated transcription;GO:2001141 regulation of RNA biosynthetic process		Predicted intracellular proteins; Human disease related genes:Digestive system diseases:Liver diseases; Transcription factors:alpha-Helices exposed by beta-structures; Disease related genes	Nucleoplasm (Supported)			(M5911)HALLMARK INTERFERON ALPHA RESPONSE; (M5913)HALLMARK INTERFERON GAMMA RESPONSE	0	0	0	0	0	0	0	0	0	0	0	0	0	0
5996	RGS1	0	0	0	0	0	0	0	0	1	0	0	0	0	0	0	0	0	0	5996	Gene_ID	H. sapiens	5996	H. sapiens	RGS1	regulator of G protein signaling 1	RGS1, or regulator of G protein signaling 1, is a gene that encodes a protein belonging to the regulator of G-protein signaling family. The protein is located on the cytosolic side of the plasma membrane and contains a conserved RGS domain. RGS1 attenuates the signaling activity of G-proteins by binding to activated, GTP-bound G alpha subunits and acting as a GTPase activating protein (GAP), incr…	RGS1 has been implicated in various diseases, including cancer, inflammation, and cardiovascular diseases. In cancer, RGS1 has been shown to be downregulated in several types of tumors, including breast, prostate, and lung cancer, suggesting a potential tumor suppressor role. In inflammation, RGS1 has been shown to regulate the activity of immune cells, such as T cells and macrophages, and its de…	GO:0061737 leukotriene signaling pathway;GO:0043547 positive regulation of GTPase activity;GO:0007193 adenylate cyclase-inhibiting G protein-coupled receptor signaling pathway		Predicted intracellular proteins			(M124)PID CXCR4 PATHWAY	(M5932)HALLMARK INFLAMMATORY RESPONSE	0	0	0	0	0	0	0	0	0	0	0	0	0	1
8284	KDM5D	0	0	0	0	0	0	0	0	0	1	0	0	0	0	0	0	0	0	8284	Gene_ID	H. sapiens	8284	H. sapiens	KDM5D	lysine demethylase 5D	KDM5D is a human gene that encodes a protein with zinc finger domains. It has been identified as a minor histocompatibility antigen, which means that it can cause graft rejection of male donor cells in a female recipient. The gene undergoes alternative splicing, resulting in multiple transcript variants.	There is limited information available on the disease implications of KDM5D. However, studies have suggested that alterations in the expression of KDM5D may be associated with certain types of cancer, including prostate cancer and breast cancer. Targeted drug discovery efforts for KDM5D are still in the early stages, but there is potential for the development of drugs that target the protein enco…	GO:0002457 T cell antigen processing and presentation;GO:0060765 regulation of androgen receptor signaling pathway;GO:0002456 T cell mediated immunity		Predicted intracellular proteins; Transcription factors:Helix-turn-helix domains; Enzymes; ENZYME proteins:Oxidoreductases	Nucleoli fibrillar center (Approved)	Ascorbic acid			0	1	0	1	0	0	0	0	0	0	0	0	1	0
10561	IFI44	0	0	0	0	1	0	0	0	0	0	0	0	0	0	0	0	0	0	10561	Gene_ID	H. sapiens	10561	H. sapiens	IFI44	interferon induced protein 44	The human gene IFI44 is a protein that is induced by interferon and is predicted to play a role in the immune response. It is also predicted to be involved in the response to bacteria and is located in the cytoplasm. This information is provided by the Alliance of Genome Resources as of April 2022.	IFI44 has been implicated in various diseases, including viral infections, autoimmune diseases, and cancer. In viral infections, IFI44 has been shown to inhibit the replication of viruses such as hepatitis C virus and human cytomegalovirus. In autoimmune diseases, IFI44 has been found to be upregulated in patients with systemic lupus erythematosus and rheumatoid arthritis. In cancer, IFI44 has be…	GO:0098586 cellular response to virus;GO:0009615 response to virus;GO:0009617 response to bacterium		Predicted intracellular proteins	Nucleoplasm (Approved)			(M5911)HALLMARK INTERFERON ALPHA RESPONSE; (M5913)HALLMARK INTERFERON GAMMA RESPONSE	1	0	0	1	0	0	0	1	0	0	0	0	0	1
1236	CCR7	0	0	0	0	1	0	0	0	0	0	0	0	0	0	0	0	0	0	1236	Gene_ID	H. sapiens	1236	H. sapiens	CCR7	C-C motif chemokine receptor 7	CCR7 is a gene that encodes a G protein-coupled receptor, which is expressed in various lymphoid tissues and activates B and T lymphocytes. It is thought to be a mediator of Epstein-Barr virus (EBV) effects on B lymphocytes. CCL19/ECL has been reported to be a specific ligand of this receptor. Signals mediated by this receptor regulate T cell homeostasis in lymph nodes, and may also function in t…	CCR7 has been implicated in various diseases, including cancer, autoimmune disorders, and infectious diseases. In cancer, CCR7 is involved in tumor cell migration and invasion, and its expression has been associated with poor prognosis in several types of cancer, including breast, lung, and pancreatic cancer. Targeting CCR7 has been explored as a potential therapeutic strategy for cancer, and sev…	GO:2000526 positive regulation of glycoprotein biosynthetic process involved in immunological synapse formation;GO:0038115 chemokine (C-C motif) ligand 19 signaling pathway;GO:0038119 CCL19-activated CCR7 signaling pathway		G-protein coupled receptors:Chemokines and chemotactic factors receptors; G-protein coupled receptors:GPCRs excl olfactory receptors; Cancer-related genes:Candidate cancer biomarkers; CD markers	Mitochondria (Enhanced)			(M5932)HALLMARK INFLAMMATORY RESPONSE	0	1	1	0	0	1	1	0	0	0	1	0	0	1
7846	TUBA1A	0	0	0	0	1	0	0	0	0	0	0	0	0	0	0	0	0	0	7846	Gene_ID	H. sapiens	7846	H. sapiens	TUBA1A	tubulin alpha 1a	TUBA1A is a gene that encodes alpha tubulin, a major component of microtubules in eukaryotic cells. Microtubules have diverse functions and are composed of a heterodimer of alpha and beta tubulins. The alpha and beta tubulin genes belong to the tubulin superfamily, which is composed of six distinct families. TUBA1A is highly conserved among species and is predominantly expressed in morphologicall…	Lissencephaly type 3 (LIS3) is a rare neurological disorder caused by mutations in the TUBA1A gene. The condition is characterized by a smooth brain surface, intellectual disability, and early-onset epilepsy. There is currently no cure for LIS3, and treatment is mainly supportive, focusing on managing seizures and developmental delays. Targeted drug discovery efforts for LIS3 are ongoing, with a …	GO:0048853 forebrain morphogenesis;GO:0021859 pyramidal neuron differentiation;GO:0035641 locomotory exploration behavior		Transporters:Accessory Factors Involved in Transport; Predicted intracellular proteins; FDA approved drug targets:Small molecule drugs; Cancer-related genes:Mutational cancer driver genes; Human disease related genes:Congenital malformations:Congenital malformations of the nervous system; Disease related genes	Microtubules (Enhanced); Additional: Primary cilium	Albendazole; Vinblastine; Mebendazole; Epothilone D; Patupilone; CYT997; 2-MERCAPTO-N-[1,2,3,10-TETRAMETHOXY-9-OXO-5,6,7,9-TETRAHYDRO-BENZO[A]HEPTALEN-7-YL]ACETAMIDE; Artenimol; Phenethyl Isothiocyanate; Colchiceine	(M19)PID P73PATHWAY		1	0	0	1	1	0	0	0	0	0	0	0	0	0
1832	DSP	0	0	0	0	0	0	0	0	0	0	0	0	0	0	0	1	0	0	1832	Gene_ID	H. sapiens	1832	H. sapiens	DSP	desmoplakin	The DSP gene encodes a protein called desmoplakin, which is responsible for anchoring intermediate filaments to desmosomal plaques and is a necessary component of functional desmosomes. Mutations in this gene have been linked to various cardiomyopathies and keratodermas, including skin fragility-woolly hair syndrome. The gene undergoes alternative splicing, resulting in multiple transcript varian…	Mutations in the DSP gene have been linked to various cardiomyopathies, including arrhythmogenic right ventricular cardiomyopathy (ARVC) and dilated cardiomyopathy (DCM). ARVC is a rare genetic disorder that affects the heart muscle and can lead to sudden cardiac death, while DCM is a condition in which the heart becomes enlarged and weakened, leading to heart failure. In terms of targeted drug d…	GO:0086073 bundle of His cell-Purkinje myocyte adhesion involved in cell communication;GO:0086042 cardiac muscle cell-cardiac muscle cell adhesion;GO:0003223 ventricular compact myocardium morphogenesis		Transporters:Accessory Factors Involved in Transport; Human disease related genes:Cardiovascular diseases:Cardiac diseases; Predicted intracellular proteins; Potential drug targets; Human disease related genes:Congenital malformations:Congenital malformations of skin; Human disease related genes:Congenital malformations:Congenital malformations of the circulatory system; Disease related genes	Cell Junctions (Supported)	Zinc; Artenimol; Zinc acetate	(M142)PID AJDISS 2PATHWAY		0	0	0	0	0	0	0	0	0	0	0	0	0	0
5696	PSMB8	0	0	0	0	1	0	0	0	0	0	0	0	0	0	0	0	0	0	5696	Gene_ID	H. sapiens	5696	H. sapiens	PSMB8	proteasome 20S subunit beta 8	PSMB8 is a gene that encodes a subunit of the proteasome, a protein complex that breaks down peptides in cells. Specifically, PSMB8 is a beta subunit of the 20S core structure of the proteasome. This gene is located in the major histocompatibility complex (MHC) class II region and is induced by gamma interferon. The protein product of PSMB8 is involved in the processing of class I MHC peptides an…	PSMB8 has been implicated in several diseases, including autoimmune disorders such as systemic lupus erythematosus (SLE), rheumatoid arthritis (RA), and multiple sclerosis (MS). Mutations in PSMB8 have been associated with a rare autosomal recessive disorder called chronic atypical neutrophilic dermatosis with lipodystrophy and elevated temperature (CANDLE) syndrome. In addition, PSMB8 has been i…	GO:0019882 antigen processing and presentation;GO:0045444 fat cell differentiation;GO:0043161 proteasome-mediated ubiquitin-dependent protein catabolic process		Predicted intracellular proteins; FDA approved drug targets:Small molecule drugs; Peptidases:Threonine-type peptidases; Enzymes; Human disease related genes:Immune system diseases:Other immune system diseases; ENZYME proteins:Hydrolases; Disease related genes	Vesicles (Approved); Additional: Cytokinetic bridge	Carfilzomib		(M5911)HALLMARK INTERFERON ALPHA RESPONSE; (M5913)HALLMARK INTERFERON GAMMA RESPONSE; (M5953)HALLMARK KRAS SIGNALING UP	1	0	0	1	1	0	0	1	0	0	0	0	0	0
1462	VCAN	0	0	0	0	0	0	0	0	0	0	0	0	0	0	1	0	0	0	1462	Gene_ID	H. sapiens	1462	H. sapiens	VCAN	versican	The VCAN gene, also known as versican, is a large chondroitin sulfate proteoglycan that is a major component of the extracellular matrix. It belongs to the aggrecan/versican proteoglycan family and is involved in various cellular processes such as adhesion, proliferation, migration, and angiogenesis. The gene plays a central role in tissue morphogenesis and maintenance. Mutations in the VCAN gene…	Mutations in the VCAN gene have been associated with several diseases, including Wagner syndrome type 1, a rare genetic disorder that affects the eyes and joints. Wagner syndrome is characterized by progressive loss of vision due to abnormalities in the retina and vitreous, as well as joint problems such as arthritis and joint stiffness. There are currently no targeted drug discovery efforts spec…	GO:0008347 glial cell migration;GO:0008037 cell recognition;GO:0001649 osteoblast differentiation		Predicted intracellular proteins; Human disease related genes:Nervous system diseases:Eye disease; Predicted secreted proteins; Disease related genes	End piece;Mid piece;Principal piece;Vesicles (Approved)	Hyaluronic acid	(M264)PID TOLL ENDOGENOUS PATHWAY; (M5882)NABA PROTEOGLYCANS; (M223)PID BETA CATENIN NUC PATHWAY	(M5944)HALLMARK ANGIOGENESIS; (M5915)HALLMARK APICAL JUNCTION; (M5930)HALLMARK EPITHELIAL MESENCHYMAL TRANSITION	0	0	0	1	0	0	0	0	0	0	0	0	0	0
51056	LAP3	0	0	0	0	0	0	0	0	0	0	0	1	0	0	0	0	0	0	51056	Gene_ID	H. sapiens	51056	H. sapiens	LAP3	leucine aminopeptidase 3	LAP3, or leucine aminopeptidase 3, is a gene that is predicted to have peptidase activity and be involved in proteolysis. It is located in the cytosol, midbody, and nucleoplasm. This information is provided by the Alliance of Genome Resources as of April 2022.	There is limited information available on the disease implications of LAP3. However, some studies have suggested that LAP3 may play a role in cancer progression and metastasis. For example, one study found that LAP3 expression was significantly higher in breast cancer tissues compared to normal breast tissues, and that high LAP3 expression was associated with poor prognosis. As for targeted drug …	GO:0006508 proteolysis;GO:0019538 protein metabolic process;GO:0043170 macromolecule metabolic process		Enzymes; Predicted intracellular proteins; ENZYME proteins:Hydrolases; Peptidases:Metallopeptidases	Cytosol (Approved); Additional: Calyx;Mid piece;Midbody;Nucleoplasm;Principal piece	Leucine Phosphonic Acid; (2S)-3-[(R)-[(1S)-1-amino-3-phenylpropyl](hydroxy)phosphoryl]-2-benzylpropanoic acid; Zofenoprilat		(M5911)HALLMARK INTERFERON ALPHA RESPONSE; (M5913)HALLMARK INTERFERON GAMMA RESPONSE; (M5921)HALLMARK COMPLEMENT	0	0	0	0	0	0	0	0	0	0	0	0	0	0
6747	SSR3	0	0	0	0	0	0	0	0	0	1	0	0	0	0	0	0	0	0	6747	Gene_ID	H. sapiens	6747	H. sapiens	SSR3	signal sequence receptor subunit 3	SSR3 is a gene that encodes the gamma subunit of the signal sequence receptor (SSR), a membrane receptor involved in protein translocation across the endoplasmic reticulum (ER) membrane. The SSR is composed of four subunits, with the alpha and beta subunits being glycosylated and the gamma and delta subunits being non-glycosylated. The gamma subunit is predicted to span the membrane four times. T…	Mutations in the SSR3 gene have been associated with various diseases, including cancer and neurodegenerative disorders. In cancer, SSR3 has been found to be overexpressed in several types of tumors, including breast, lung, and ovarian cancers. Targeting SSR3 has been proposed as a potential therapeutic strategy for cancer treatment. In neurodegenerative disorders, SSR3 has been implicated in the…	GO:0006614 SRP-dependent cotranslational protein targeting to membrane;GO:0006613 cotranslational protein targeting to membrane;GO:0045047 protein targeting to ER						(M5934)HALLMARK XENOBIOTIC METABOLISM	0	0	0	0	0	0	0	0	0	0	0	0	0	0
22809	ATF5	0	0	0	0	0	0	0	0	0	0	0	0	0	0	1	0	0	0	22809	Gene_ID	H. sapiens	22809	H. sapiens	ATF5	activating transcription factor 5	ATF5, or activating transcription factor 5, is a human gene that plays a role in several cellular processes, including fat cell differentiation, regulation of the cell cycle, and regulation of DNA transcription. It has been found to have DNA-binding transcription activator activity, RNA polymerase II-specific, RNA polymerase II transcription regulatory region sequence-specific DNA binding activit…	ATF5 has been implicated in several diseases, including cancer, neurodegenerative disorders, and metabolic disorders. In cancer, ATF5 has been shown to promote tumor growth and resistance to chemotherapy, making it a potential target for cancer therapy. In neurodegenerative disorders, ATF5 has been found to play a role in the survival of neurons, and its dysregulation has been linked to the devel…	GO:0021891 olfactory bulb interneuron development;GO:0021534 cell proliferation in hindbrain;GO:0021924 cell proliferation in external granule layer		Predicted intracellular proteins; Transcription factors:Basic domains	Nucleoplasm (Supported); Additional: Cytosol		(M11)PID PRL SIGNALING EVENTS PATHWAY	(M5892)HALLMARK CHOLESTEROL HOMEOSTASIS; (M5901)HALLMARK G2M CHECKPOINT	0	0	1	0	0	0	0	0	0	0	0	0	0	0
3398	ID2	0	0	0	0	0	0	0	0	1	0	0	0	0	0	0	0	0	0	3398	Gene_ID	H. sapiens	3398	H. sapiens	ID2	inhibitor of DNA binding 2	ID2 is a gene that encodes a protein belonging to the inhibitor of DNA binding family. This family consists of transcriptional regulators that contain a helix-loop-helix (HLH) domain but not a basic domain. The members of this family inhibit the functions of basic helix-loop-helix transcription factors in a dominant-negative manner by suppressing their heterodimerization partners through the HLH …	ID2 has been implicated in various diseases, including cancer, cardiovascular disease, and neurodegenerative disorders. In cancer, ID2 has been shown to promote tumor growth and metastasis by inhibiting cell differentiation and promoting cell proliferation. Targeting ID2 has been explored as a potential therapeutic strategy for cancer treatment. For example, small molecule inhibitors of ID2 have …	GO:0061031 endodermal digestive tract morphogenesis;GO:0001966 thigmotaxis;GO:0061030 epithelial cell differentiation involved in mammary gland alveolus development		Predicted intracellular proteins; Cancer-related genes:Candidate cancer biomarkers; Transcription factors:Basic domains	Nuclear bodies;Nucleoplasm (Approved); Additional: Centrosome		(M254)PID MYC REPRESS PATHWAY; (M255)PID HIF1 TFPATHWAY; (M66)PID MYC ACTIV PATHWAY	(M5896)HALLMARK TGF BETA SIGNALING; (M5890)HALLMARK TNFA SIGNALING VIA NFKB; (M5907)HALLMARK ESTROGEN RESPONSE LATE	0	0	1	0	0	1	0	0	0	0	0	1	0	0
331	XIAP	0	0	0	0	0	0	0	0	0	0	0	1	0	0	0	0	0	0	331	Gene_ID	H. sapiens	331	H. sapiens	XIAP	X-linked inhibitor of apoptosis	The human gene XIAP (X-linked inhibitor of apoptosis) encodes a protein that belongs to a family of apoptotic suppressor proteins. This protein functions by binding to tumor necrosis factor receptor-associated factors TRAF1 and TRAF2 and inhibits apoptosis induced by menadione and interleukin 1-beta converting enzyme. It also inhibits at least two members of the caspase family of cell-death prote…	Mutations in the XIAP gene have been linked to X-linked lymphoproliferative syndrome (XLP), a rare genetic disorder that affects the immune system and increases the risk of developing lymphomas and other cancers. Targeted drug discovery efforts have focused on developing small molecule inhibitors of XIAP to induce apoptosis in cancer cells and enhance the efficacy of chemotherapy. One example is …	GO:0060785 regulation of apoptosis involved in tissue homeostasis;GO:1902528 regulation of protein linear polyubiquitination;GO:1902530 positive regulation of protein linear polyubiquitination		ENZYME proteins:Transferases; Predicted intracellular proteins; FDA approved drug targets:Small molecule drugs; Cancer-related genes:Candidate cancer biomarkers; Human disease related genes:Immune system diseases:Primary immunodeficiency; Enzymes; Disease related genes	Cytosol;Nucleoplasm (Supported); Additional: Plasma membrane	1-[3,3-Dimethyl-2-(2-Methylamino-Propionylamino)-Butyryl]-Pyrrolidine-2-Carboxylic Acid(1,2,3,4-Tetrahydro-Naphthalen-1-Yl)-Amide; Dequalinium; N-METHYLALANYL-3-METHYLVALYL-4-PHENOXY-N-(1,2,3,4-TETRAHYDRONAPHTHALEN-1-YL)PROLINAMIDE; AEG35156	(M7997)SA CASPASE CASCADE; (M181)PID BMP PATHWAY; (M220)PID CASPASE PATHWAY	(M5896)HALLMARK TGF BETA SIGNALING; (M5902)HALLMARK APOPTOSIS	0	1	1	1	0	0	0	0	0	0	1	0	0	1
8743	TNFSF10	0	0	0	0	0	0	0	0	0	0	0	1	0	0	0	0	0	0	8743	Gene_ID	H. sapiens	8743	H. sapiens	TNFSF10	TNF superfamily member 10	TNFSF10, also known as TNF superfamily member 10, is a cytokine that belongs to the tumor necrosis factor (TNF) ligand family. It induces apoptosis in transformed and tumor cells, but not in normal cells, although it is expressed in most normal tissues. TNFSF10 binds to several members of the TNF receptor superfamily, including TNFRSF10A/TRAILR1, TNFRSF10B/TRAILR2, TNFRSF10C/TRAILR3, TNFRSF10D/TR…	TNFSF10 has been implicated in various diseases, including cancer, autoimmune diseases, and viral infections. In cancer, TNFSF10 has been shown to induce apoptosis in tumor cells, making it a potential target for cancer therapy. Several drugs targeting TNFSF10 or its receptors have been developed, including monoclonal antibodies and small molecule inhibitors. One example is the monoclonal antibod…	GO:0036462 TRAIL-activated apoptotic signaling pathway;GO:0090200 positive regulation of release of cytochrome c from mitochondria;GO:0008625 extrinsic apoptotic signaling pathway via death domain receptors		Transporters:Accessory Factors Involved in Transport; CD markers; Predicted intracellular proteins; Predicted secreted proteins; Cancer-related genes:Candidate cancer biomarkers			(M79)PID TRAIL PATHWAY; (M5883)NABA SECRETED FACTORS; (M5885)NABA MATRISOME ASSOCIATED	(M5902)HALLMARK APOPTOSIS; (M5947)HALLMARK IL2 STAT5 SIGNALING; (M5913)HALLMARK INTERFERON GAMMA RESPONSE	0	0	0	1	0	0	0	0	0	0	0	0	0	0
4697	NDUFA4	0	0	0	0	0	0	0	0	0	0	0	0	0	0	1	0	0	0	4697	Gene_ID	H. sapiens	4697	H. sapiens	NDUFA4	NDUFA4 mitochondrial complex associated	The NDUFA4 gene encodes a protein that is part of the complex I 9kDa subunit family. This protein is involved in the mitochondrial respiratory chain, which is responsible for producing energy in cells. Specifically, it has NADH dehydrogenase and oxidoreductase activity, meaning it transfers electrons from NADH to the respiratory chain. The protein is believed to interact with ubiquinone, which is…	Mutations in the NDUFA4 gene have been associated with mitochondrial complex I deficiency, a rare genetic disorder that affects the function of the mitochondrial respiratory chain. This can lead to a wide range of symptoms, including developmental delay, muscle weakness, seizures, and neurological problems. There are currently no targeted drug discovery efforts specifically for NDUFA4, but resear…	GO:0006123 mitochondrial electron transport, cytochrome c to oxygen;GO:0006120 mitochondrial electron transport, NADH to ubiquinone;GO:0019646 aerobic electron transport chain		Human disease related genes:Congenital disorders of metabolism:Mitochondrial diseases; Disease related genes	Mitochondria (Supported)	NADH		(M5936)HALLMARK OXIDATIVE PHOSPHORYLATION	0	0	0	0	0	0	0	0	0	0	0	0	0	0
1509	CTSD	0	0	0	0	0	0	0	0	0	0	0	0	0	0	1	0	0	0	1509	Gene_ID	H. sapiens	1509	H. sapiens	CTSD	cathepsin D	The CTSD gene encodes for cathepsin D, a protease that plays a role in protein turnover and the activation of hormones and growth factors. The gene produces multiple protein products, including the cathepsin D light and heavy chains, which combine to form the mature enzyme. Mutations in this gene have been linked to neuronal ceroid lipofuscinosis-10, breast cancer, and possibly Alzheimer's diseas…	Mutations in the CTSD gene have been linked to several diseases, including neuronal ceroid lipofuscinosis-10 (NCL10), a rare neurodegenerative disorder characterized by the accumulation of lipopigments in the brain and other tissues. In breast cancer, increased expression of cathepsin D has been associated with a poor prognosis and resistance to chemotherapy. In Alzheimer's disease, cathepsin D h…	GO:0038020 insulin receptor recycling;GO:1901143 insulin catabolic process;GO:0042159 lipoprotein catabolic process		Peptidases:Aspartic-type peptidases; Predicted intracellular proteins; Potential drug targets; Human disease related genes:Congenital disorders of metabolism:Congenital disorders of lipid/glycolipid metabolism; Human disease related genes:Congenital disorders of metabolism:Lysosomal storage diseases; Predicted secreted proteins; Cancer-related genes:Candidate cancer biomarkers; Enzymes; ENZYME pr…		Insulin pork; S-Methylcysteine; 1h-Benoximidazole-2-Carboxylic Acid; 2-Morpholinoethylamine; 5-AMINO-6-CYCLOHEXYL-4-HYDROXY-2-ISOBUTYL-HEXANOIC ACID; CYCLOHEXYLMETHYL-2,3-DIHYDROXY-5-METHYL-HEXYLAMIDE	(M144)PID CERAMIDE PATHWAY; (M87)PID LKB1 PATHWAY; (M200)PID ERA GENOMIC PATHWAY	(M5921)HALLMARK COMPLEMENT; (M5939)HALLMARK P53 PATHWAY	0	0	0	1	1	0	0	0	0	1	0	0	0	0
81844	TRIM56	0	0	0	0	1	0	0	0	0	0	0	0	0	0	0	0	0	0	81844	Gene_ID	H. sapiens	81844	H. sapiens	TRIM56	tripartite motif containing 56	TRIM56 is a human gene that encodes a protein called tripartite motif containing 56. This protein is predicted to have RNA binding activity and is involved in various biological processes, including defense response to other organisms, positive regulation of macromolecule metabolic process, and protein K63-linked ubiquitination. TRIM56 is predicted to be located in the cytoplasm and active in chr…	There is limited information available on the disease implications of TRIM56. However, recent studies have suggested that TRIM56 may play a role in the development and progression of certain cancers, including breast cancer and hepatocellular carcinoma. Targeted drug discovery efforts for TRIM56 are still in the early stages, but there is potential for the development of novel therapies that targ…	GO:0060340 positive regulation of type I interferon-mediated signaling pathway;GO:0140896 cGAS/STING signaling pathway;GO:0032728 positive regulation of interferon-beta production		ENZYME proteins:Transferases; Predicted intracellular proteins; Enzymes	Nucleoplasm (Uncertain); Additional: Cytosol				0	1	1	0	0	0	0	1	0	0	1	0	0	0
10437	IFI30	0	0	0	0	0	0	0	0	0	0	0	0	0	0	1	0	0	0	10437	Gene_ID	H. sapiens	10437	H. sapiens	IFI30	IFI30 lysosomal thiol reductase	The IFI30 gene encodes for a lysosomal thiol reductase enzyme that can reduce protein disulfide bonds at low pH. It is expressed in antigen-presenting cells and can be induced by gamma-interferon in other cell types. This enzyme plays a crucial role in MHC class II-restricted antigen processing.	Research on the IFI30 gene has revealed its potential implications in various diseases. Studies have shown that IFI30 expression is downregulated in certain cancers, including breast, lung, and ovarian cancer, suggesting a potential tumor suppressor role. Additionally, mutations in the IFI30 gene have been associated with an increased risk of developing Alzheimer's disease. Targeted drug discover…	GO:0042590 antigen processing and presentation of exogenous peptide antigen via MHC class I;GO:0019886 antigen processing and presentation of exogenous peptide antigen via MHC class II;GO:0002495 antigen processing and presentation of peptide antigen via MHC class II		Predicted intracellular proteins	Cytosol;Vesicles (Supported)			(M5911)HALLMARK INTERFERON ALPHA RESPONSE; (M5913)HALLMARK INTERFERON GAMMA RESPONSE; (M5924)HALLMARK MTORC1 SIGNALING	1	0	1	1	1	0	0	0	0	0	0	0	0	0
23075	SWAP70	0	0	0	0	0	0	0	0	0	1	0	0	0	0	0	0	0	0	23075	Gene_ID	H. sapiens	23075	H. sapiens	SWAP70	switching B cell complex subunit SWAP70	SWAP70 is a human gene that is involved in the regulation of actin polymerization or depolymerization and is predicted to act upstream of or within isotype switching. It enables cadherin binding activity and is located in the actin cytoskeleton, cytoplasm, and plasma membrane. The gene is responsible for switching the B cell complex subunit SWAP70, which plays a crucial role in the immune system …	There is limited information available on the disease implications of SWAP70. However, studies have suggested that mutations in the gene may be associated with autoimmune disorders such as systemic lupus erythematosus (SLE) and rheumatoid arthritis (RA). Targeted drug discovery efforts for SWAP70 are still in the early stages, but there is potential for the development of drugs that modulate its …	GO:0033633 negative regulation of cell-cell adhesion mediated by integrin;GO:0060754 positive regulation of mast cell chemotaxis;GO:0060753 regulation of mast cell chemotaxis		Predicted intracellular proteins	Plasma membrane (Supported); Additional: Actin filaments			(M5947)HALLMARK IL2 STAT5 SIGNALING	0	1	1	0	0	1	0	0	0	0	1	0	1	0
6402	SELL	1	0	0	0	0	0	0	0	0	0	0	0	0	0	0	0	0	0	6402	Gene_ID	H. sapiens	6402	H. sapiens	SELL	selectin L	The human gene SELL encodes a cell surface adhesion molecule that belongs to a family of adhesion/homing receptors. The protein contains a C-type lectin-like domain, a calcium-binding epidermal growth factor-like domain, and two short complement-like repeats. The gene product is required for binding and subsequent rolling of leucocytes on endothelial cells, facilitating their migration into secon…	The SELL gene has been implicated in various diseases, including inflammatory bowel disease, multiple sclerosis, and rheumatoid arthritis. Targeted drug discovery efforts have focused on developing drugs that inhibit the interaction between SELL and its ligands, such as P-selectin glycoprotein ligand-1 (PSGL-1), to prevent leukocyte rolling and migration. One example of a successful drug targetin…	GO:0050901 leukocyte tethering or rolling;GO:0061756 leukocyte adhesion to vascular endothelial cell;GO:0045123 cellular extravasation		Predicted intracellular proteins; Candidate cardiovascular disease genes; Cancer-related genes:Candidate cancer biomarkers; CD markers	Cytosol (Uncertain)		(M11736)SA MMP CYTOKINE CONNECTION	(M5911)HALLMARK INTERFERON ALPHA RESPONSE; (M5947)HALLMARK IL2 STAT5 SIGNALING; (M5932)HALLMARK INFLAMMATORY RESPONSE	0	0	0	1	1	0	0	0	0	1	0	0	0	0
3512	JCHAIN	0	0	0	0	0	0	0	0	0	1	0	0	0	0	0	0	0	0	3512	Gene_ID	H. sapiens	3512	H. sapiens	JCHAIN	joining chain of multimeric IgA and IgM	JCHAIN is a human gene that encodes for a protein called joining chain, which plays a crucial role in the immune system. JCHAIN enables the binding of immunoglobulins IgA and IgM, and also contributes to protein homodimerization. It is involved in several processes, including defense response to other organisms, glomerular filtration, and positive regulation of respiratory burst. JCHAIN is locate…	JCHAIN mutations have been associated with immunodeficiency disorders, such as selective IgA deficiency and common variable immunodeficiency. Selective IgA deficiency is characterized by low levels of IgA immunoglobulin, which can lead to recurrent infections, while common variable immunodeficiency is a more severe form of immunodeficiency that affects multiple immunoglobulin types. Targeted drug…	GO:0060267 positive regulation of respiratory burst;GO:0060263 regulation of respiratory burst;GO:0003094 glomerular filtration		Predicted secreted proteins		Zinc; Zinc acetate; Zinc chloride; Zinc sulfate, unspecified form			0	1	0	0	0	0	0	0	0	0	0	0	0	1
7940	LST1	0	0	0	0	0	0	0	0	0	0	0	0	0	0	1	0	0	0	7940	Gene_ID	H. sapiens	7940	H. sapiens	LST1	leukocyte specific transcript 1	LST1, or leukocyte specific transcript 1, is a gene that encodes a membrane protein that can inhibit the proliferation of lymphocytes. The expression of this gene is increased by lipopolysaccharide, interferon-gamma, and bacteria. There are several transcript variants of this gene that encode different isoforms.	Research on LST1 has suggested its potential involvement in various diseases, including autoimmune disorders, cancer, and infectious diseases. Studies have shown that LST1 expression is increased in patients with rheumatoid arthritis, multiple sclerosis, and systemic lupus erythematosus, indicating its potential role in the pathogenesis of these diseases. Additionally, LST1 has been found to be o…	GO:0050672 negative regulation of lymphocyte proliferation;GO:0032945 negative regulation of mononuclear cell proliferation;GO:0070664 negative regulation of leukocyte proliferation		Predicted intracellular proteins	Cytosol;Plasma membrane (Supported)				0	0	1	0	0	0	0	0	0	0	0	1	0	0
4666	NACA	0	0	0	0	0	0	0	0	0	0	0	0	0	0	1	0	0	0	4666	Gene_ID	H. sapiens	4666	H. sapiens	NACA	nascent polypeptide associated complex subunit alpha	The NACA gene encodes a protein that forms the nascent polypeptide-associated complex (NAC) with basic transcription factor 3 (BTF3). The NAC complex binds to newly synthesized proteins that lack a signal peptide motif, preventing mistranslocation to the endoplasmic reticulum. NACA is also an IgE autoantigen in atopic dermatitis patients. Alternative splicing results in multiple transcript varian…	There is limited information on the disease implications of the NACA gene. However, it has been identified as an IgE autoantigen in atopic dermatitis patients, suggesting a potential role in the development of this skin condition. There are currently no targeted drug discovery efforts specifically focused on NACA. However, drugs that target protein synthesis and folding pathways, such as chaperon…	GO:1905551 negative regulation of protein localization to endoplasmic reticulum;GO:0048633 positive regulation of skeletal muscle tissue growth;GO:1905550 regulation of protein localization to endoplasmic reticulum		Predicted intracellular proteins	Cytosol (Approved)		(M71)PID ILK PATHWAY		0	0	0	0	0	0	0	0	0	0	0	0	0	0
55100	WDR70	0	0	0	0	0	0	0	0	0	0	0	0	0	0	1	0	0	0	55100	Gene_ID	H. sapiens	55100	H. sapiens	WDR70	WD repeat domain 70	WDR70 is a human gene that encodes a protein with WD repeat domains. This protein is predicted to be involved in the regulation of DNA double-strand break processing and the regulation of histone H2B conserved C-terminal lysine ubiquitination. It is also predicted to be active in the nucleus and at the site of double-strand break. The protein enables enzyme binding activity.	There is limited information available on the disease implications of WDR70. However, recent studies have suggested that mutations in this gene may be associated with the development of certain types of cancer, including breast and ovarian cancer. Targeted drug discovery efforts for WDR70 are currently underway, with a focus on developing small molecule inhibitors that can selectively target the …			Predicted intracellular proteins	Cytosol;Mitochondria (Approved)				0	0	0	0	0	0	0	0	0	0	0	0	0	0
9169	SCAF11	0	0	0	0	0	0	0	0	0	0	0	0	0	0	1	0	0	0	9169	Gene_ID	H. sapiens	9169	H. sapiens	SCAF11	SR-related CTD associated factor 11	The human gene SCAF11, also known as SR-related CTD associated factor 11, is involved in spliceosomal complex assembly and enables RNA binding activity. It is located in the nuclear body and nucleolus. This information is provided by the Alliance of Genome Resources as of April 2022.	There is limited information available on the disease implications of SCAF11. However, recent studies have suggested that mutations in SCAF11 may be associated with certain types of cancer, including breast cancer and lung adenocarcinoma. Targeted drug discovery efforts for SCAF11 are still in the early stages, but there is potential for the development of drugs that target the spliceosomal compl…	GO:0000245 spliceosomal complex assembly;GO:0022618 protein-RNA complex assembly;GO:0071826 protein-RNA complex organization		Predicted intracellular proteins	Nucleoplasm (Enhanced); Additional: Nuclear bodies;Nucleoli				0	0	0	0	0	0	0	0	0	0	0	0	0	0
9709	HERPUD1	0	0	0	0	0	0	0	0	0	1	0	0	0	0	0	0	0	0	9709	Gene_ID	H. sapiens	9709	H. sapiens	HERPUD1	homocysteine inducible ER protein with ubiquitin like domain 1	HERPUD1 is a gene that plays a role in the response to endoplasmic reticulum (ER) stress, which occurs when there is an accumulation of unfolded proteins in the ER. The gene is induced by the unfolded protein response (UPR) and has an ER stress response element in its promoter region. The protein encoded by HERPUD1 has an N-terminal ubiquitin-like domain that may interact with the ER-associated p…	HERPUD1 has been implicated in several diseases, including Alzheimer's disease, cancer, and diabetes. In Alzheimer's disease, HERPUD1 has been shown to interact with presenilin proteins, which are involved in the processing of amyloid-beta protein. Overexpression of HERPUD1 has been linked to increased levels of amyloid-beta protein, which is a hallmark of Alzheimer's disease. In cancer, HERPUD1 …	GO:0030970 retrograde protein transport, ER to cytosol;GO:1903513 endoplasmic reticulum to cytosol transport;GO:1904294 positive regulation of ERAD pathway		Predicted intracellular proteins; Cancer-related genes	Cytosol;Plasma membrane (Uncertain)			(M5922)HALLMARK UNFOLDED PROTEIN RESPONSE	0	0	0	0	0	0	0	0	0	0	0	0	0	0
4061	LY6E	0	0	0	0	1	0	0	0	0	0	0	0	0	0	0	0	0	0	4061	Gene_ID	H. sapiens	4061	H. sapiens	LY6E	lymphocyte antigen 6 family member E	LY6E is a gene that encodes a protein that is anchored to the surface of cells by a glycosylphosphatidyl-inositol (GPI) molecule. This protein is part of the Ly6 gene family and plays a crucial role in the physiology of T cells, as well as in the regulation of the immune system and oncogenesis. Additionally, LY6E has been found to be involved in the modulation of viral infections caused by corona…	There is limited information available on the disease implications of LY6E, but research suggests that it may play a role in the development and progression of certain types of cancer, including breast cancer and hepatocellular carcinoma. Targeted drug discovery efforts for LY6E are still in the early stages, but there is potential for the development of drugs that target this protein for the tre…	GO:0046597 host-mediated suppression of symbiont invasion;GO:0095500 acetylcholine receptor signaling pathway;GO:1905145 cellular response to acetylcholine		Predicted intracellular proteins				(M5911)HALLMARK INTERFERON ALPHA RESPONSE; (M5913)HALLMARK INTERFERON GAMMA RESPONSE; (M5932)HALLMARK INFLAMMATORY RESPONSE	0	0	0	0	0	0	0	0	0	0	0	0	0	0
7757	ZNF208	0	1	0	0	0	0	0	0	0	0	0	0	0	0	0	0	0	0	7757	Gene_ID	H. sapiens	7757	H. sapiens	ZNF208	zinc finger protein 208	ZNF208 is a human gene that encodes for a zinc finger protein. Zinc finger proteins are known to bind to DNA and regulate gene transcription. ZNF208 contains conserved C2H2 motifs and is classified as a Kruppel-type zinc finger protein. It also contains a Kruppel-associated box (KRAB) domain, which mediates protein-protein interactions. The function of ZNF208 is not well understood, but it is bel…	There is limited information available on the disease implications of ZNF208. However, research has shown that mutations in other zinc finger proteins can lead to various diseases, including cancer, neurological disorders, and developmental abnormalities. Therefore, it is possible that ZNF208 may also be involved in the development or progression of certain diseases. As of now, there are no targe…	GO:0000122 negative regulation of transcription by RNA polymerase II;GO:0045892 negative regulation of DNA-templated transcription;GO:1902679 negative regulation of RNA biosynthetic process		Predicted intracellular proteins; Transcription factors:Zinc-coordinating DNA-binding domains	Golgi apparatus (Uncertain); Additional: Cytosol				0	0	0	0	0	0	0	0	0	0	0	0	0	0
801	CALM1	0	0	0	0	0	0	0	0	0	1	0	0	0	0	0	0	0	0	801	Gene_ID	H. sapiens	801	H. sapiens	CALM1	calmodulin 1	CALM1 is a gene that encodes one of three calmodulin proteins, which are calcium-binding proteins that regulate and modulate the function of cardiac ion channels. The gene has multiple transcript variants that encode different isoforms. Two pseudogenes have also been identified on chromosome 7 and X. A missense mutation in the CALM1 gene has been linked to ventricular tachycardia, a condition cha…	Mutations in the CALM1 gene have been associated with various cardiac disorders, including long QT syndrome, catecholaminergic polymorphic ventricular tachycardia, and idiopathic ventricular fibrillation. These conditions are characterized by abnormal heart rhythms that can lead to fainting, seizures, and sudden cardiac death. As a result, there is significant interest in developing drugs that ta…	GO:0060315 negative regulation of ryanodine-sensitive calcium-release channel activity;GO:1901842 negative regulation of high voltage-gated calcium channel activity;GO:1901841 regulation of high voltage-gated calcium channel activity		Human disease related genes:Cardiovascular diseases:Cardiac diseases; Predicted intracellular proteins; FDA approved drug targets:Small molecule drugs; RAS pathway related proteins; Disease related genes	Cytosol (Supported)			(M5921)HALLMARK COMPLEMENT	0	0	0	1	1	0	1	1	0	0	0	0	0	0
6599	SMARCC1	0	0	0	0	0	0	0	0	0	1	0	0	0	0	0	0	0	0	6599	Gene_ID	H. sapiens	6599	H. sapiens	SMARCC1	SWI/SNF related BAF chromatin remodeling complex subunit C1	SMARCC1 is a gene that encodes a protein belonging to the SWI/SNF family of proteins. These proteins are thought to regulate the transcription of certain genes by altering the chromatin structure around those genes. SMARCC1 is part of the SNF/SWI complex, which is an ATP-dependent chromatin remodeling complex. The protein contains a predicted leucine zipper motif, which is typical of many transcr…	SMARCC1 has been implicated in various diseases, including cancer, developmental disorders, and neurological disorders. In cancer, SMARCC1 has been found to be overexpressed in several types of tumors, including breast, lung, and ovarian cancers. Targeting SMARCC1 has been proposed as a potential therapeutic strategy for these cancers. In developmental disorders, mutations in SMARCC1 have been li…	GO:0006337 nucleosome disassembly;GO:0032986 protein-DNA complex disassembly;GO:2000819 regulation of nucleotide-excision repair		Predicted intracellular proteins; Transcription factors:Helix-turn-helix domains	Nucleoplasm (Enhanced)		(M151)PID AR TF PATHWAY; (M115)PID REG GR PATHWAY	(M5949)HALLMARK PEROXISOME; (M5901)HALLMARK G2M CHECKPOINT; (M5926)HALLMARK MYC TARGETS V1	0	0	1	0	0	0	0	0	0	0	0	0	0	0
6400	SEL1L	0	0	0	0	0	0	0	0	0	1	0	0	0	0	0	0	0	0	6400	Gene_ID	H. sapiens	6400	H. sapiens	SEL1L	SEL1L adaptor subunit of SYVN1 ubiquitin ligase	SEL1L is a human gene that encodes a protein that is part of a complex responsible for removing misfolded proteins from the endoplasmic reticulum and degrading them in the cytosol. This process is known as retrotranslocation or dislocation and is carried out in a ubiquitin-dependent manner. The gene has multiple isoforms due to alternative splicing.	Research on SEL1L has revealed its potential involvement in various diseases, including cancer, neurodegenerative disorders, and diabetes. In cancer, SEL1L has been found to play a role in the regulation of the unfolded protein response, which is important for tumor cell survival and growth. In neurodegenerative disorders, SEL1L has been linked to the accumulation of misfolded proteins, which is …	GO:0030970 retrograde protein transport, ER to cytosol;GO:1903513 endoplasmic reticulum to cytosol transport;GO:0032527 protein exit from endoplasmic reticulum		Predicted intracellular proteins; Transporters:Primary Active Transporters					0	0	0	0	0	0	0	0	0	0	0	0	0	0
7832	BTG2	0	0	0	0	0	0	0	0	0	0	0	0	0	0	0	1	0	0	7832	Gene_ID	H. sapiens	7832	H. sapiens	BTG2	BTG anti-proliferation factor 2	BTG2 is a gene that belongs to the BTG/Tob family of proteins. This family of proteins is known to have antiproliferative properties, meaning they can inhibit cell growth and division. BTG2 specifically plays a role in regulating the transition from the G1 phase to the S phase of the cell cycle. This gene is important for controlling cell growth and preventing uncontrolled cell division, which ca…	BTG2 has been implicated in various types of cancer, including breast, lung, and prostate cancer. Studies have shown that decreased expression of BTG2 is associated with a poor prognosis in these cancers. Therefore, BTG2 is considered a potential therapeutic target for cancer treatment. However, there are currently no drugs specifically targeting BTG2. Instead, researchers have focused on develop…	GO:1904628 cellular response to phorbol 13-acetate 12-myristate;GO:0060213 positive regulation of nuclear-transcribed mRNA poly(A) tail shortening;GO:0007406 negative regulation of neuroblast proliferation		Predicted intracellular proteins; Cancer-related genes:Candidate cancer biomarkers	Vesicles (Approved); Additional: Nucleoplasm		(M145)PID P53 DOWNSTREAM PATHWAY	(M5941)HALLMARK UV RESPONSE UP; (M5902)HALLMARK APOPTOSIS; (M5890)HALLMARK TNFA SIGNALING VIA NFKB	0	0	1	0	0	0	0	0	0	0	0	0	0	1
301	ANXA1	0	0	0	0	0	0	0	0	0	0	0	0	0	0	1	0	0	0	301	Gene_ID	H. sapiens	301	H. sapiens	ANXA1	annexin A1	ANXA1, also known as annexin A1, is a gene that encodes a protein that is found in the cell membrane and binds to phospholipids. This protein has anti-inflammatory properties and inhibits the activity of phospholipase A2. The loss of function or expression of ANXA1 has been observed in various types of tumors. This suggests that ANXA1 may play a role in the development and progression of cancer.	ANXA1 has been implicated in various diseases, including cancer, inflammation, and cardiovascular disease. In cancer, ANXA1 has been shown to play a role in tumor growth, invasion, and metastasis. Targeting ANXA1 has been explored as a potential therapeutic strategy for cancer treatment. Several ANXA1-targeted drugs have been developed, including the peptide Ac2-26, which has shown promising resu…	GO:0014839 myoblast migration involved in skeletal muscle regeneration;GO:0033031 positive regulation of neutrophil apoptotic process;GO:0045629 negative regulation of T-helper 2 cell differentiation		Transporters:Transporter channels and pores; Predicted intracellular proteins; FDA approved drug targets:Small molecule drugs; Predicted secreted proteins; Cancer-related genes:Candidate cancer biomarkers	Cytosol;Plasma membrane (Supported); Additional: Nucleoplasm	Amcinonide; Fluocinolone acetonide; Hydrocortisone; Methylprednisolone; Clobetasol propionate; Budesonide; Dexamethasone; Hydrocortisone aceponate; Hydrocortisone acetate; Hydrocortisone butyrate; Hydrocortisone cypionate; Hydrocortisone phosphate; Hydrocortisone probutate; Hydrocortisone valerate; Prednisolone phosphate; Dexamethasone acetate; Betamethasone phosphate	(M5880)NABA ECM AFFILIATED; (M5885)NABA MATRISOME ASSOCIATED; (M5889)NABA MATRISOME	(M5946)HALLMARK COAGULATION; (M5902)HALLMARK APOPTOSIS	1	1	1	0	0	1	0	0	1	0	0	1	0	1
4046	LSP1	0	0	0	0	0	0	0	0	0	0	0	0	0	0	1	0	0	0	4046	Gene_ID	H. sapiens	4046	H. sapiens	LSP1	lymphocyte specific protein 1	LSP1, or lymphocyte specific protein 1, is a gene that encodes an intracellular F-actin binding protein. This protein is expressed in various cells, including lymphocytes, neutrophils, macrophages, and endothelium. It may play a role in regulating neutrophil motility, adhesion to fibrinogen matrix proteins, and transendothelial migration. Alternative splicing of the gene results in multiple trans…	There is limited information available on the disease implications of LSP1. However, some studies have suggested that variations in the LSP1 gene may be associated with an increased risk of developing certain types of cancer, including breast cancer and leukemia. Targeted drug discovery efforts for LSP1 are also limited, but some studies have explored the potential of targeting LSP1 as a therapeu…	GO:0098761 cellular response to interleukin-7;GO:0098760 response to interleukin-7;GO:0006968 cellular defense response		Predicted intracellular proteins			(M199)PID P38 MK2 PATHWAY	(M5938)HALLMARK REACTIVE OXYGEN SPECIES PATHWAY; (M5909)HALLMARK MYOGENESIS	0	0	0	1	0	0	1	0	0	0	0	0	0	0
8407	TAGLN2	0	0	0	0	0	0	0	0	0	1	0	0	0	0	0	0	0	0	8407	Gene_ID	H. sapiens	8407	H. sapiens	TAGLN2	transgelin 2	TAGLN2, also known as transgelin 2, is a gene that encodes a protein similar to transgelin, which is a marker for differentiated smooth muscle. The function of TAGLN2 is not yet fully understood, but it is believed to act as a tumor suppressor. Multiple variants of the gene have been identified, resulting in different isoforms of the protein. Further research is needed to fully understand the rol…	There is limited information available on the disease implications of TAGLN2. However, some studies have suggested that the downregulation of TAGLN2 expression may be associated with the development and progression of certain types of cancer, including breast cancer and gastric cancer. As a result, there is interest in developing targeted drug therapies that can upregulate TAGLN2 expression and p…	GO:0007015 actin filament organization;GO:0030036 actin cytoskeleton organization;GO:0097435 supramolecular fiber organization		Predicted intracellular proteins	Cytosol (Approved); Additional: Actin filaments;Basal body;Vesicles	Artenimol			0	0	0	0	0	0	0	0	0	0	0	0	0	0
3904	LAIR2	0	0	0	0	0	0	0	0	0	0	0	0	0	0	0	0	1	0	3904	Gene_ID	H. sapiens	3904	H. sapiens	LAIR2	leukocyte associated immunoglobulin like receptor 2	LAIR2 is a human gene that encodes a soluble receptor belonging to the immunoglobulin superfamily. It is similar to leukocyte-associated immunoglobulin-like receptor 1, a membrane-bound receptor that modulates innate immune response. LAIR2 may play a role in inhibiting collagen-induced platelet aggregation and vessel formation during placental implantation. It is located on chromosome 19q13.4, in…	There is limited information on the disease implications of LAIR2. However, some studies have suggested that it may be involved in the pathogenesis of certain cancers, such as breast cancer and glioma. Targeted drug discovery efforts for LAIR2 are also limited, as its function and role in disease are not well understood. Currently, there are no drugs on the market that specifically target LAIR2. …	GO:0002764 immune response-regulating signaling pathway;GO:0050776 regulation of immune response;GO:0002682 regulation of immune system process		Predicted intracellular proteins; CD markers; Predicted secreted proteins					0	1	0	0	1	0	0	0	0	0	0	0	0	0
55829	SELENOS	0	0	0	0	0	0	0	0	0	1	0	0	0	0	0	0	0	0	55829	Gene_ID	H. sapiens	55829	H. sapiens	SELENOS	selenoprotein S	SELENOS is a gene that encodes a transmembrane protein found in the endoplasmic reticulum (ER). The protein is involved in the degradation of misfolded proteins in the ER and may also play a role in controlling inflammation. SELENOS is a selenoprotein, meaning it contains the rare amino acid selenocysteine (Sec), which is encoded by the UGA codon that normally signals translation termination. The…	There is limited information available on the disease implications of SELENOS. However, studies have suggested that mutations in the SELENOS gene may be associated with myopathy, a muscle disease characterized by weakness and wasting of muscle tissue. Targeted drug discovery efforts for SELENOS are also limited, as the function of the protein is not fully understood. However, some studies have su…	GO:0002865 negative regulation of acute inflammatory response to antigenic stimulus;GO:2000110 negative regulation of macrophage apoptotic process;GO:2000109 regulation of macrophage apoptotic process			Endoplasmic reticulum (Enhanced)			(M5938)HALLMARK REACTIVE OXYGEN SPECIES PATHWAY; (M5932)HALLMARK INFLAMMATORY RESPONSE	0	0	0	0	0	0	0	0	0	0	0	1	0	1
4940	OAS3	0	0	0	0	1	0	0	0	0	0	0	0	0	0	0	0	0	0	4940	Gene_ID	H. sapiens	4940	H. sapiens	OAS3	2'-5'-oligoadenylate synthetase 3	OAS3 is a gene that encodes an enzyme belonging to the 2', 5' oligoadenylate synthase family. This enzyme is activated by interferons and produces 2', 5' oligomers of adenosine, which bind and activate RNase L. The enzyme family is important in inhibiting cellular protein synthesis and providing resistance against viral infections.	OAS3 has been implicated in various diseases, including viral infections such as hepatitis C, West Nile virus, and dengue fever. Studies have shown that OAS3 expression is upregulated in response to these viral infections, indicating its potential as a therapeutic target. Targeted drug discovery efforts have focused on developing small molecule inhibitors of OAS3 to prevent its activation and sub…	GO:0035394 regulation of chemokine (C-X-C motif) ligand 9 production;GO:0035395 negative regulation of chemokine (C-X-C motif) ligand 9 production;GO:0039530 MDA-5 signaling pathway		ENZYME proteins:Transferases; Predicted intracellular proteins; Enzymes	Cytosol;Nucleoplasm (Supported); Additional: Plasma membrane			(M5913)HALLMARK INTERFERON GAMMA RESPONSE	1	1	1	1	0	0	1	1	1	0	1	1	0	1
128866	CHMP4B	0	0	0	0	0	0	0	0	0	1	0	0	0	0	0	0	0	0	128866	Gene_ID	H. sapiens	128866	H. sapiens	CHMP4B	charged multivesicular body protein 4B	CHMP4B is a gene that belongs to the chromatin-modifying protein/charged multivesicular body protein (CHMP) family. It is involved in the endosomal sorting complex required for transport (ESCRT) complex III, which sorts endocytosed cell-surface receptors into multivesicular endosomes. CHMP4B also plays a role in the final stage of cytokinesis and the budding of enveloped viruses such as HIV-1. Th…	Mutations in the CHMP4B gene have been associated with autosomal dominant posterior polar cataracts, a type of cataract that affects the back of the lens. However, there are currently no targeted drug discovery efforts specifically for CHMP4B-related cataracts. In terms of drug discovery efforts related to CHMP4B, the focus has been on its role in HIV-1 budding. The HIV-1 Gag protein interacts wi…	GO:0090611 ubiquitin-independent protein catabolic process via the multivesicular body sorting pathway;GO:0036438 maintenance of lens transparency;GO:0051469 vesicle fusion with vacuole		Predicted intracellular proteins; Human disease related genes:Nervous system diseases:Eye disease; Disease related genes					0	0	0	0	0	0	0	0	0	0	0	0	0	0
6282	S100A11	0	0	0	0	0	0	0	0	0	0	0	0	0	0	1	0	0	0	6282	Gene_ID	H. sapiens	6282	H. sapiens	S100A11	S100 calcium binding protein A11	S100A11 is a protein that belongs to the S100 family of proteins and contains two EF-hand calcium-binding motifs. S100 proteins are found in the cytoplasm and nucleus of various cells and are involved in regulating cellular processes such as cell cycle progression and differentiation. S100A11 may play a role in motility, invasion, and tubulin polymerization. Chromosomal rearrangements and changes…	S100A11 has been implicated in various diseases, including cancer, inflammation, and neurodegenerative disorders. In cancer, S100A11 has been shown to promote tumor growth, invasion, and metastasis, making it a potential target for cancer therapy. Targeted drug discovery efforts have focused on developing small molecule inhibitors of S100A11, with some promising results in preclinical studies. Ho…	GO:0008156 negative regulation of DNA replication;GO:0014911 positive regulation of smooth muscle cell migration;GO:0014910 regulation of smooth muscle cell migration		Predicted intracellular proteins	Cytosol;Nucleoplasm (Supported); Additional: Nuclear speckles	Phosphonothreonine	(M5883)NABA SECRETED FACTORS; (M5885)NABA MATRISOME ASSOCIATED; (M5889)NABA MATRISOME	(M5892)HALLMARK CHOLESTEROL HOMEOSTASIS	0	0	1	0	0	0	0	0	0	1	0	0	0	0
91319	DERL3	0	0	0	0	0	0	0	0	0	1	0	0	0	0	0	0	0	0	91319	Gene_ID	H. sapiens	91319	H. sapiens	DERL3	derlin 3	DERL3, also known as derlin 3, is a gene that encodes a protein belonging to the derlin family. This protein is located in the endoplasmic reticulum (ER) and is involved in the degradation of misfolded glycoproteins in the ER. The ER is responsible for folding and modifying proteins, and when proteins are unfolded or misfolded, they must be either refolded or degraded to maintain the ER's homeost…	There is limited information available on the disease implications of DERL3. However, studies have suggested that mutations in this gene may be associated with neurodegenerative disorders such as Alzheimer's disease and Parkinson's disease. Targeted drug discovery efforts for DERL3 are also limited, but some studies have focused on identifying small molecules that can modulate the protein's activ…	GO:1904153 negative regulation of retrograde protein transport, ER to cytosol;GO:0070862 negative regulation of protein exit from endoplasmic reticulum;GO:1904152 regulation of retrograde protein transport, ER to cytosol		Predicted intracellular proteins; Transporters:Primary Active Transporters	Vesicles (Uncertain)				0	0	0	0	0	0	0	0	0	0	0	0	0	0
57018	CCNL1	0	0	0	0	0	0	1	0	0	0	0	0	0	0	0	0	0	0	57018	Gene_ID	H. sapiens	57018	H. sapiens	CCNL1	cyclin L1	CCNL1, also known as cyclin L1, is a human gene that is predicted to play a role in regulating transcription by RNA polymerase II. It is located in the nucleus and is predicted to enable cyclin-dependent protein serine/threonine kinase regulator activity. The function of CCNL1 is not fully understood, but it is believed to be involved in the regulation of gene expression. Further research is need…	There is limited information available on the disease implications of CCNL1. However, some studies have suggested that CCNL1 may be involved in the development and progression of certain types of cancer, including breast cancer and hepatocellular carcinoma. Targeted drug discovery efforts for CCNL1 are also limited, as the function of the gene is not fully understood. However, some studies have s…	GO:0046605 regulation of centrosome cycle;GO:0043484 regulation of RNA splicing;GO:0032886 regulation of microtubule-based process		Predicted intracellular proteins	Nuclear bodies;Nucleoplasm (Supported)			(M5890)HALLMARK TNFA SIGNALING VIA NFKB	0	0	0	0	0	0	0	0	0	0	0	0	0	0
25798	BRI3	0	0	0	0	0	0	0	0	0	0	0	0	0	0	1	0	0	0	25798	Gene_ID	H. sapiens	25798	H. sapiens	BRI3	brain protein I3	BRI3 is a human gene that encodes for a protein called brain protein I3. This protein has the ability to bind to identical proteins and is predicted to be located in both the azurophil granule membrane and plasma membrane. The function of BRI3 is not yet fully understood, but it is believed to play a role in the development and function of the brain. Further research is needed to fully understand…	There is limited information available on the disease implications of BRI3. However, some studies have suggested that mutations in this gene may be associated with the development of Alzheimer's disease. Targeted drug discovery efforts for BRI3 are also limited, as the function of this gene is not yet fully understood. However, some studies have suggested that BRI3 may be a potential therapeutic …			Predicted intracellular proteins					0	0	0	0	0	0	0	0	0	1	0	0	0	0
2783	GNB2	0	0	0	0	0	0	0	0	0	0	0	0	0	0	1	0	0	0	2783	Gene_ID	H. sapiens	2783	H. sapiens	GNB2	G protein subunit beta 2	GNB2 is a gene that encodes for the beta subunit of heterotrimeric guanine nucleotide-binding proteins (G proteins). These proteins are composed of three subunits, including an alpha, beta, and gamma subunit, and are responsible for integrating signals between receptors and effector proteins. Beta subunits, like the one encoded by GNB2, play an important role in regulating alpha subunits, as well…	GNB2 has been implicated in several diseases, including cardiovascular disease, cancer, and neurological disorders. In cardiovascular disease, GNB2 has been shown to play a role in regulating cardiac function and blood pressure. In cancer, GNB2 has been found to be overexpressed in several types of tumors, including breast, lung, and prostate cancer, and may contribute to tumor growth and metasta…	GO:1901379 regulation of potassium ion transmembrane transport;GO:0043266 regulation of potassium ion transport;GO:1904062 regulation of monoatomic cation transmembrane transport		Human disease related genes:Cardiovascular diseases:Cardiac diseases; Transporters:Accessory Factors Involved in Transport; Predicted intracellular proteins; Potential drug targets; RAS pathway related proteins; Human disease related genes:Congenital malformations:Congenital malformations of the nervous system; Disease related genes	Plasma membrane (Supported)			(M5946)HALLMARK COAGULATION; (M5921)HALLMARK COMPLEMENT	0	0	0	0	0	0	0	0	0	0	0	0	0	0
54464	XRN1	0	0	0	0	0	0	0	0	0	0	0	1	0	0	0	0	0	0	54464	Gene_ID	H. sapiens	54464	H. sapiens	XRN1	5'-3' exoribonuclease 1	XRN1 is a gene that belongs to the 5'-3' exonuclease family and is involved in the degradation of replication-dependent histone mRNA. It interacts with the enhancer of mRNA-decapping protein 4 and has been linked to various nuclear and cytoplasmic functions in yeast, including homologous recombination, meiosis, telomere maintenance, and microtubule assembly. Mutations in this gene have been assoc…	Mutations in the XRN1 gene have been associated with various diseases, including osteosarcoma, a type of bone cancer. Targeted drug discovery efforts for XRN1 have focused on developing inhibitors that can selectively target the enzyme's activity. One example is the drug E7107, which has been shown to inhibit XRN1 and has demonstrated anti-tumor activity in preclinical studies. Another potential …	GO:0071409 cellular response to cycloheximide;GO:1905794 response to puromycin;GO:1905795 cellular response to puromycin		Predicted intracellular proteins	Cytosol;Plasma membrane (Supported)				0	0	0	0	0	0	0	0	0	0	0	0	0	0
55303	GIMAP4	0	0	0	0	1	0	0	0	0	0	0	0	0	0	0	0	0	0	55303	Gene_ID	H. sapiens	55303	H. sapiens	GIMAP4	GTPase, IMAP family member 4	GIMAP4 is a gene that encodes a protein belonging to the GTP-binding superfamily and the immuno-associated nucleotide (IAN) subfamily of nucleotide-binding proteins. It is located in a cluster at 7q36.1 in humans. The protein may be negatively regulated by T-cell acute lymphocytic leukemia 1 (TAL1).	Research on GIMAP4 has suggested its involvement in various diseases, including autoimmune disorders, cancer, and infectious diseases. Studies have shown that GIMAP4 plays a role in regulating T-cell development and function, and its dysregulation has been linked to autoimmune disorders such as type 1 diabetes and multiple sclerosis. Additionally, GIMAP4 has been found to be downregulated in cert…			Predicted intracellular proteins	Cytosol;Vesicles (Approved)				0	0	0	0	0	0	0	0	0	0	0	0	0	0
397	ARHGDIB	0	0	0	0	0	0	0	0	0	1	0	0	0	0	0	0	0	0	397	Gene_ID	H. sapiens	397	H. sapiens	ARHGDIB	Rho GDP dissociation inhibitor beta	ARHGDIB is a gene that encodes for Rho GDP dissociation inhibitor beta, a protein that is involved in regulating the cycling between the GTP-bound and GDP-bound states of Ras-like GTPases. These GTPases are important in various cellular events such as cell signaling, proliferation, cytoskeletal organization, and secretion. The GDIs, including ARHGDIB, decrease the rate of GDP dissociation from th…	ARHGDIB has been implicated in various diseases, including cancer, cardiovascular disease, and neurological disorders. In cancer, ARHGDIB has been shown to be downregulated in several types of tumors, including breast, lung, and pancreatic cancer. This downregulation is associated with increased tumor growth and metastasis. In cardiovascular disease, ARHGDIB has been linked to the regulation of v…	GO:0071461 cellular response to redox state;GO:1901164 negative regulation of trophoblast cell migration;GO:0051775 response to redox state		Predicted intracellular proteins	Cytosol (Supported)		(M68)PID RHOA REG PATHWAY; (M220)PID CASPASE PATHWAY		0	0	0	0	0	0	0	0	0	0	0	0	0	0
4637	MYL6	0	0	0	0	0	0	0	0	1	0	0	0	0	0	0	0	0	0	4637	Gene_ID	H. sapiens	4637	H. sapiens	MYL6	myosin light chain 6	MYL6 is a gene that encodes for a myosin alkali light chain, which is a component of the hexameric ATPase cellular motor protein called myosin. This protein is found in smooth muscle and non-muscle tissues and is involved in various cellular processes such as muscle contraction and cell movement. The gene has several pseudogenes and two transcript variants that encode for different isoforms of th…	MYL6 has been implicated in various diseases, including cancer, cardiovascular diseases, and neurological disorders. In cancer, MYL6 has been found to be upregulated in several types of tumors, including breast, lung, and colon cancer, and is associated with tumor progression and metastasis. In cardiovascular diseases, MYL6 has been linked to hypertension and atherosclerosis. In neurological diso…	GO:0030049 muscle filament sliding;GO:0033275 actin-myosin filament sliding;GO:0070252 actin-mediated cell contraction		Predicted intracellular proteins					0	0	0	0	0	0	0	0	0	0	0	0	0	0
5411	PNN	0	0	0	0	0	0	0	0	0	0	0	0	0	0	1	0	0	0	5411	Gene_ID	H. sapiens	5411	H. sapiens	PNN	pinin, desmosome associated protein	The human gene PNN, also known as pinin, is involved in RNA binding activity and is predicted to play a role in cell adhesion and mRNA splicing through the spliceosome. It is located in the nuclear speck and is part of the catalytic step 2 spliceosome. PNN is also known to colocalize with the exon-exon junction complex. It is predicted to act upstream of or within cell-cell adhesion.	Research has shown that mutations in the PNN gene are associated with various diseases, including cancer, muscular dystrophy, and cataracts. In particular, PNN has been found to be overexpressed in breast cancer and may play a role in tumor progression and metastasis. As a result, there have been efforts to develop drugs that target PNN as a potential therapeutic strategy for cancer treatment. On…	GO:0000398 mRNA splicing, via spliceosome;GO:0000377 RNA splicing, via transesterification reactions with bulged adenosine as nucleophile;GO:0000375 RNA splicing, via transesterification reactions		Predicted intracellular proteins; Transporters:Primary Active Transporters	Nuclear speckles (Supported)			(M5925)HALLMARK E2F TARGETS	0	0	0	0	0	0	0	0	0	0	0	0	0	0
1350	COX7C	0	0	0	0	0	0	0	0	0	0	0	0	0	0	1	0	0	0	1350	Gene_ID	H. sapiens	1350	H. sapiens	COX7C	cytochrome c oxidase subunit 7C	COX7C is a gene that encodes for subunit VIIc of cytochrome c oxidase (COX), which is the final component of the mitochondrial respiratory chain. COX catalyzes the transfer of electrons from reduced cytochrome c to oxygen. The complex is made up of three catalytic subunits encoded by mitochondrial genes and multiple structural subunits encoded by nuclear genes. The mitochondrially-encoded subunit…	Mutations in COX7C have been associated with mitochondrial diseases such as Leigh syndrome, a severe neurological disorder that typically presents in infancy or early childhood. However, the exact role of COX7C mutations in the development of mitochondrial disease is not fully understood. There are currently no targeted drug discovery efforts specifically for COX7C mutations. However, drugs that …	GO:0006123 mitochondrial electron transport, cytochrome c to oxygen;GO:0019646 aerobic electron transport chain;GO:0042775 mitochondrial ATP synthesis coupled electron transport		Transporters:Primary Active Transporters		Cholic Acid; N-Formylmethionine		(M5936)HALLMARK OXIDATIVE PHOSPHORYLATION	0	0	0	0	0	0	0	0	0	0	0	0	0	0
4600	MX2	0	0	0	0	1	0	0	0	0	0	0	0	0	0	0	0	0	0	4600	Gene_ID	H. sapiens	4600	H. sapiens	MX2	MX dynamin like GTPase 2	MX2 is a human gene that encodes for a protein with both nuclear and cytoplasmic forms. It belongs to both the dynamin family and the family of large GTPases. The nuclear form of the protein is found in a granular pattern in the heterochromatin region beneath the nuclear envelope and contains a nuclear localization signal (NLS) at the amino terminal end. The cytoplasmic form lacks the NLS due to …	MX2 has been implicated in various diseases, including viral infections, cancer, and autoimmune disorders. In viral infections, MX2 has been shown to inhibit the replication of several viruses, including HIV-1, influenza A virus, and hepatitis B virus. Therefore, targeting MX2 has been proposed as a potential therapeutic strategy for these viral infections. In cancer, MX2 has been found to be ove…	GO:0016185 synaptic vesicle budding from presynaptic endocytic zone membrane;GO:0070142 synaptic vesicle budding;GO:0035455 response to interferon-alpha		Predicted intracellular proteins; Transporters:Transporter channels and pores				(M5913)HALLMARK INTERFERON GAMMA RESPONSE	1	0	0	1	0	0	0	1	0	0	0	0	0	0
3275	PRMT2	0	0	1	0	0	0	0	0	0	0	0	0	0	0	0	0	0	0	3275	Gene_ID	H. sapiens	3275	H. sapiens	PRMT2	protein arginine methyltransferase 2	PRMT2, or protein arginine methyltransferase 2, is a gene that encodes a protein involved in various cellular processes, including histone methylation, regulation of androgen receptor signaling pathway, and regulation of transcription. The protein has several functions, including nuclear receptor binding activity, peroxisome proliferator activated receptor binding activity, and protein homodimeri…	Research on PRMT2 and its disease implications is still ongoing, but some studies have suggested that it may play a role in cancer development and progression. For example, one study found that PRMT2 expression was significantly decreased in breast cancer tissues compared to normal breast tissues, and that low PRMT2 expression was associated with poor prognosis in breast cancer patients. Other st…	GO:0060765 regulation of androgen receptor signaling pathway;GO:0006479 protein methylation;GO:0008213 protein alkylation		ENZYME proteins:Transferases; Predicted intracellular proteins; Enzymes	Cytosol;Nucleoplasm (Supported)			(M5939)HALLMARK P53 PATHWAY	0	0	0	0	0	0	0	0	0	0	0	1	0	0
4288	MKI67	0	0	0	0	0	0	0	0	0	1	0	0	0	0	0	0	0	0	4288	Gene_ID	H. sapiens	4288	H. sapiens	MKI67	marker of proliferation Ki-67	The MKI67 gene is responsible for encoding a nuclear protein that is associated with cellular proliferation. It is believed that this gene may be necessary for the process of cellular proliferation. There are different variants of the gene that have been described due to alternative splicing. A related pseudogene is also present on chromosome X. Overall, the MKI67 gene is a marker of proliferatio…	The MKI67 gene has been implicated in various diseases, including cancer. Elevated levels of Ki-67 protein, which is encoded by the MKI67 gene, have been observed in many types of cancer, including breast, lung, and prostate cancer. This suggests that the gene may play a role in tumor growth and progression. As a result, there have been efforts to develop drugs that target the Ki-67 protein. Howe…	GO:1902275 regulation of chromatin organization;GO:0007088 regulation of mitotic nuclear division;GO:0051783 regulation of nuclear division		Predicted intracellular proteins; Cancer-related genes:Candidate cancer biomarkers	Nucleoli rim (Supported); Additional: Mitotic chromosome;Nucleoplasm			(M5901)HALLMARK G2M CHECKPOINT; (M5925)HALLMARK E2F TARGETS	0	0	0	0	0	0	0	0	0	0	0	0	0	0
3428	IFI16	0	0	0	0	1	0	0	0	0	0	0	0	0	0	0	0	0	0	3428	Gene_ID	H. sapiens	3428	H. sapiens	IFI16	interferon gamma inducible protein 16	The human gene IFI16, also known as interferon gamma inducible protein 16, belongs to the HIN-200 family of cytokines. It contains domains involved in DNA binding, transcriptional regulation, and protein-protein interactions. The protein is found in the nucleoplasm and nucleoli and interacts with p53 and retinoblastoma-1. It modulates p53 function and inhibits cell growth in the Ras/Raf signaling…	IFI16 has been implicated in various diseases, including autoimmune disorders, viral infections, and cancer. In autoimmune disorders, IFI16 has been shown to be involved in the pathogenesis of systemic lupus erythematosus (SLE) and rheumatoid arthritis (RA). In viral infections, IFI16 plays a role in the innate immune response to DNA viruses such as herpes simplex virus (HSV) and human cytomegalo…	GO:0140972 negative regulation of AIM2 inflammasome complex assembly;GO:0140971 regulation of AIM2 inflammasome complex assembly;GO:0043392 negative regulation of DNA binding		Predicted intracellular proteins	Nucleoli;Nucleoplasm (Supported); Additional: Cytosol				0	1	1	0	0	1	1	1	1	0	1	1	0	0
2876	GPX1	0	0	0	0	0	0	0	0	1	0	0	0	0	0	0	0	0	0	2876	Gene_ID	H. sapiens	2876	H. sapiens	GPX1	glutathione peroxidase 1	GPX1 is a gene that encodes for a protein belonging to the glutathione peroxidase family. This family of proteins helps to protect cells against oxidative damage by catalyzing the reduction of organic hydroperoxides and hydrogen peroxide (H2O2) by glutathione. GPX1 is the most abundant isozyme in vertebrates and is ubiquitously expressed and localized in the cytoplasm. Its preferred substrate is …	GPX1 has been implicated in various diseases, including cancer, cardiovascular disease, and neurodegenerative disorders. Studies have shown that GPX1 expression is decreased in several types of cancer, including breast, lung, and prostate cancer, suggesting that it may play a role in tumor suppression. Additionally, GPX1 has been linked to cardiovascular disease, as it helps to protect against ox…	GO:0009609 response to symbiotic bacterium;GO:0009608 response to symbiont;GO:0033197 response to vitamin E		Human disease related genes:Cardiovascular diseases:Hematologic diseases; Human disease related genes:Congenital disorders of metabolism:Congenital disorders of amino acid metabolism; Predicted intracellular proteins; Predicted secreted proteins; Cancer-related genes:Candidate cancer biomarkers; Enzymes; ENZYME proteins:Oxidoreductases	Cytosol (Supported)	Glutathione; Cannabidiol; Medical Cannabis; Nabiximols	(M145)PID P53 DOWNSTREAM PATHWAY	(M5902)HALLMARK APOPTOSIS	0	0	0	0	0	0	0	0	0	0	0	1	0	1
3437	IFIT3	0	0	0	0	1	0	0	0	0	0	0	0	0	0	0	0	0	0	3437	Gene_ID	H. sapiens	3437	H. sapiens	IFIT3	interferon induced protein with tetratricopeptide repeats 3	IFIT3 is a human gene that encodes for a protein called interferon induced protein with tetratricopeptide repeats 3. This protein is involved in various cellular processes such as negative regulation of apoptotic process, negative regulation of cell population proliferation, and response to virus. It is located in both the cytosol and mitochondrion of cells. IFIT3 enables identical protein bindin…	IFIT3 has been implicated in various viral infections, including influenza, hepatitis C, and HIV. Studies have shown that IFIT3 expression is upregulated in response to viral infections, and it plays a crucial role in the host's antiviral defense mechanism. Therefore, targeting IFIT3 could be a potential therapeutic strategy for viral diseases. However, there are currently no drugs on the market …	GO:0140374 antiviral innate immune response;GO:0051607 defense response to virus;GO:0009615 response to virus		Predicted intracellular proteins	Cytosol;Mitochondria (Supported)			(M5911)HALLMARK INTERFERON ALPHA RESPONSE; (M5913)HALLMARK INTERFERON GAMMA RESPONSE	1	0	1	1	0	0	0	1	0	0	0	0	0	0
969	CD69	0	0	0	0	0	0	0	0	0	0	0	0	0	0	0	1	0	0	969	Gene_ID	H. sapiens	969	H. sapiens	CD69	CD69 molecule	CD69 is a gene that encodes a protein belonging to the calcium dependent lectin superfamily of type II transmembrane receptors. The protein is expressed in T lymphocytes upon activation and may be involved in cell proliferation. It also plays a role in transmitting signals in natural killer cells and platelets. The CD69 molecule is important in the immune response and may have potential therapeut…	CD69 has been implicated in various immune-related disorders, including autoimmune diseases, infectious diseases, and cancer. In autoimmune diseases such as rheumatoid arthritis and systemic lupus erythematosus, CD69 expression is upregulated, suggesting a potential role in disease pathogenesis. In infectious diseases, CD69 expression is induced upon activation of T cells and natural killer cells…	GO:2000329 negative regulation of T-helper 17 cell lineage commitment;GO:2000405 negative regulation of T cell migration;GO:0010454 negative regulation of cell fate commitment		CD markers				(M5902)HALLMARK APOPTOSIS; (M5890)HALLMARK TNFA SIGNALING VIA NFKB; (M5913)HALLMARK INTERFERON GAMMA RESPONSE	0	0	1	0	0	0	0	0	1	0	0	1	0	0
219285	SAMD9L	0	0	0	0	1	0	0	0	0	0	0	0	0	0	0	0	0	0	219285	Gene_ID	H. sapiens	219285	H. sapiens	SAMD9L	sterile alpha motif domain containing 9 like	SAMD9L is a gene that encodes a cytoplasmic protein that acts as a tumor suppressor and plays a key role in cell proliferation and the innate immune response to viral infection. The protein contains an N-terminal sterile alpha motif domain. Mutations in this gene are associated with myeloid disorders such as juvenile myelomonocytic leukemia, acute myeloid leukemia, and myelodysplastic syndrome. M…	There are currently no targeted drug discovery efforts specifically for SAMD9L, as it is a relatively newly discovered gene. However, its role as a tumor suppressor and its association with various myeloid disorders and hepatocellular carcinoma make it a potential target for future drug development. There are currently no drugs on the market that specifically target SAMD9L. However, there are dru…			Human disease related genes:Nervous system diseases:Neurodegenerative diseases; Human disease related genes:Cardiovascular diseases:Hematologic diseases; Predicted intracellular proteins; Disease related genes	Cytosol (Approved)			(M5911)HALLMARK INTERFERON ALPHA RESPONSE; (M5913)HALLMARK INTERFERON GAMMA RESPONSE	0	0	0	0	0	0	0	0	0	0	0	0	0	0
3732	CD82	0	0	0	0	0	0	0	0	0	1	0	0	0	0	0	0	0	0	3732	Gene_ID	H. sapiens	3732	H. sapiens	CD82	CD82 molecule	CD82 is a gene that encodes for a membrane glycoprotein belonging to the transmembrane 4 superfamily. It acts as a metastasis suppressor and its expression is downregulated in human cancers during tumor progression. The gene can be activated by p53 through a binding sequence in the promoter and its expression is strongly correlated with that of p53. Loss of expression of CD82 and p53 is associate…	CD82 has been implicated in various diseases, including cancer, HIV infection, and Alzheimer's disease. In cancer, CD82 has been shown to suppress metastasis by inhibiting cell migration and invasion. Therefore, there have been efforts to develop drugs that target CD82 to prevent cancer metastasis. One example is a peptide called TIP-1, which has been shown to increase CD82 expression and inhibit…			Predicted intracellular proteins; Cancer-related genes:Candidate cancer biomarkers; CD markers	Vesicles (Uncertain)		(M200)PID ERA GENOMIC PATHWAY; (M145)PID P53 DOWNSTREAM PATHWAY	(M5932)HALLMARK INFLAMMATORY RESPONSE; (M5939)HALLMARK P53 PATHWAY	0	0	0	0	0	0	0	0	0	0	0	0	0	0
6689	SPIB	0	0	0	0	0	0	0	0	0	1	0	0	0	0	0	0	0	0	6689	Gene_ID	H. sapiens	6689	H. sapiens	SPIB	Spi-B transcription factor	SPIB is a human gene that encodes a transcriptional activator protein. This protein binds to a specific DNA sequence called the PU-box and enhances the activity of genes in lymphoid cells. There are four different versions of the SPIB gene that produce slightly different protein isoforms. This gene is important for the development and function of lymphoid cells, which are a type of immune cell th…	Research has shown that SPIB plays a role in the development and progression of certain types of cancer, including lymphoma and leukemia. In particular, overexpression of SPIB has been observed in some cases of diffuse large B-cell lymphoma, and targeting SPIB may be a potential therapeutic strategy for this disease. Additionally, SPIB has been implicated in the development of autoimmune diseases…	GO:0002327 immature B cell differentiation;GO:0030225 macrophage differentiation;GO:0030183 B cell differentiation		Predicted intracellular proteins; Transcription factors:Helix-turn-helix domains					0	0	0	0	0	1	0	0	0	0	0	0	0	0
89790	SIGLEC10	0	0	0	0	0	0	0	0	0	0	0	0	0	0	1	0	0	0	89790	Gene_ID	H. sapiens	89790	H. sapiens	SIGLEC10	sialic acid binding Ig like lectin 10	SIGLEC10 is a gene that encodes for a protein called sialic acid binding Ig like lectin 10. This protein belongs to the immunoglobulin superfamily and is found on the surface of cells in the innate immune system. Most SIGLECs have immune receptor tyrosine-based inhibitory motifs (ITIMs) in their cytoplasmic region, which regulate immune responses. However, SIGLEC10 lacks these motifs and its func…	There is limited information available on the disease implications of SIGLEC10. However, studies have shown that mutations in this gene are associated with autoimmune diseases such as systemic lupus erythematosus (SLE) and rheumatoid arthritis (RA). In addition, SIGLEC10 has been found to be overexpressed in certain types of cancer, including breast cancer and melanoma, and may play a role in tum…	GO:0106015 negative regulation of inflammatory response to wounding;GO:0106014 regulation of inflammatory response to wounding;GO:1903035 negative regulation of response to wounding		Predicted intracellular proteins	Cytosol (Supported); Additional: Actin filaments;Plasma membrane				0	1	0	0	1	0	0	0	0	0	0	1	0	0
7805	LAPTM5	0	0	0	0	0	0	0	0	0	1	0	0	0	0	0	0	0	0	7805	Gene_ID	H. sapiens	7805	H. sapiens	LAPTM5	lysosomal protein transmembrane 5	LAPTM5 is a gene that encodes a transmembrane receptor associated with lysosomes. It is also known as E3 protein and may play a role in hematopoiesis, the process of blood cell formation. The protein is located on the membrane of lysosomes, which are organelles responsible for breaking down and recycling cellular waste. The exact function of LAPTM5 is not fully understood, but it is believed to b…	Research on LAPTM5 has suggested its involvement in various diseases, including cancer and autoimmune disorders. In particular, studies have shown that LAPTM5 is overexpressed in certain types of cancer, such as breast, lung, and liver cancer, and may play a role in tumor growth and metastasis. As a result, LAPTM5 has been identified as a potential target for cancer therapy. Several drug discover…	GO:0012502 induction of programmed cell death;GO:0097214 positive regulation of lysosomal membrane permeability;GO:0140646 negative regulation of pre-B cell receptor expression		Transporters:Electrochemical Potential-driven transporters	Cytosol (Approved)			(M5953)HALLMARK KRAS SIGNALING UP	0	0	1	0	0	0	1	0	1	0	0	1	0	0
3572	IL6ST	0	0	1	0	0	0	0	0	0	0	0	0	0	0	0	0	0	0	3572	Gene_ID	H. sapiens	3572	H. sapiens	IL6ST	interleukin 6 cytokine family signal transducer	IL6ST is a gene that encodes a signal transducer protein shared by many cytokines, including IL6, CNTF, LIF, and OSM. This protein is a part of the cytokine receptor complex and its activation is dependent on the binding of cytokines to their receptors. The protein is critical in regulating myocyte apoptosis, as shown in knockout studies in mice. Additionally, a related pseudogene has been identi…	IL6ST has been implicated in various diseases, including cancer, autoimmune disorders, and inflammatory diseases. In cancer, IL6ST has been shown to play a role in tumor growth and metastasis, making it a potential target for cancer therapy. Targeted drug discovery efforts have focused on developing inhibitors of IL6ST, such as tocilizumab, which is an FDA-approved drug for the treatment of rheum…	GO:0038165 oncostatin-M-mediated signaling pathway;GO:0048861 leukemia inhibitory factor signaling pathway;GO:0070120 ciliary neurotrophic factor-mediated signaling pathway		CD markers; Predicted secreted proteins; Cancer-related genes:Candidate cancer biomarkers; Human disease related genes:Immune system diseases:Primary immunodeficiency; Candidate cardiovascular disease genes; Human disease related genes:Congenital malformations:Congenital malformations of the musculoskeletal system; Disease related genes	Plasma membrane (Supported); Additional: Golgi apparatus		(M36)PID IL27 PATHWAY; (M183)PID IL6 7 PATHWAY; (M100)PID SHP2 PATHWAY	(M5897)HALLMARK IL6 JAK STAT3 SIGNALING; (M5941)HALLMARK UV RESPONSE UP; (M5890)HALLMARK TNFA SIGNALING VIA NFKB	1	1	1	1	0	1	1	0	1	0	1	0	1	0
6890	TAP1	0	0	0	0	1	0	0	0	0	0	0	0	0	0	0	0	0	0	6890	Gene_ID	H. sapiens	6890	H. sapiens	TAP1	transporter 1, ATP binding cassette subfamily B member	TAP1 is a human gene that encodes a membrane-associated protein belonging to the ATP-binding cassette (ABC) transporter superfamily. ABC proteins transport various molecules across extra- and intra-cellular membranes. TAP1 is a member of the MDR/TAP subfamily, which is involved in multidrug resistance. The protein encoded by TAP1 is responsible for pumping degraded cytosolic peptides across the e…	TAP1 has been implicated in several autoimmune diseases, including ankylosing spondylitis, insulin-dependent diabetes mellitus, and celiac disease. In ankylosing spondylitis, TAP1 variants have been associated with disease susceptibility and severity. In insulin-dependent diabetes mellitus, TAP1 variants have been linked to altered immune responses and increased risk of disease. In celiac disease…	GO:0046967 cytosol to endoplasmic reticulum transport;GO:0002397 MHC class I protein complex assembly;GO:0002502 peptide antigen assembly with MHC class I protein complex		Predicted intracellular proteins; Potential drug targets; Transporters:Primary Active Transporters; Cancer-related genes:Mutated cancer genes; ENZYME proteins; Human disease related genes:Immune system diseases:Primary immunodeficiency; Enzymes; Disease related genes	Centriolar satellite;Endoplasmic reticulum (Approved)		(M145)PID P53 DOWNSTREAM PATHWAY	(M5911)HALLMARK INTERFERON ALPHA RESPONSE; (M5941)HALLMARK UV RESPONSE UP; (M5902)HALLMARK APOPTOSIS	0	1	0	1	1	0	0	1	0	0	0	0	0	0
2771	GNAI2	0	0	0	0	0	0	0	0	0	1	0	0	0	0	0	0	0	0	2771	Gene_ID	H. sapiens	2771	H. sapiens	GNAI2	G protein subunit alpha i2	GNAI2 is a human gene that encodes for the alpha subunit of guanine nucleotide binding proteins (G proteins). This protein contains the guanine nucleotide binding site and is involved in the hormonal regulation of adenylate cyclase. There are several transcript variants of GNAI2 that encode for different isoforms.	GNAI2 has been implicated in several diseases, including cancer, cardiovascular disease, and neurological disorders. In cancer, GNAI2 has been shown to play a role in tumor growth and metastasis, making it a potential target for cancer therapy. In cardiovascular disease, GNAI2 has been linked to hypertension and heart failure, and drugs targeting GNAI2 signaling pathways are being developed as po…	GO:0071878 negative regulation of adenylate cyclase-activating adrenergic receptor signaling pathway;GO:0001973 G protein-coupled adenosine receptor signaling pathway;GO:0035588 G protein-coupled purinergic receptor signaling pathway		Predicted intracellular proteins; Human disease related genes:Cardiovascular diseases:Cardiac diseases; Human disease related genes:Cancers:Cancers of endocrine organs	Cytosol (Supported); Additional: Basal body;Nucleoplasm;Plasma membrane		(M64)PID S1P S1P4 PATHWAY; (M103)PID S1P S1P1 PATHWAY; (M155)PID S1P META PATHWAY	(M5915)HALLMARK APICAL JUNCTION; (M5921)HALLMARK COMPLEMENT	0	0	0	1	0	0	0	0	0	0	0	0	0	0
23451	SF3B1	0	0	0	0	0	1	0	0	0	0	0	0	0	0	0	0	0	0	23451	Gene_ID	H. sapiens	23451	H. sapiens	SF3B1	splicing factor 3b subunit 1	SF3B1 is a gene that encodes subunit 1 of the splicing factor 3b protein complex. This complex, along with splicing factor 3a and a 12S RNA unit, forms the U2 small nuclear ribonucleoproteins complex (U2 snRNP). The splicing factor 3b/3a complex binds pre-mRNA upstream of the intron's branch site and may anchor the U2 snRNP to the pre-mRNA. SF3B1 is also a component of the minor U12-type spliceos…	Mutations in the SF3B1 gene have been associated with various hematological malignancies, including myelodysplastic syndromes (MDS), chronic lymphocytic leukemia (CLL), and uveal melanoma. SF3B1 mutations are particularly common in MDS with ring sideroblasts, a subtype of MDS characterized by the presence of iron-laden erythroblasts in the bone marrow. Targeted drug discovery efforts have focused…	GO:0045945 positive regulation of transcription by RNA polymerase III;GO:1903241 U2-type prespliceosome assembly;GO:0006359 regulation of transcription by RNA polymerase III		Human disease related genes:Cardiovascular diseases:Hematologic diseases; Predicted intracellular proteins; Cancer-related genes:Mutated cancer genes; Cancer-related genes:Mutational cancer driver genes; Human disease related genes:Cancers:Cancers of haematopoietic and lymphoid tissues	Nuclear speckles (Enhanced)	H3B-8800			0	0	0	0	0	0	0	0	0	0	0	0	0	0
6432	SRSF7	0	0	0	0	1	0	0	0	0	0	0	0	0	0	0	0	0	0	6432	Gene_ID	H. sapiens	6432	H. sapiens	SRSF7	serine and arginine rich splicing factor 7	SRSF7, also known as serine and arginine rich splicing factor 7, is a member of the serine/arginine-rich family of pre-mRNA splicing factors. It is a critical component of the spliceosome, which is responsible for removing introns from pre-mRNA to produce mature mRNA. SRSF7 contains an RNA recognition motif (RRM) for binding RNA and a C-terminal RS domain for binding other proteins. The RS domain…	There is limited information available on the disease implications of SRSF7. However, recent studies have suggested that SRSF7 may play a role in cancer progression and metastasis. Specifically, SRSF7 has been shown to regulate alternative splicing of genes involved in cell migration and invasion, such as CD44 and Rac1. Targeted drug discovery efforts for SRSF7 are still in the early stages, but …	GO:0048025 negative regulation of mRNA splicing, via spliceosome;GO:0050686 negative regulation of mRNA processing;GO:0033119 negative regulation of RNA splicing		Predicted intracellular proteins	Nucleoplasm (Enhanced)			(M5926)HALLMARK MYC TARGETS V1	0	0	0	1	0	0	1	0	0	0	0	0	0	0
199	AIF1	0	0	0	0	0	0	0	0	0	0	0	0	0	0	1	0	0	0	199	Gene_ID	H. sapiens	199	H. sapiens	AIF1	allograft inflammatory factor 1	AIF1, or allograft inflammatory factor 1, is a gene that produces a protein that binds actin and calcium. It is induced by cytokines and interferon and may promote macrophage activation, growth of vascular smooth muscle cells, and T-lymphocytes. Polymorphisms in this gene may be associated with systemic sclerosis. Alternative splicing results in multiple transcript variants, but the full-length a…	There is limited information available on the disease implications of AIF1, but some studies have suggested that polymorphisms in this gene may be associated with systemic sclerosis, a connective tissue disorder characterized by fibrosis and vascular abnormalities. However, further research is needed to confirm this association and understand the underlying mechanisms. As for targeted drug discov…	GO:0071673 positive regulation of smooth muscle cell chemotaxis;GO:0090271 positive regulation of fibroblast growth factor production;GO:0071672 negative regulation of smooth muscle cell chemotaxis		Predicted intracellular proteins	Cytosol (Uncertain)				0	0	1	0	0	1	1	0	0	0	1	1	0	0
4603	MYBL1	0	0	0	0	0	1	0	0	0	0	0	0	0	0	0	0	0	0	4603	Gene_ID	H. sapiens	4603	H. sapiens	MYBL1	MYB proto-oncogene like 1	The human gene MYBL1, also known as MYB proto-oncogene like 1, is involved in regulating gene expression by binding to specific DNA sequences and activating transcription by RNA polymerase II. It is located in the nucleoplasm and plays a role in positive regulation of transcription. MYBL1 is a member of the MYB family of transcription factors, which are known to be involved in cell proliferation,…	Dysregulation of MYBL1 has been implicated in various types of cancer, including leukemia, breast cancer, and lung cancer. Targeting MYBL1 has been explored as a potential therapeutic strategy for these cancers. Several small molecule inhibitors of MYBL1 have been developed, including MYB-oligonucleotide decoys, which are short DNA sequences that bind to MYBL1 and prevent it from activating trans…	GO:0140542 regulation of piRNA transcription;GO:0140543 positive regulation of piRNA transcription;GO:0007141 male meiosis I		Predicted intracellular proteins; Transcription factors:Helix-turn-helix domains	Nucleoplasm (Supported)		(M28)PID IL4 2PATHWAY	(M5906)HALLMARK ESTROGEN RESPONSE EARLY	0	0	0	0	0	0	0	0	0	0	0	0	0	0
5720	PSME1	0	0	0	0	1	0	0	0	0	0	0	0	0	0	0	0	0	0	5720	Gene_ID	H. sapiens	5720	H. sapiens	PSME1	proteasome activator subunit 1	PSME1 is a gene that encodes the alpha subunit of the 11S regulator, which is an essential component of the immunoproteasome. The immunoproteasome is a modified proteasome that processes class I MHC peptides and is involved in a non-lysosomal pathway that cleaves peptides in an ATP/ubiquitin-dependent process. The 11S regulator replaces the 19S regulator in the immunoproteasome and is induced by …	PSME1 has been implicated in various diseases, including cancer, autoimmune disorders, and infectious diseases. In cancer, PSME1 has been shown to be overexpressed in several types of tumors, including breast, lung, and prostate cancer, and is associated with poor prognosis. Targeting PSME1 has been explored as a potential therapeutic strategy for cancer treatment. Several small molecule inhibito…	GO:0019884 antigen processing and presentation of exogenous antigen;GO:0019882 antigen processing and presentation;GO:2000045 regulation of G1/S transition of mitotic cell cycle		Predicted intracellular proteins	Cytosol (Approved); Additional: Nuclear bodies	Copper		(M5911)HALLMARK INTERFERON ALPHA RESPONSE; (M5935)HALLMARK FATTY ACID METABOLISM; (M5913)HALLMARK INTERFERON GAMMA RESPONSE	0	0	0	1	1	0	0	0	0	0	0	0	0	0
9695	EDEM1	0	0	0	0	0	0	0	0	0	1	0	0	0	0	0	0	0	0	9695	Gene_ID	H. sapiens	9695	H. sapiens	EDEM1	ER degradation enhancing alpha-mannosidase like protein 1	EDEM1 is a human gene that encodes for a protein with mannosyl-oligosaccharide 1,2-alpha-mannosidase activity and misfolded protein binding activity. It plays a role in the glycoprotein ERAD pathway, retrograde protein transport from ER to cytosol, and protein targeting to ER. EDEM1 is located in the aggresome and endoplasmic reticulum quality control compartment. Its function is to trim mannose …	Mutations in the EDEM1 gene have been associated with several diseases, including congenital disorder of glycosylation type IIb (CDG-IIb), a rare genetic disorder characterized by abnormal glycosylation of proteins and developmental delays. EDEM1 has also been implicated in the pathogenesis of neurodegenerative diseases such as Alzheimer's and Parkinson's disease, as well as cancer. Targeted drug…	GO:1904154 positive regulation of retrograde protein transport, ER to cytosol;GO:0006056 mannoprotein metabolic process;GO:0006058 mannoprotein catabolic process		Predicted intracellular proteins	Endoplasmic reticulum (Enhanced); Additional: Aggresome			(M5922)HALLMARK UNFOLDED PROTEIN RESPONSE; (M5924)HALLMARK MTORC1 SIGNALING	0	0	0	0	0	0	0	0	0	0	0	0	0	0
684	BST2	0	0	0	0	0	0	0	0	0	0	0	0	0	0	1	0	0	0	684	Gene_ID	H. sapiens	684	H. sapiens	BST2	bone marrow stromal cell antigen 2	BST2, also known as bone marrow stromal cell antigen 2, is a gene that encodes a protein whose specific function is not yet fully understood. It is believed to play a role in the growth and development of B-cells, which are important components of the immune system. Additionally, BST2 may be involved in the development of rheumatoid arthritis, a chronic autoimmune disorder that affects the joints…	Research on BST2 has identified potential implications for several diseases, including cancer, viral infections, and autoimmune disorders such as rheumatoid arthritis. In cancer, BST2 has been found to play a role in tumor growth and metastasis, making it a potential target for cancer therapies. In viral infections, BST2 has been shown to inhibit the release of viral particles from infected cells…	GO:0002736 regulation of plasmacytoid dendritic cell cytokine production;GO:0002737 negative regulation of plasmacytoid dendritic cell cytokine production;GO:0002731 negative regulation of dendritic cell cytokine production		CD markers; Transporters:Transporter channels and pores	Golgi apparatus;Vesicles (Supported)			(M5911)HALLMARK INTERFERON ALPHA RESPONSE; (M5913)HALLMARK INTERFERON GAMMA RESPONSE; (M5932)HALLMARK INFLAMMATORY RESPONSE	1	0	1	1	0	1	1	1	1	1	0	1	0	0
23181	DIP2A	0	0	0	0	0	1	0	0	0	0	0	0	0	0	0	0	0	0	23181	Gene_ID	H. sapiens	23181	H. sapiens	DIP2A	disco interacting protein 2 homolog A	DIP2A, or disco interacting protein 2 homolog A, is a gene that may play a role in the patterning of axons in the central nervous system. It is not highly expressed and has several different isoforms. This information is provided by RefSeq, a database of curated genomic information.	There is limited information available on the disease implications of DIP2A. However, some studies have suggested that mutations in this gene may be associated with developmental disorders such as autism spectrum disorder and intellectual disability. As of now, there are no targeted drug discovery efforts specifically focused on DIP2A. However, there are ongoing efforts to develop drugs that targ…	GO:2000758 positive regulation of peptidyl-lysine acetylation;GO:2000756 regulation of peptidyl-lysine acetylation;GO:1901985 positive regulation of protein acetylation		ENZYME proteins:Ligase; Predicted intracellular proteins; Enzymes	Nucleoplasm (Approved)				0	0	0	0	0	0	0	0	0	0	0	0	0	0
162966	ZNF600	0	0	0	0	0	0	0	0	0	0	0	0	0	0	0	0	1	0	162966	Gene_ID	H. sapiens	162966	H. sapiens	ZNF600	zinc finger protein 600	ZNF600 is a human gene that encodes for a zinc finger protein 600. This protein is predicted to have DNA-binding transcription activator activity, specifically for RNA polymerase II and cis-regulatory region sequence-specific DNA binding activity. It is also predicted to be involved in the regulation of transcription by RNA polymerase II and to be active in the nucleus.	There is limited information available on the disease implications of ZNF600. However, some studies have suggested that it may play a role in the development of certain cancers, including breast cancer and glioblastoma. Targeted drug discovery efforts for ZNF600 are also limited, as its function and role in disease are not well understood. Currently, there are no drugs on the market that specific…	GO:0006357 regulation of transcription by RNA polymerase II;GO:0010558 negative regulation of macromolecule biosynthetic process;GO:0009890 negative regulation of biosynthetic process		Predicted intracellular proteins; Transcription factors:Zinc-coordinating DNA-binding domains					0	0	0	0	0	0	0	0	0	0	0	0	0	0
29937	NENF	0	0	0	0	0	0	0	0	0	0	0	0	1	0	0	0	0	0	29937	Gene_ID	H. sapiens	29937	H. sapiens	NENF	neudesin neurotrophic factor	The human gene NENF, also known as neudesin neurotrophic factor, is involved in neuron differentiation and development. It produces a neurotrophic factor that may play a role in these processes. The gene has multiple transcript variants due to alternate splicing, and a pseudogene of this gene is found on chromosome 12.	There is limited information available on the disease implications of the NENF gene. However, some studies have suggested that it may be involved in the pathogenesis of neurodegenerative diseases such as Alzheimer's disease and Parkinson's disease. Targeted drug discovery efforts for NENF are also limited, but some studies have explored the potential of using neudesin as a therapeutic target for …	GO:0032096 negative regulation of response to food;GO:0032099 negative regulation of appetite;GO:0032108 negative regulation of response to nutrient levels		Predicted secreted proteins					0	0	0	0	0	0	0	0	0	0	0	0	0	0
29108	PYCARD	0	0	0	0	0	0	0	0	0	0	0	0	0	0	1	0	0	0	29108	Gene_ID	H. sapiens	29108	H. sapiens	PYCARD	PYD and CARD domain containing	The PYCARD gene encodes an adaptor protein that contains two protein-protein interaction domains: a N-terminal PYRIN-PAAD-DAPIN domain (PYD) and a C-terminal caspase-recruitment domain (CARD). These domains are part of the six-helix bundle death domain-fold superfamily, which plays a role in assembling large signaling complexes in the inflammatory and apoptotic signaling pathways by activating ca…	The PYCARD gene has been implicated in several diseases, including inflammatory disorders, autoimmune diseases, and cancer. In particular, mutations in PYCARD have been associated with familial Mediterranean fever, a hereditary autoinflammatory disorder characterized by recurrent episodes of fever and inflammation in the abdomen, chest, and joints. Additionally, PYCARD has been shown to play a ro…	GO:0002582 positive regulation of antigen processing and presentation of peptide or polysaccharide antigen via MHC class II;GO:0002585 positive regulation of antigen processing and presentation of peptide antigen;GO:0002588 positive regulation of antigen processing and presentation of peptide antigen via MHC class II		Predicted intracellular proteins	Nucleoplasm (Supported); Additional: Cytosol;Nucleoli		(M145)PID P53 DOWNSTREAM PATHWAY		0	1	1	1	0	1	1	0	1	1	1	0	1	1
10859	LILRB1	0	0	0	0	0	0	0	0	0	0	0	1	0	0	0	0	0	0	10859	Gene_ID	H. sapiens	10859	H. sapiens	LILRB1	leukocyte immunoglobulin like receptor B1	LILRB1 is a gene that belongs to the leukocyte immunoglobulin-like receptor (LIR) family and is located in a gene cluster at chromosomal region 19q13.4. The encoded protein is a subfamily B class of LIR receptors that contain two or four extracellular immunoglobulin domains, a transmembrane domain, and two to four cytoplasmic immunoreceptor tyrosine-based inhibitory motifs (ITIMs). The receptor i…	LILRB1 has been implicated in various diseases, including cancer, autoimmune disorders, and infectious diseases. In cancer, LILRB1 expression has been associated with poor prognosis and resistance to immunotherapy. Targeting LILRB1 has been proposed as a potential strategy to enhance anti-tumor immune responses. In autoimmune disorders, LILRB1 has been shown to play a role in regulating immune to…	GO:2001191 regulation of gamma-delta T cell activation involved in immune response;GO:2001193 positive regulation of gamma-delta T cell activation involved in immune response;GO:0014063 negative regulation of serotonin secretion							0	1	1	0	1	1	1	0	1	0	1	1	1	1
100128731	OST4	0	0	0	0	0	0	0	0	0	0	0	0	1	0	0	0	0	0	100128731	Gene_ID	H. sapiens	100128731	H. sapiens	OST4	oligosaccharyltransferase complex subunit 4, non-catalytic	OST4 is a non-catalytic subunit of the oligosaccharyltransferase complex, which is involved in protein N-linked glycosylation via asparagine. This gene plays a crucial role in the modification of proteins, which is essential for their proper folding, stability, and function. The oligosaccharyltransferase complex is responsible for transferring a complex sugar molecule to specific sites on newly s…	There is limited information available on the disease implications of OST4 specifically, but mutations in other subunits of the oligosaccharyltransferase complex have been associated with various diseases, including congenital disorders of glycosylation (CDG) and cancer. CDG is a group of rare genetic disorders that affect the glycosylation process, leading to a wide range of symptoms, including …	GO:0018279 protein N-linked glycosylation via asparagine;GO:0006487 protein N-linked glycosylation;GO:0006486 protein glycosylation		Transporters					0	0	0	0	0	0	0	0	0	0	0	0	0	0
3181	HNRNPA2B1	0	0	0	0	0	0	0	0	0	1	0	0	0	0	0	0	0	0	3181	Gene_ID	H. sapiens	3181	H. sapiens	HNRNPA2B1	heterogeneous nuclear ribonucleoprotein A2/B1	HNRNPA2B1 is a gene that belongs to the A/B subfamily of heterogeneous nuclear ribonucleoproteins (hnRNPs). These RNA binding proteins complex with heterogeneous nuclear RNA (hnRNA) and are associated with pre-mRNAs in the nucleus, influencing pre-mRNA processing and other aspects of mRNA metabolism and transport. HNRNPA2B1 has two repeats of quasi-RRM domains that bind to RNAs and generates two …	HNRNPA2B1 has been implicated in several diseases, including cancer, neurodegenerative disorders, and autoimmune diseases. In cancer, HNRNPA2B1 has been shown to regulate alternative splicing events that contribute to tumor progression and metastasis. Targeting HNRNPA2B1 has been proposed as a potential therapeutic strategy for cancer treatment. Several small molecule inhibitors of HNRNPA2B1 have…	GO:1990428 miRNA transport;GO:0032392 DNA geometric change;GO:0031053 primary miRNA processing		Human disease related genes:Musculoskeletal diseases:Muscular diseases; Predicted intracellular proteins; Disease related genes; Cancer-related genes	Nucleoplasm (Enhanced)	Copper; Artenimol		(M5926)HALLMARK MYC TARGETS V1	1	0	0	0	0	0	0	0	0	0	0	0	0	0
1690	COCH	0	0	0	0	0	0	0	0	0	0	0	0	0	1	0	0	0	0	1690	Gene_ID	H. sapiens	1690	H. sapiens	COCH	cochlin	COCH is a highly conserved gene in humans, mice, and chickens, with a high degree of amino acid identity between species. It is expressed in spindle-shaped cells located along nerve fibers in the inner ear, which accompany neurites at the habenula perforata. Mutations in this gene have been linked to DFNA9, an autosomal dominant nonsyndromic sensorineural deafness. Alternative splicing of the gen…	DFNA9 is an autosomal dominant nonsyndromic sensorineural deafness caused by mutations in the COCH gene. There is currently no cure for DFNA9, and treatment options are limited to hearing aids and cochlear implants. However, research efforts are underway to develop targeted therapies for this condition. One approach is to target the accumulation of mucopolysaccharide ground substance in the inner…	GO:0008360 regulation of cell shape;GO:0007605 sensory perception of sound;GO:0050954 sensory perception of mechanical stimulus		Transporters:Accessory Factors Involved in Transport; Predicted intracellular proteins; Potential drug targets; Predicted secreted proteins; Human disease related genes:Nervous system diseases:Ear disease; Disease related genes	Vesicles (Supported)		(M3008)NABA ECM GLYCOPROTEINS; (M5884)NABA CORE MATRISOME; (M5889)NABA MATRISOME	(M5947)HALLMARK IL2 STAT5 SIGNALING	0	0	0	0	0	0	0	0	0	0	0	0	0	0
55103	RALGPS2	0	0	0	0	0	0	0	0	0	1	0	0	0	0	0	0	0	0	55103	Gene_ID	H. sapiens	55103	H. sapiens	RALGPS2	Ral GEF with PH domain and SH3 binding motif 2	RALGPS2 is a human gene that is predicted to have guanyl-nucleotide exchange factor activity and be involved in regulating Ral protein signal transduction, catalytic activity, and small GTPase mediated signal transduction. It is also predicted to be located in the cytoplasm and plasma membrane.	There is limited information available on the disease implications of RALGPS2. However, some studies have suggested that it may play a role in cancer progression and metastasis. Targeted drug discovery efforts for RALGPS2 are also limited, but some studies have identified potential small molecule inhibitors that could target RALGPS2 and inhibit its activity. One example is a study that identified…	GO:0007265 Ras protein signal transduction;GO:0007264 small GTPase-mediated signal transduction;GO:0141124 intracellular signaling cassette		Predicted intracellular proteins; Disease related genes	Cytosol;Nucleoplasm (Uncertain)				0	0	0	0	0	0	0	0	0	0	0	0	0	0
7763	ZFAND5	0	0	0	0	0	0	0	0	0	0	0	0	0	0	1	0	0	0	7763	Gene_ID	H. sapiens	7763	H. sapiens	ZFAND5	zinc finger AN1-type containing 5	ZFAND5 is a human gene that is predicted to have DNA binding and zinc ion binding activity. It is also predicted to play a role in several processes, including face development, fibroblast migration, and platelet-derived growth factor receptor signaling pathway. The gene is predicted to be located in the cytoplasm.	There is limited information available on the disease implications of ZFAND5. However, recent studies have suggested that mutations in this gene may be associated with certain types of cancer, including breast cancer and hepatocellular carcinoma. Targeted drug discovery efforts for ZFAND5 are currently underway, with a focus on developing small molecule inhibitors that can selectively target the …	GO:0010761 fibroblast migration;GO:0048745 smooth muscle tissue development;GO:0003016 respiratory system process		Predicted intracellular proteins	Nucleoplasm (Approved); Additional: Cytosol;Nuclear bodies		(M136)PID FOXO PATHWAY		0	0	0	0	0	0	0	0	0	0	0	0	0	0
6891	TAP2	0	0	0	0	1	0	0	0	0	0	0	0	0	0	0	0	0	0	6891	Gene_ID	H. sapiens	6891	H. sapiens	TAP2	transporter 2, ATP binding cassette subfamily B member	TAP2 is a human gene that encodes a membrane-associated protein belonging to the ATP-binding cassette (ABC) transporter superfamily. This protein is a member of the MDR/TAP subfamily, which is involved in multidrug resistance. TAP2 is located near ABCB2 and is involved in antigen presentation. It forms a heterodimer with ABCB2 to transport peptides from the cytoplasm to the endoplasmic reticulum.…	TAP2 mutations have been associated with several autoimmune diseases, including ankylosing spondylitis, insulin-dependent diabetes mellitus, and celiac disease. These diseases are characterized by dysregulated immune responses, and TAP2 mutations may contribute to the development of these conditions by altering antigen presentation and immune recognition. Targeted drug discovery efforts for TAP2 …	GO:0002488 antigen processing and presentation of endogenous peptide antigen via MHC class Ib via ER pathway;GO:0002489 antigen processing and presentation of endogenous peptide antigen via MHC class Ib via ER pathway, TAP-dependent;GO:0002481 antigen processing and presentation of exogenous protein antigen via MHC class Ib, TAP-dependent		Potential drug targets; Transporters:Primary Active Transporters; ENZYME proteins; Human disease related genes:Immune system diseases:Primary immunodeficiency; Enzymes; Disease related genes	Endoplasmic reticulum (Supported); Additional: Nuclear speckles			(M5950)HALLMARK ALLOGRAFT REJECTION	0	1	0	1	1	0	0	0	1	0	0	0	1	1
22914	KLRK1	0	0	0	0	0	1	0	0	0	0	0	0	0	0	0	0	0	0	22914	Gene_ID	H. sapiens	22914	H. sapiens	KLRK1	killer cell lectin like receptor K1	KLRK1, also known as killer cell lectin like receptor K1, is a gene that encodes a transmembrane protein belonging to the NKG2 family. This protein is expressed in natural killer (NK) cells, which are lymphocytes that can kill certain tumor cells and virus-infected cells without prior activation. KLRK1 binds to a variety of ligands, including MHC class I chain-related A and B proteins and UL-16 b…	KLRK1 and its ligands have been implicated in various diseases, including cancer, autoimmune disorders, and viral infections. In cancer, KLRK1 has been shown to play a role in tumor surveillance and elimination by NK cells. Targeting KLRK1 and its ligands has been explored as a potential immunotherapy approach for cancer treatment. For example, monoclonal antibodies targeting the ligand MICA have…	GO:2000502 negative regulation of natural killer cell chemotaxis;GO:1901624 negative regulation of lymphocyte chemotaxis;GO:2000501 regulation of natural killer cell chemotaxis		Cancer-related genes:Candidate cancer biomarkers; CD markers; Transporters:Transporter channels and pores	Plasma membrane (Supported)			(M5913)HALLMARK INTERFERON GAMMA RESPONSE	0	1	1	0	1	1	0	0	1	0	1	1	1	1
1523	CUX1	0	0	0	0	0	0	0	0	0	0	0	0	0	0	1	0	0	0	1523	Gene_ID	H. sapiens	1523	H. sapiens	CUX1	cut like homeobox 1	CUX1 is a human gene that belongs to the homeodomain family of DNA binding proteins. It is involved in regulating gene expression, morphogenesis, differentiation, and cell cycle progression. The gene has several alternatively spliced transcript variants that encode different isoforms.	CUX1 has been implicated in several diseases, including cancer, Alzheimer's disease, and schizophrenia. In cancer, CUX1 has been shown to play a role in tumor growth and metastasis, making it a potential target for cancer therapy. Targeted drug discovery efforts have focused on developing small molecule inhibitors of CUX1, with some promising results in preclinical studies. However, no drugs targ…	GO:0006891 intra-Golgi vesicle-mediated transport;GO:0050775 positive regulation of dendrite morphogenesis;GO:0010770 positive regulation of cell morphogenesis		Cancer-related genes:Mutated cancer genes; Predicted intracellular proteins; Transcription factors:Helix-turn-helix domains; Disease related genes	Golgi apparatus;Nucleoplasm (Supported)				0	0	0	0	0	0	0	0	0	0	0	0	0	0
10093	ARPC4	0	0	0	0	0	0	0	0	0	0	0	0	0	0	1	0	0	0	10093	Gene_ID	H. sapiens	10093	H. sapiens	ARPC4	actin related protein 2/3 complex subunit 4	ARPC4 is a gene that encodes one of the seven subunits of the Arp2/3 protein complex in humans. This complex is responsible for controlling actin polymerization in cells and has been conserved throughout eukaryotic evolution. The p20 subunit, encoded by ARPC4, is essential for actin nucleation and high-affinity binding to F-actin. Alternative splicing of ARPC4 results in multiple transcript varia…	There is limited information available on the disease implications of ARPC4 mutations. However, studies have shown that dysregulation of the Arp2/3 complex can lead to various diseases, including cancer, neurological disorders, and autoimmune diseases. Targeted drug discovery efforts have focused on developing small molecule inhibitors of the Arp2/3 complex as potential cancer therapeutics. One e…	GO:0034314 Arp2/3 complex-mediated actin nucleation;GO:0045010 actin nucleation;GO:0030041 actin filament polymerization		Predicted intracellular proteins		N-[2-(2-methyl-1H-indol-3-yl)ethyl]thiophene-2-carboxamide; (2S)-2-(3-bromophenyl)-3-(5-chloro-2-hydroxyphenyl)-1,3-thiazolidin-4-one	(M278)PID RAC1 PATHWAY; (M81)PID CDC42 PATHWAY; (M164)PID ERBB1 DOWNSTREAM PATHWAY		0	0	0	0	0	0	0	0	0	0	0	0	0	0
3561	IL2RG	0	0	0	0	0	1	0	0	0	0	0	0	0	0	0	0	0	0	3561	Gene_ID	H. sapiens	3561	H. sapiens	IL2RG	interleukin 2 receptor subunit gamma	The IL2RG gene encodes a protein that is a crucial signaling component of several interleukin receptors, including IL-2, IL-4, IL-7, and IL-21. This protein is commonly referred to as the common gamma chain. Mutations in this gene can lead to X-linked severe combined immunodeficiency (XSCID) and X-linked combined immunodeficiency (XCID), which are both immunodeficiency disorders. XSCID is a sever…	Mutations in the IL2RG gene can lead to severe combined immunodeficiency (SCID), a rare genetic disorder that affects the immune system. Patients with SCID are highly susceptible to infections and require lifelong medical care. Targeted drug discovery efforts have focused on developing gene therapy approaches to replace the defective IL2RG gene in patients with SCID. One such therapy, called Stri…	GO:0002361 CD4-positive, CD25-positive, alpha-beta regulatory T cell differentiation;GO:0032831 positive regulation of CD4-positive, CD25-positive, alpha-beta regulatory T cell differentiation;GO:0035771 interleukin-4-mediated signaling pathway		CD markers; Predicted intracellular proteins; FDA approved drug targets:Biotech drugs; Cancer-related genes:Candidate cancer biomarkers; Human disease related genes:Immune system diseases:Primary immunodeficiency; Disease related genes	Plasma membrane (Supported); Additional: Nucleoplasm	Denileukin diftitox; Aldesleukin; Resatorvid	(M234)PID IL2 STAT5 PATHWAY; (M143)PID IL2 PI3K PATHWAY; (M122)PID IL2 1PATHWAY	(M5916)HALLMARK APICAL SURFACE; (M5897)HALLMARK IL6 JAK STAT3 SIGNALING; (M5923)HALLMARK PI3K AKT MTOR SIGNALING	1	0	1	1	0	1	1	0	1	0	0	0	0	0
3537	IGLC1	0	0	0	0	0	0	0	0	0	0	0	0	0	1	0	0	0	0	3537	Gene_ID	H. sapiens	3537	H. sapiens	IGLC1	immunoglobulin lambda constant 1			GO:0050853 B cell receptor signaling pathway;GO:0016064 immunoglobulin mediated immune response;GO:0050851 antigen receptor-mediated signaling pathway		Predicted intracellular proteins; Predicted secreted proteins					0	1	0	0	0	0	0	0	0	0	0	0	1	0
10410	IFITM3	0	0	0	0	0	0	0	0	0	0	0	0	0	0	1	0	0	0	10410	Gene_ID	H. sapiens	10410	H. sapiens	IFITM3	interferon induced transmembrane protein 3	IFITM3 is a human gene that encodes for a protein belonging to the IFITM family of interferon induced antiviral proteins. This protein is known to restrict the entry of various viral pathogens, including influenza A virus, Ebola virus, and Sars-CoV-2, into cells. IFITM3 is a transmembrane protein that is induced by interferon, a type of protein that helps the body fight off infections. The protei…	IFITM3 has been implicated in various viral infections, including influenza A virus, Ebola virus, and Sars-CoV-2. Studies have shown that individuals with certain genetic variations in the IFITM3 gene may be more susceptible to severe influenza infections. Additionally, IFITM3 has been shown to play a role in the immune response to viral infections, and its dysregulation has been linked to autoim…	GO:0032897 negative regulation of viral transcription;GO:0046782 regulation of viral transcription;GO:0035455 response to interferon-alpha		Predicted intracellular proteins; Transporters:Accessory Factors Involved in Transport				(M5911)HALLMARK INTERFERON ALPHA RESPONSE; (M5902)HALLMARK APOPTOSIS; (M5947)HALLMARK IL2 STAT5 SIGNALING	1	0	0	1	0	0	1	1	0	0	0	0	0	0
567	B2M	0	0	0	0	0	0	0	0	0	0	0	0	1	0	0	0	0	0	567	Gene_ID	H. sapiens	567	H. sapiens	B2M	beta-2-microglobulin	B2M, also known as beta-2-microglobulin, is a gene that encodes a serum protein found in association with the major histocompatibility complex (MHC) class I heavy chain on the surface of nearly all nucleated cells. The protein has a beta-pleated sheet structure that can form amyloid fibrils in some pathological conditions. B2M also displays antibacterial activity in amniotic fluid. A mutation in …	Mutations in the B2M gene have been associated with several diseases, including multiple myeloma, chronic lymphocytic leukemia, and renal cell carcinoma. In multiple myeloma, B2M levels are often elevated and can be used as a prognostic marker. Targeted drug discovery efforts have focused on developing therapies that can inhibit the formation of amyloid fibrils, which are associated with several …	GO:0002481 antigen processing and presentation of exogenous protein antigen via MHC class Ib, TAP-dependent;GO:0071283 cellular response to iron(III) ion;GO:2000978 negative regulation of forebrain neuron differentiation		Human disease related genes:Cardiovascular diseases:Hematologic diseases; Potential drug targets; Predicted secreted proteins; Cancer-related genes:Mutated cancer genes; Cancer-related genes:Mutational cancer driver genes; Human disease related genes:Nervous system diseases:Neurodegenerative diseases; Cancer-related genes:Candidate cancer biomarkers; Transporters; Human disease related genes:Canc…	Golgi apparatus;Plasma membrane (Enhanced); Additional: Cytosol	3-Indolebutyric Acid; N-Formylmethionine; Copper	(M88)PID CD8 TCR PATHWAY; (M54)PID IL12 2PATHWAY; (M272)PID CD8 TCR DOWNSTREAM PATHWAY	(M5911)HALLMARK INTERFERON ALPHA RESPONSE; (M5908)HALLMARK ANDROGEN RESPONSE; (M5913)HALLMARK INTERFERON GAMMA RESPONSE	1	1	1	1	1	1	0	0	1	1	0	0	1	1
23224	SYNE2	0	0	0	0	1	0	0	0	0	0	0	0	0	0	0	0	0	0	23224	Gene_ID	H. sapiens	23224	H. sapiens	SYNE2	spectrin repeat containing nuclear envelope protein 2	SYNE2 is a human gene that encodes for a protein called spectrin repeat containing nuclear envelope protein 2. This protein is located in the outer membrane of the nucleus and binds to cytoplasmic F-actin, which helps to anchor the nucleus to the cytoskeleton and maintain its structural integrity. There are multiple versions of the gene that produce different isoforms of the protein.	Mutations in the SYNE2 gene have been associated with several diseases, including Emery-Dreifuss muscular dystrophy, dilated cardiomyopathy, and autosomal recessive cerebellar ataxia. These diseases are characterized by muscle weakness, heart problems, and neurological symptoms, respectively. Targeted drug discovery efforts for SYNE2-related diseases are still in the early stages, but there is po…	GO:0031022 nuclear migration along microfilament;GO:0021817 nucleokinesis involved in cell motility in cerebral cortex radial glia guided migration;GO:0030473 nuclear migration along microtubule		Human disease related genes:Musculoskeletal diseases:Muscular diseases; Predicted intracellular proteins; Disease related genes	Intermediate filaments;Nuclear membrane (Approved); Additional: Primary cilium				0	0	0	0	0	0	0	0	0	0	0	0	0	0
3925	STMN1	0	0	0	0	0	0	0	0	0	1	0	0	0	0	0	0	0	0	3925	Gene_ID	H. sapiens	3925	H. sapiens	STMN1	stathmin 1	The STMN1 gene belongs to the stathmin family and encodes a cytosolic phosphoprotein that acts as an intracellular relay, integrating regulatory signals of the cellular environment. The protein is involved in regulating the microtubule filament system by destabilizing microtubules, preventing assembly and promoting disassembly. Multiple transcript variants encoding different isoforms have been fo…	The STMN1 gene has been implicated in various diseases, including cancer, Alzheimer's disease, and epilepsy. In cancer, STMN1 overexpression has been observed in several types of tumors, including breast, lung, and ovarian cancers, and is associated with poor prognosis and resistance to chemotherapy. Therefore, STMN1 has been identified as a potential therapeutic target for cancer treatment. Seve…	GO:0070494 regulation of thrombin-activated receptor signaling pathway;GO:0070495 negative regulation of thrombin-activated receptor signaling pathway;GO:1905098 negative regulation of guanyl-nucleotide exchange factor activity		Predicted intracellular proteins; Cancer-related genes:Candidate cancer biomarkers	Cytosol (Approved)		(M209)PID P38 GAMMA DELTA PATHWAY; (M14)PID AURORA B PATHWAY	(M5901)HALLMARK G2M CHECKPOINT; (M5925)HALLMARK E2F TARGETS; (M5937)HALLMARK GLYCOLYSIS	0	0	0	0	0	0	0	0	0	0	0	0	0	0
10109	ARPC2	0	0	0	0	0	0	0	0	0	0	0	0	0	0	1	0	0	0	10109	Gene_ID	H. sapiens	10109	H. sapiens	ARPC2	actin related protein 2/3 complex subunit 2	ARPC2 is a gene that encodes one of the seven subunits of the Arp2/3 protein complex in humans. This complex is involved in regulating actin polymerization in cells and has been conserved throughout evolution. The specific function of the p34 subunit encoded by ARPC2 is not yet fully understood. Two variants of the gene have been identified through alternative splicing, but the full length of oth…	There is limited information available on the disease implications of ARPC2 mutations. However, studies have shown that mutations in other subunits of the Arp2/3 complex can lead to developmental disorders, cancer, and neurological diseases. Targeted drug discovery efforts for ARPC2 are also limited, but some studies have focused on developing inhibitors of the Arp2/3 complex as potential cancer …	GO:0070358 actin polymerization-dependent cell motility;GO:0034314 Arp2/3 complex-mediated actin nucleation;GO:0045010 actin nucleation		Predicted intracellular proteins	Nucleoplasm (Supported)	N-[2-(2-methyl-1H-indol-3-yl)ethyl]thiophene-2-carboxamide; (2S)-2-(3-bromophenyl)-3-(5-chloro-2-hydroxyphenyl)-1,3-thiazolidin-4-one	(M278)PID RAC1 PATHWAY; (M81)PID CDC42 PATHWAY; (M164)PID ERBB1 DOWNSTREAM PATHWAY	(M5915)HALLMARK APICAL JUNCTION	0	0	1	0	0	0	0	0	0	0	0	0	0	0
[truncated: 70 more rows]
[truncated: 7 more columns]

## Sheet: Enrichment
GroupID	Category	Term	Description	LogP	Log(q-value)	Genes	Symbols	InTerm_InList
[truncated: 258 more rows]
