# Supplementary material for: Single-cell transcriptome profile during the antibody decline phase following inactivated COVID-19 vaccination
Source: Front Cell Infect Microbiol. 2025 Dec 2;15:1715387. doi: 10.3389/fcimb.2025.1715387 (PMC12705540; doi:10.3389/fcimb.2025.1715387)
Supplement: Supplementary file 2 [file DataSheet2.zip › TableS7.DEG_GO_membership.csv]

_MEMBER_CD4_Central_Memory	_MEMBER_CD4_Effector_Memory	_MEMBER_CD4_Na ve	_MEMBER_CD4_Regulatory	_MEMBER_CD4_Th	_MEMBER_CD8_CTL	_MEMBER_CD8_Effector_Memory	_MEMBER_CD8_Na ve	_MEMBER_DC	_MEMBER_IgA..Plasma	_MEMBER_Macrophage	_MEMBER_Megakaryocyte	_MEMBER_Memory.B	_MEMBER_Monocyte	_MEMBER_Naive.B	_MEMBER_Natural_killer	_MEMBER_Regulatory.B	_LogP_CD4_Central_Memory	_LogP_CD4_Effector_Memory	_LogP_CD4_Na ve	_LogP_CD4_Regulatory	_LogP_CD4_Th	_LogP_CD8_CTL	_LogP_CD8_Effector_Memory	_LogP_CD8_Na ve	_LogP_DC	_LogP_IgA..Plasma	_LogP_Macrophage	_LogP_Megakaryocyte	_LogP_Memory.B	_LogP_Monocyte	_LogP_Naive.B	_LogP_Natural_killer	_LogP_Regulatory.B	GO	Description	_PATTERN_	_RANK_	GiniIndex
1	1	1	1	1	1	1	1	1	1	1	1	1	1	1	1	1	-3.3	-2.8	-5	-6.9	-34	-18	-8.7	-6.6	-12	-6	-12	-4.4	-10	-23	-11	-7.3	-4.3	R-HSA-1280215	Cytokine Signaling in Immune system	M11111111111111111	17	0
0	1	1	1	1	1	1	1	1	1	1	1	1	1	1	1	1	0	-4.9	-5.5	-6	-3.7	-8.4	-7.9	-5.9	-9.4	-8.8	-3.3	-4.4	-10	-7.2	-12	-9.3	-4.5	hsa05166	Human T-cell leukemia virus 1 infection	M01111111111111111	16	0
0	1	0	1	1	1	1	1	1	1	1	1	1	1	1	1	1	0	-3.5	0	-3.2	-8.3	-7.4	-5.3	-4.2	-11	-7.8	-5.9	-6.1	-7.6	-6.5	-8.6	-8.1	-4.6	hsa05169	Epstein-Barr virus infection	M01011111111111111	15	0
0	1	1	1	1	1	1	1	1	0	1	1	1	1	1	1	0	0	-3.5	-4.3	-6.3	-6.1	-5.1	-8.3	-4.2	-4.4	0	-3.5	-4.6	-9.2	-5.6	-7.1	-5.2	0	hsa05167	Kaposi sarcoma-associated herpesvirus infection	M01111111101111110	14	0
0	1	1	1	1	1	1	1	1	0	1	1	1	1	1	1	0	0	-3.4	-7.1	-6.1	-5.9	-6	-5.2	-4.1	-3.1	0	-2.3	-4.5	-4.7	-5.3	-4	-3.7	0	hsa05170	Human immunodeficiency virus 1 infection	M01111111101111110	14	0
0	1	1	1	1	1	1	1	1	0	1	1	1	1	1	1	0	0	-3.2	-3.9	-5.7	-8.5	-9.2	-3.5	-3.9	-6.2	0	-3.1	-2.9	-4.4	-6.7	-7.9	-7.4	0	WP5115	Network map of SARS CoV 2 signaling	M01111111101111110	14	0
0	1	1	1	1	1	1	0	1	1	1	1	1	1	1	0	0	0	-5.1	-6.6	-7.4	-6.2	-9.2	-3.7	0	-5.8	-6.3	-2.2	-2.2	-6.6	-9.1	-6.4	0	0	WP3888	VEGFA VEGFR2 signaling	M01111110111111100	13	0
0	0	0	1	1	1	1	0	1	1	1	1	1	1	1	1	1	0	0	0	-4.1	-33	-8.8	-5.9	0	-9.9	-5.6	-15	-4.1	-8.1	-21	-7.7	-4.5	-4.2	R-HSA-913531	Interferon Signaling	M00011110111111111	13	0
0	0	1	1	1	1	0	1	1	1	1	0	1	1	1	1	1	0	0	-4.9	-2.4	-18	-10	0	-2.5	-5.6	-3.5	-7.2	0	-3.8	-20	-6.8	-4.2	-2.9	GO:0071345	cellular response to cytokine stimulus	M00111101111011111	13	0
0	0	0	1	1	1	1	0	1	1	1	1	1	1	1	1	1	0	0	0	-6.5	-5.2	-9.4	-5.7	0	-12	-11	-5.2	-4.5	-7.1	-9.1	-12	-5.6	-6	hsa05416	Viral myocarditis	M00011110111111111	13	0
0	1	1	0	1	1	1	0	1	1	1	0	1	1	1	1	1	0	-2.2	-2.5	0	-9.3	-7.7	-5.1	0	-10	-3.5	-8.5	0	-3.6	-13	-3.3	-6.1	-3.3	GO:0002683	negative regulation of immune system process	M01101110111011111	13	0
0	1	1	1	1	1	1	1	1	0	1	0	1	1	1	1	0	0	-2.9	-4.8	-3.9	-6.5	-5.9	-3.2	-3.6	-5.6	0	-3.7	0	-3.9	-3.3	-4.6	-3.1	0	GO:0044092	negative regulation of molecular function	M01111111101011110	13	0
0	1	1	1	1	1	0	0	1	1	1	1	1	1	1	1	0	0	-2.5	-3	-4.6	-7	-8	0	0	-10	-4.2	-9.8	-3.3	-7.7	-13	-10	-5.8	0	GO:1903706	regulation of hemopoiesis	M01111100111111110	13	0
0	0	0	1	1	1	1	0	1	1	1	1	1	1	1	1	1	0	0	0	-3.5	-8.1	-6.9	-4.3	0	-11	-13	-3.8	-3.5	-5.4	-11	-9.3	-5.7	-4.9	hsa04145	Phagosome	M00011110111111111	13	0
0	0	1	0	1	1	1	0	1	1	1	1	1	1	1	1	1	0	0	-2.3	0	-5.2	-8.1	-2.9	0	-13	-8.7	-5.8	-2.6	-7.3	-16	-8.7	-5.7	-3.1	GO:0050865	regulation of cell activation	M00101110111111111	13	0
0	1	1	1	1	1	1	1	1	0	1	0	1	1	1	1	0	0	-4.1	-4.6	-3.7	-7.1	-6.7	-3	-3.5	-4.2	0	-2.5	0	-8.6	-4.6	-5.6	-2.9	0	GO:0010038	response to metal ion	M01111111101011110	13	0
0	0	1	1	1	1	0	0	1	1	1	1	1	1	1	1	1	0	0	-2.3	-2.6	-6.2	-9.1	0	0	-12	-11	-4.6	-2.5	-6.1	-13	-8.5	-3	-3.9	GO:0022409	positive regulation of cell-cell adhesion	M00111100111111111	13	0
0	0	1	1	1	1	0	0	1	1	1	1	1	1	1	1	1	0	0	-3.8	-2.1	-5.5	-8.4	0	0	-12	-8.9	-4.6	-3	-4.9	-14	-7.1	-2.3	-3.4	GO:0045785	positive regulation of cell adhesion	M00111100111111111	13	0
0	0	1	1	1	1	0	0	1	1	1	1	1	1	1	1	1	0	0	-2.5	-2.8	-6.9	-9.9	0	0	-13	-12	-5	-2.7	-6.6	-14	-9	-3.2	-4.2	GO:1903039	positive regulation of leukocyte cell-cell adhesion	M00111100111111111	13	0
0	0	1	1	1	1	0	0	1	1	1	1	1	1	1	1	1	0	0	-2.1	-2.4	-6.5	-9.6	0	0	-14	-11	-5.3	-2.3	-5.6	-15	-9.3	-3.7	-3.7	GO:1903037	regulation of leukocyte cell-cell adhesion	M00111100111111111	13	0
0	1	1	1	1	1	1	0	1	0	1	0	1	1	1	1	0	0	-3.2	-3.9	-5.8	-7.5	-6.7	-2.4	0	-8.9	0	-3.1	0	-3.2	-10	-8	-2.4	0	hsa05132	Salmonella infection	M01111110101011110	12	0
0	0	1	1	1	1	0	0	1	1	1	1	1	1	1	1	0	0	0	-4.1	-2.3	-7	-6.9	0	0	-12	-4.3	-3.1	-2.2	-5.4	-12	-5.1	-3.6	0	GO:0002521	leukocyte differentiation	M00111100111111110	12	0
0	1	0	1	1	1	1	1	1	1	0	0	1	1	1	1	0	0	-4.5	0	-4.2	-4.5	-6.9	-6.9	-5.2	-11	-8.7	0	0	-8.2	-6.7	-9	-6.8	0	hsa05323	Rheumatoid arthritis	M01011111110011110	12	0
0	0	0	0	1	1	1	0	1	1	1	1	1	1	1	1	1	0	0	0	0	-6.7	-3.2	-4	0	-16	-13	-6.9	-4.5	-9	-17	-9.8	-9.4	-8.5	GO:0048002	antigen processing and presentation of peptide antigen	M00001110111111111	12	0
0	0	0	1	1	1	1	0	1	1	1	1	1	1	1	1	0	0	0	0	-2.5	-8.6	-5.7	-3.5	0	-7.8	-3.6	-12	-5.6	-3.9	-12	-4.8	-6.4	0	GO:0009617	response to bacterium	M00011110111111110	12	0
0	0	0	0	1	1	1	0	1	1	1	1	1	1	1	1	1	0	0	0	0	-6.3	-9	-4.7	0	-12	-11	-5.6	-5.4	-5.8	-11	-10	-4.6	-5.2	WP4217	Ebola virus infection in host	M00001110111111111	12	0
0	0	1	0	1	1	0	0	1	1	1	1	1	1	1	1	1	0	0	-2.2	0	-4.9	-5.4	0	0	-11	-9.1	-5.5	-2.4	-8.3	-14	-8.1	-2.8	-3.8	GO:0002696	positive regulation of leukocyte activation	M00101100111111111	12	0
0	0	0	0	1	1	1	0	1	1	1	1	1	1	1	1	1	0	0	0	0	-10	-5.2	-2.8	0	-8.7	-11	-4.9	-6.4	-8	-6.9	-8.9	-5.4	-6.8	hsa05168	Herpes simplex virus 1 infection	M00001110111111111	12	0
0	1	1	1	1	1	1	1	1	0	0	0	1	1	1	1	0	0	-5.1	-4.5	-4.8	-2.8	-3.4	-4.2	-5.8	-5.3	0	0	0	-4	-3.8	-4.4	-5.9	0	M7	PID FCER1 PATHWAY	M01111111100011110	12	0
0	0	0	0	1	1	1	0	1	1	1	1	1	1	1	1	1	0	0	0	0	-2.5	-6.2	-2.9	0	-7.3	-11	-4.9	-3.7	-12	-10	-10	-6.8	-6.2	GO:0002250	adaptive immune response	M00001110111111111	12	0
0	0	0	0	1	1	1	0	1	1	1	1	1	1	1	1	1	0	0	0	0	-14	-8.4	-6.5	0	-12	-8	-7.4	-4.4	-6.8	-21	-6.9	-6.3	-5.9	R-HSA-1280218	Adaptive Immune System	M00001110111111111	12	0
0	0	0	0	1	1	1	0	1	1	1	1	1	1	1	1	1	0	0	0	0	-3.5	-4.3	-4.3	0	-11	-10	-3.8	-3.5	-5.3	-8.6	-6	-5.7	-4.9	hsa04514	Cell adhesion molecules	M00001110111111111	12	0
0	1	1	1	1	1	1	1	1	0	0	1	1	1	0	1	0	0	-4.8	-3.8	-4.3	-2.5	-2.8	-5.5	-3	-3.4	0	0	-2	-2.1	-4.1	0	-2.4	0	GO:0071363	cellular response to growth factor stimulus	M01111111100111010	12	0
0	0	0	0	1	1	1	0	1	1	1	1	1	1	1	1	1	0	0	0	0	-13	-5.4	-3.6	0	-9.2	-8.7	-15	-5.9	-6.4	-14	-7.1	-6.8	-5.6	R-HSA-877300	Interferon gamma signaling	M00001110111111111	12	0
0	1	1	1	1	1	1	1	1	0	0	0	1	1	1	1	0	0	-4	-4.9	-5.3	-3.7	-4.6	-3.1	-4.7	-5.1	0	0	0	-4.2	-5.5	-6.3	-3.1	0	hsa05418	Fluid shear stress and atherosclerosis	M01111111100011110	12	0
0	1	1	1	1	1	1	1	1	0	0	0	1	1	1	1	0	0	-4.3	-3.7	-4	-2.1	-2.6	-3.5	-5	-4.2	0	0	0	-3.2	-2.9	-3.6	-3.4	0	WP5353	Macrophage stimulating protein MSP signaling	M01111111100011110	12	0
0	1	1	1	1	1	1	1	1	0	0	0	1	1	1	1	0	0	-4.7	-3.7	-4.2	-2.4	-2.7	-5.4	-3	-3.2	0	0	0	-2.9	-4.5	-2.5	-3.2	0	GO:0070848	response to growth factor	M01111111100011110	12	0
0	1	1	1	1	1	1	1	1	0	0	0	1	1	1	1	0	0	-5.1	-6.4	-4.8	-5.6	-4.9	-4.2	-5.8	-5.3	0	0	0	-7.5	-3.9	-6.2	-4.2	0	M166	PID ATF2 PATHWAY	M01111111100011110	12	0
0	0	0	1	1	1	1	1	1	1	0	0	1	1	1	1	1	0	0	0	-4.4	-6.3	-12	-7.3	-5.4	-15	-11	0	0	-11	-15	-11	-11	-5.8	hsa05140	Leishmaniasis	M00011111110011111	12	0
0	0	0	0	1	1	1	0	1	1	1	1	1	1	1	1	1	0	0	0	0	-3.4	-10	-5.3	0	-11	-11	-4.8	-6	-6.6	-9.6	-7.3	-8.7	-5.7	WP2328	Allograft rejection	M00001110111111111	12	0
0	0	1	1	1	1	1	1	1	0	0	1	1	1	1	1	0	0	0	-5.2	-4.5	-7.8	-10	-4.7	-4.6	-5.6	0	0	-2.2	-5.3	-6.9	-5	-3.5	0	R-HSA-449147	Signaling by Interleukins	M00111111100111110	12	0
0	0	1	0	1	1	1	0	1	1	1	0	1	1	1	1	1	0	0	-2.5	0	-5.6	-8.6	-3	0	-12	-9.2	-6.2	0	-7.7	-16	-9.1	-4.9	-3.2	GO:0002694	regulation of leukocyte activation	M00101110111011111	12	0
0	0	0	0	1	1	1	0	1	1	1	1	1	1	1	1	1	0	0	0	0	-8.3	-2.7	-3.5	0	-14	-14	-6	-4	-7.9	-15	-8.7	-8.3	-7.8	GO:0019882	antigen processing and presentation	M00001110111111111	12	0
0	1	1	1	1	1	1	1	1	0	0	0	1	1	1	1	0	0	-4.4	-3.8	-4.1	-3.2	-3.9	-5	-5.1	-3	0	0	0	-4.7	-5.1	-5.2	-4.9	0	M164	PID ERBB1 DOWNSTREAM PATHWAY	M01111111100011110	12	0
0	1	1	1	1	1	1	1	1	0	0	0	1	1	1	1	0	0	-6.9	-8	-6.5	-9.7	-7.7	-5.7	-5.6	-6.6	0	0	0	-9	-6.2	-7.8	-5.6	0	M167	PID AP1 PATHWAY	M01111111100011110	12	0
0	0	0	1	1	1	0	0	1	1	1	1	1	1	1	1	1	0	0	0	-2	-6.2	-8.3	0	0	-12	-11	-4.6	-2	-4.9	-14	-8.3	-3.2	-3.4	GO:0022407	regulation of cell-cell adhesion	M00011100111111111	12	0
0	0	0	0	1	1	1	0	1	1	1	1	1	1	1	1	1	0	0	0	0	-7.7	-5.8	-5.5	0	-13	-15	-5	-4.3	-8.6	-12	-9.4	-9	-8.2	hsa04612	Antigen processing and presentation	M00001110111111111	12	0
0	1	0	1	1	1	1	0	1	0	1	1	1	1	1	1	0	0	-3.1	0	-3.8	-6.2	-4.6	-2.1	0	-4.6	0	-2.4	-4.9	-2.6	-10	-3.2	-8.1	0	GO:0006954	inflammatory response	M01011110101111110	12	0
0	1	1	1	1	1	1	1	1	0	0	0	1	1	1	1	0	0	-6	-5	-2.8	-6	-5.2	-5.9	-5.5	-8.5	0	0	0	-8	-7.3	-6.2	-4.5	0	GO:0048545	response to steroid hormone	M01111111100011110	12	0
0	0	1	1	1	1	0	0	1	1	1	1	1	1	1	1	0	0	0	-3.9	-2.5	-5.9	-10	0	0	-7.6	-3.5	-5.3	-3.3	-2.2	-11	-3.7	-4.2	0	GO:0001775	cell activation	M00111100111111110	12	0
0	1	1	1	1	1	1	0	1	0	1	0	1	1	1	1	0	0	-3.4	-4.1	-3.1	-5.6	-5.8	-2.5	0	-2	0	-2.2	0	-5.9	-3.3	-5.3	-2.5	0	GO:0009612	response to mechanical stimulus	M01111110101011110	12	0
0	0	1	0	1	1	0	0	1	1	1	1	1	1	1	1	1	0	0	-2.1	0	-4.7	-5.2	0	0	-11	-8.9	-5.3	-3.4	-8.1	-14	-7.9	-2.7	-3.7	GO:0050867	positive regulation of cell activation	M00101100111111111	12	0
0	1	1	1	1	1	1	1	1	0	0	0	1	1	1	1	0	0	-5.7	-6.5	-3.7	-7.2	-5.9	-4.5	-4.7	-5.1	0	0	0	-10	-3.4	-6.3	-3.1	0	GO:0051592	response to calcium ion	M01111111100011110	12	0
0	0	0	0	1	1	1	0	1	1	1	1	1	1	1	1	1	0	0	0	0	-11	-7.5	-4.5	0	-8.9	-8.1	-9.6	-4.5	-10	-10	-9.5	-7.5	-6	GO:0050778	positive regulation of immune response	M00001110111111111	12	0
0	0	1	1	1	1	1	1	0	0	1	1	1	0	1	1	0	0	0	-2.9	-3.2	-4.9	-3.8	-2.7	-4.2	0	0	-2.3	-3.1	-2.4	0	-2.8	-2.6	0	hsa05203	Viral carcinogenesis	M00111111001110110	11	0
0	0	0	1	1	1	1	1	1	0	1	0	1	1	1	1	0	0	0	0	-6.9	-4.8	-5.8	-6	-4.6	-6.4	0	-2.7	0	-5.6	-5.4	-6.2	-3	0	R-HSA-166016	Toll Like Receptor 4 (TLR4) Cascade	M00011111101011110	11	0
0	0	0	0	1	1	1	0	1	1	1	1	1	1	1	1	0	0	0	0	0	-7.2	-8.2	-4.9	0	-9.4	-5.4	-4.1	-4.6	-3.4	-12	-4	-5.9	0	GO:0002697	regulation of immune effector process	M00001110111111110	11	0
0	0	1	0	1	1	0	0	1	1	1	1	1	1	1	1	0	0	0	-3.1	0	-4.8	-5	0	0	-10	-3	-2.1	-4.6	-4	-10	-3.9	-2.6	0	GO:0030097	hemopoiesis	M00101100111111110	11	0
0	0	0	1	1	1	1	1	1	0	1	0	1	1	1	1	0	0	0	0	-6.6	-4.4	-5.4	-5.6	-4.4	-7.4	0	-2.5	0	-5.2	-6	-5.9	-2.8	0	R-HSA-168898	Toll-like Receptor Cascades	M00011111101011110	11	0
0	0	1	1	1	1	0	0	1	1	1	0	1	1	1	1	0	0	0	-4.4	-2.5	-6.8	-6.5	0	0	-8.6	-4.7	-2.4	0	-4.7	-11	-4.2	-3.9	0	GO:1903131	mononuclear cell differentiation	M00111100111011110	11	0
0	0	0	0	1	1	1	0	1	1	1	1	1	1	1	1	0	0	0	0	0	-7	-4.9	-3.9	0	-6.8	-2.9	-4.6	-4.5	-2.4	-6.4	-4.1	-5.1	0	GO:0002822	regulation of adaptive immune response based on somatic recombination of immune receptors built from immunoglobulin superfamily domains	M00001110111111110	11	0
0	1	1	1	1	1	1	0	1	0	0	0	1	1	1	1	0	0	-4.5	-3.9	-4.2	-5.8	-8.4	-5.2	0	-4.5	0	0	0	-6.5	-5.4	-7.1	-5.1	0	hsa04657	IL-17 signaling pathway	M01111110100011110	11	0
0	0	1	0	1	1	1	0	1	0	1	1	1	1	1	1	0	0	0	-3.4	0	-4.8	-5.8	-3.1	0	-5.1	0	-4	-3.6	-7.1	-10	-6.3	-4.4	0	hsa04380	Osteoclast differentiation	M00101110101111110	11	0
0	0	0	1	1	1	1	0	1	0	1	1	1	1	1	1	0	0	0	0	-2.6	-3.6	-4.8	-2.1	0	-3.4	0	-5.9	-2.5	-2.8	-8.5	-3.3	-4.1	0	GO:0032496	response to lipopolysaccharide	M00011110101111110	11	0
0	0	0	0	1	1	0	0	1	1	1	1	1	1	1	1	1	0	0	0	0	-4.7	-7.3	0	0	-12	-10	-5.3	-2.3	-6.8	-14	-11	-3.7	-3.7	GO:0050863	regulation of T cell activation	M00001100111111111	11	0
0	0	0	0	1	1	1	0	1	1	1	0	1	1	1	1	1	0	0	0	0	-5.3	-8.2	-2.4	0	-13	-9.8	-5.5	0	-7	-16	-9.6	-5.2	-3.4	GO:0051249	regulation of lymphocyte activation	M00001110111011111	11	0
0	0	0	0	1	1	1	0	1	1	1	1	1	1	1	1	0	0	0	0	0	-7.9	-4.7	-3.8	0	-6.6	-2.8	-7	-4.4	-2.3	-8.3	-3.9	-4.9	0	GO:0002819	regulation of adaptive immune response	M00001110111111110	11	0
0	0	0	0	1	1	0	0	1	1	1	1	1	1	1	1	1	0	0	0	0	-4.2	-6.5	0	0	-11	-11	-5.2	-2.8	-6.8	-12	-9.3	-2.3	-4.3	GO:0050870	positive regulation of T cell activation	M00001100111111111	11	0
0	0	0	1	1	1	0	0	1	1	1	1	1	1	1	1	0	0	0	0	-3.1	-2.8	-3.6	0	0	-5.3	-2.8	-4.4	-3	-3.4	-6.1	-3.9	-3.6	0	GO:0045637	regulation of myeloid cell differentiation	M00011100111111110	11	0
0	0	1	1	1	1	1	0	1	0	1	0	1	1	1	1	0	0	0	-4.9	-5.3	-4.9	-10	-3.2	0	-5.2	0	-2.8	0	-2.9	-4.5	-6.4	-6	0	hsa04210	Apoptosis	M00111110101011110	11	0
0	0	1	1	1	1	0	0	1	1	1	0	1	1	1	1	0	0	0	-2.3	-3.8	-5.3	-5.7	0	0	-12	-3.9	-8.3	0	-6.1	-13	-8.5	-4.1	0	GO:1902105	regulation of leukocyte differentiation	M00111100111011110	11	0
0	0	1	0	1	1	1	1	1	1	0	0	1	1	1	1	0	0	0	-3.7	0	-2.1	-9.6	-3.5	-5	-10	-9.9	0	0	-11	-6.3	-12	-8.2	0	hsa04659	Th17 cell differentiation	M00101111110011110	11	0
0	0	0	0	1	1	1	0	1	1	1	1	1	1	1	1	0	0	0	0	0	-5	-5.3	-4.6	0	-4.8	-5.6	-5.2	-4.1	-2.1	-11	-2.4	-5.8	0	GO:0002699	positive regulation of immune effector process	M00001110111111110	11	0
0	0	0	1	1	1	1	1	1	0	0	0	1	1	1	1	0	0	0	0	-6	-3.4	-4.1	-5.2	-5.2	-6	0	0	0	-6.5	-4.2	-5.4	-3.6	0	R-HSA-975871	MyD88 cascade initiated on plasma membrane	M00011111100011110	10	0
0	0	0	1	1	1	1	1	1	0	0	0	1	1	1	1	0	0	0	0	-5.8	-3.2	-3.9	-5.1	-5.1	-5.8	0	0	0	-6.3	-4	-5.3	-3.5	0	R-HSA-975155	MyD88 dependent cascade initiated on endosome	M00011111100011110	10	0
0	1	1	0	1	1	1	0	1	0	1	0	0	1	1	1	0	0	-2.2	-2.5	0	-2.8	-3.2	-2.2	0	-3	0	-2.5	0	0	-7.2	-2.4	-3	0	GO:0071396	cellular response to lipid	M01101110101001110	10	0
0	1	1	1	1	1	1	0	1	0	0	0	1	0	1	1	0	0	-4	-3.4	-5.3	-8.6	-7.3	-3.1	0	-2.6	0	0	0	-2.9	0	-3.3	-4.5	0	hsa05162	Measles	M01111110100010110	10	0
0	0	0	0	1	1	0	0	1	1	1	1	1	1	1	0	1	0	0	0	0	-4.3	-5.7	0	0	-12	-9.6	-4.6	-2.5	-7.3	-14	-8.4	0	-3.9	GO:0051251	positive regulation of lymphocyte activation	M00001100111111101	10	0
0	1	1	1	1	1	1	0	1	0	0	0	1	0	1	1	0	0	-4	-3.4	-5.3	-7.4	-7.4	-3.2	0	-2.6	0	0	0	-2.9	0	-3.3	-4.5	0	WP4630	Measles virus infection	M01111110100010110	10	0
0	1	0	1	1	1	1	0	1	0	1	1	0	1	0	1	0	0	-2.1	0	-2.8	-15	-8.5	-5	0	-4.7	0	-12	-6.2	0	-8.7	0	-5.9	0	GO:0002831	regulation of response to biotic stimulus	M01011110101101010	10	0
0	1	1	1	1	1	0	0	0	1	0	1	1	1	1	0	0	0	-2.4	-3.8	-3.1	-3.2	-4.5	0	0	0	-2.3	0	-3.1	-2.1	-2.1	-2.6	0	0	WP5434	Cancer pathways	M01111100010111100	10	0
0	0	1	1	1	1	0	0	1	1	1	0	1	1	1	0	0	0	0	-3	-2.2	-2.2	-2.3	0	0	-5.6	-5.2	-3	0	-2.3	-7.9	-3.9	0	0	GO:0010720	positive regulation of cell development	M00111100111011100	10	0
0	1	0	1	1	1	1	0	1	0	1	1	0	1	0	1	0	0	-3.7	0	-3.3	-6	-6.8	-5.9	0	-7.9	0	-5	-2.2	0	-7	0	-5.7	0	GO:0032102	negative regulation of response to external stimulus	M01011110101101010	10	0
0	1	1	1	1	1	0	0	1	0	0	0	1	1	1	1	0	0	-5	-4.4	-4.7	-4	-4.8	0	0	-3.6	0	0	0	-3.9	-2.6	-4.3	-4.1	0	M10	PID BCR 5PATHWAY	M01111100100011110	10	0
0	0	0	0	1	1	1	1	1	1	0	0	1	1	1	1	0	0	0	0	0	-2.3	-8.5	-3.7	-5.2	-11	-8.8	0	0	-12	-6.7	-13	-8.6	0	hsa04658	Th1 and Th2 cell differentiation	M00001111110011110	10	0
0	0	0	1	1	1	1	1	1	0	0	0	1	1	1	1	0	0	0	0	-5.7	-3.1	-3.8	-5	-5	-5.6	0	0	0	-6.2	-3.9	-5.2	-3.4	0	R-HSA-937061	TRIF (TICAM1)-mediated TLR4 signaling	M00011111100011110	10	0
0	0	0	1	1	1	1	1	1	0	0	0	1	1	1	1	0	0	0	0	-5.6	-4.2	-5	-4.9	-5	-7.1	0	0	0	-6.1	-6.1	-6.8	-3.3	0	R-HSA-181438	Toll Like Receptor 2 (TLR2) Cascade	M00011111100011110	10	0
0	0	0	1	1	1	1	1	1	0	0	0	1	1	1	1	0	0	0	0	-5.8	-3.2	-3.9	-5	-5.1	-5.7	0	0	0	-6.3	-4	-5.2	-3.4	0	R-HSA-168164	Toll Like Receptor 3 (TLR3) Cascade	M00011111100011110	10	0
0	1	1	1	1	1	0	0	0	1	0	1	1	1	1	0	0	0	-2.3	-3.7	-3	-3.1	-4.3	0	0	0	-2.9	0	-3	-2.9	-2	-2.5	0	0	hsa05200	Pathways in cancer	M01111100010111100	10	0
0	0	0	1	1	1	1	1	1	0	0	0	1	1	1	1	0	0	0	0	-5.8	-3.2	-3.9	-5	-5	-5.7	0	0	0	-6.2	-4	-5.2	-3.4	0	R-HSA-168181	Toll Like Receptor 7/8 (TLR7/8) Cascade	M00011111100011110	10	0
0	0	0	1	1	1	1	1	1	0	0	0	1	1	1	1	0	0	0	0	-5.7	-4.2	-5.1	-4.9	-5	-7.1	0	0	0	-6.1	-6.2	-6.8	-3.4	0	R-HSA-168188	Toll Like Receptor TLR6:TLR2 Cascade	M00011111100011110	10	0
0	1	0	1	1	1	1	0	1	0	1	1	0	1	0	1	0	0	-2.3	0	-3.1	-14	-7.3	-5.5	0	-3.3	0	-12	-5.4	0	-7.1	0	-3.2	0	GO:0045088	regulation of innate immune response	M01011110101101010	10	0
0	0	0	1	1	1	0	0	1	0	1	1	1	1	1	1	0	0	0	0	-2.5	-4.2	-4.6	0	0	-3.2	0	-5.7	-2.5	-2.7	-8.2	-3.2	-4	0	GO:0002237	response to molecule of bacterial origin	M00011100101111110	10	0
0	1	1	1	1	1	0	1	1	0	1	1	0	1	0	0	0	0	-4.5	-4.6	-4	-6.6	-4.9	0	-4.2	-5.8	0	-3.4	-2.8	0	-4.9	0	0	0	GO:0043068	positive regulation of programmed cell death	M01111101101101000	10	0
0	0	0	1	1	1	1	0	1	1	1	1	0	1	0	1	0	0	0	0	-2.2	-5	-2.2	-4.6	0	-15	-2.4	-7.1	-8.4	0	-24	0	-2.5	0	R-HSA-6798695	Neutrophil degranulation	M00011110111101010	10	0
0	0	0	1	1	1	1	1	1	0	0	0	1	1	1	1	0	0	0	0	-5.9	-3.3	-3.9	-5.1	-5.1	-5.8	0	0	0	-6.3	-4.1	-5.3	-3.5	0	R-HSA-975138	TRAF6 mediated induction of NFkB and MAP kinases upon TLR7/8 or 9 activation	M00011111100011110	10	0
0	0	0	0	1	1	1	0	1	1	1	1	1	1	1	0	0	0	0	0	0	-14	-3	-5.5	0	-6.3	-3.1	-3.4	-8.1	-3.6	-10	-4	0	0	R-HSA-1236974	ER-Phagosome pathway	M00001110111111100	10	0
0	0	0	1	1	1	1	0	1	0	1	1	1	1	1	0	0	0	0	0	-4.5	-29	-7.5	-7.4	0	-4.9	0	-12	-4.4	-5.3	-13	-4.1	0	0	R-HSA-909733	Interferon alpha/beta signaling	M00011110101111100	10	0
0	0	0	1	1	1	1	1	1	0	0	0	1	1	1	1	0	0	0	0	-5.7	-4.2	-5.1	-4.9	-5	-7.1	0	0	0	-6.1	-6.2	-6.8	-3.4	0	R-HSA-166058	MyD88:MAL(TIRAP) cascade initiated on plasma membrane	M00011111100011110	10	0
0	0	1	0	1	1	0	0	1	1	1	0	1	1	1	1	0	0	0	-3.3	0	-4.5	-9.3	0	0	-6.4	-4	-4.9	0	-2.5	-11	-2.2	-4.7	0	GO:0045321	leukocyte activation	M00101100111011110	10	0
0	0	0	1	1	1	1	1	1	0	0	0	1	1	1	1	0	0	0	0	-6	-3.4	-4.1	-5.2	-5.2	-6	0	0	0	-6.5	-4.2	-5.4	-3.6	0	R-HSA-168176	Toll Like Receptor 5 (TLR5) Cascade	M00011111100011110	10	0
0	0	0	1	1	1	1	1	1	0	0	0	1	1	1	1	0	0	0	0	-6	-3.4	-4.1	-5.2	-5.2	-6	0	0	0	-6.5	-4.2	-5.4	-3.6	0	R-HSA-168142	Toll Like Receptor 10 (TLR10) Cascade	M00011111100011110	10	0
0	1	1	1	1	1	0	1	1	0	1	1	0	1	0	0	0	0	-4.6	-4.7	-4.1	-6.7	-5	0	-4.3	-5.9	0	-2.6	-2.9	0	-5.1	0	0	0	GO:0043065	positive regulation of apoptotic process	M01111101101101000	10	0
0	1	1	0	1	1	1	0	1	0	1	0	1	1	0	1	0	0	-5.3	-4.5	0	-3.2	-5.3	-2.8	0	-4.6	0	-3.6	0	-2.6	-3.8	0	-4	0	GO:0000302	response to reactive oxygen species	M01101110101011010	10	0
0	0	0	1	1	1	1	1	1	0	0	0	1	1	1	1	0	0	0	0	-5.6	-4.2	-5	-4.9	-5	-7.1	0	0	0	-6.1	-6.1	-6.8	-3.3	0	R-HSA-168179	Toll Like Receptor TLR1:TLR2 Cascade	M00011111100011110	10	0
0	0	0	0	1	1	1	0	1	1	1	1	1	1	1	0	0	0	0	0	0	-13	-2.8	-5.2	0	-7.5	-2.9	-4.7	-7.7	-3.4	-12	-3.7	0	0	R-HSA-1236975	Antigen processing-Cross presentation	M00001110111111100	10	0
0	0	0	1	1	1	1	1	1	0	0	0	1	1	1	1	0	0	0	0	-5.7	-3.1	-3.8	-5	-5	-5.7	0	0	0	-6.2	-3.9	-5.2	-3.4	0	R-HSA-168138	Toll Like Receptor 9 (TLR9) Cascade	M00011111100011110	10	0
0	0	0	1	1	1	1	1	1	0	0	0	1	1	1	1	0	0	0	0	-5.7	-3.1	-3.8	-5	-5	-5.6	0	0	0	-6.2	-3.9	-5.2	-3.4	0	R-HSA-166166	MyD88-independent TLR4 cascade	M00011111100011110	10	0
0	0	0	0	1	1	1	0	1	1	1	1	0	1	0	1	0	0	0	0	0	-5.4	-6.5	-4.9	0	-4.2	-2.7	-4.4	-5.6	0	-5	0	-4.8	0	GO:0031341	regulation of cell killing	M00001110111101010	9	0
0	0	0	0	1	1	0	0	1	1	1	0	1	1	1	1	0	0	0	0	0	-4.6	-3.6	0	0	-9.3	-3.8	-4.4	0	-4.6	-11	-6.7	-2.5	0	GO:0045619	regulation of lymphocyte differentiation	M00001100111011110	9	0
0	0	0	0	1	1	1	0	1	1	1	1	0	1	0	1	0	0	0	0	0	-6	-3.6	-4.5	0	-4	-3.8	-5.9	-5	0	-2.9	0	-4.4	0	GO:0001914	regulation of T cell mediated cytotoxicity	M00001110111101010	9	0
0	1	1	1	0	0	1	1	1	0	0	0	1	0	1	1	0	0	-3	-3.6	-2.7	0	0	-2.2	-3.7	-2.6	0	0	0	-3	0	-2.3	-2.1	0	hsa04010	MAPK signaling pathway	M01110011100010110	9	0
0	0	0	0	1	1	0	0	1	1	1	0	1	1	1	1	0	0	0	0	0	-7.8	-6.6	0	0	-7.4	-6.9	-3.7	0	-5.2	-4.9	-9.1	-4.1	0	hsa05164	Influenza A	M00001100111011110	9	0
0	0	1	1	1	1	0	0	1	0	0	0	1	1	1	1	0	0	0	-3.4	-3.7	-3.8	-5.9	0	0	-3.8	0	0	0	-2.9	-6.7	-6.3	-3.1	0	hsa05135	Yersinia infection	M00111100100011110	9	0
0	0	0	0	1	1	1	0	1	1	1	1	0	1	0	1	0	0	0	0	0	-3.8	-3.4	-3.2	0	-3.8	-2.5	-4.1	-5.3	0	-4.5	0	-6	0	GO:0002708	positive regulation of lymphocyte mediated immunity	M00001110111101010	9	0
0	0	0	0	1	1	1	1	1	0	0	0	1	1	1	1	0	0	0	0	0	-2.6	-2.2	-4.4	-4.6	-6.3	0	0	0	-4	-5.2	-4.6	-4.3	0	GO:0031960	response to corticosteroid	M00001111100011110	9	0
0	1	1	1	1	1	1	0	1	0	0	0	1	1	0	0	0	0	-2.8	-2.1	-2.4	-4.4	-3.2	-3.4	0	-3.1	0	0	0	-2.9	-3.7	0	0	0	R-HSA-2262752	Cellular responses to stress	M01111110100011000	9	0
0	0	0	0	0	1	1	0	1	1	0	0	1	1	1	1	1	0	0	0	0	0	-5.6	-4.8	0	-12	-14	0	0	-8.4	-7.7	-9.1	-8.8	-6.8	hsa05330	Allograft rejection	M00000110110011111	9	0
0	0	0	0	1	1	0	0	1	1	1	0	1	1	1	1	0	0	0	0	0	-3.4	-5.6	0	0	-3.5	-2.4	-3.9	0	-5.2	-7.6	-3.8	-8	0	GO:0002764	immune response-regulating signaling pathway	M00001100111011110	9	0
0	0	0	0	1	1	1	0	1	1	1	1	0	1	0	1	0	0	0	0	0	-5.5	-2.6	-3.5	0	-4.2	-4	-4.5	-4	0	-3.9	0	-3.4	0	GO:0002709	regulation of T cell mediated immunity	M00001110111101010	9	0
0	1	1	0	1	1	1	0	1	0	0	0	1	1	1	0	0	0	-3.4	-4.1	0	-2	-2.7	-3.8	0	-2	0	0	0	-4.7	-3.3	-2.7	0	0	R-HSA-8939211	ESR-mediated signaling	M01101110100011100	9	0
0	0	0	0	1	1	1	0	1	1	1	1	0	1	0	1	0	0	0	0	0	-4.9	-5	-3.9	0	-4.3	-3	-4.6	-4.6	0	-4.5	0	-5.1	0	GO:0002706	regulation of lymphocyte mediated immunity	M00001110111101010	9	0
0	0	1	1	1	1	0	0	1	0	0	0	1	1	1	1	0	0	0	-2.9	-4.7	-5	-6.2	0	0	-3.2	0	0	0	-2.4	-6.5	-7	-2.6	0	hsa05130	Pathogenic Escherichia coli infection	M00111100100011110	9	0
0	0	0	0	1	1	0	0	1	1	1	0	1	1	1	1	0	0	0	0	0	-5.1	-3.9	0	0	-8.4	-4.1	-4.7	0	-3.7	-10	-7.1	-2.7	0	GO:0045580	regulation of T cell differentiation	M00001100111011110	9	0
0	0	0	0	1	0	0	0	1	1	1	0	1	1	1	1	1	0	0	0	0	-3.1	0	0	0	-15	-13	-4.1	0	-7.9	-16	-8.6	-6.2	-6.4	GO:0019884	antigen processing and presentation of exogenous antigen	M00001000111011111	9	0
0	0	1	1	1	1	1	0	1	0	0	0	1	1	1	0	0	0	0	-2.7	-2	-4.5	-4.3	-2.4	0	-4.2	0	0	0	-4.8	-2.6	-4.6	0	0	R-HSA-9006934	Signaling by Receptor Tyrosine Kinases	M00111110100011100	9	0
0	0	1	0	1	1	1	0	1	0	0	0	1	1	1	1	0	0	0	-3	0	-5.2	-2.9	-2.8	0	-4.5	0	0	0	-5	-3.7	-4.3	-2.7	0	GO:0071248	cellular response to metal ion	M00101110100011110	9	0
0	0	0	0	0	1	1	0	1	1	0	0	1	1	1	1	1	0	0	0	0	0	-5	-4.4	0	-11	-12	0	0	-7.7	-6.9	-8.4	-8	-6.3	hsa05320	Autoimmune thyroid disease	M00000110110011111	9	0
0	1	1	0	1	1	1	0	1	0	1	0	1	0	1	0	0	0	-3.3	-2.8	0	-4.6	-2.6	-2.5	0	-3	0	-3.2	0	-4.6	0	-3.9	0	0	GO:1901654	response to ketone	M01101110101010100	9	0
0	0	0	0	1	1	1	0	1	1	1	1	0	1	0	1	0	0	0	0	0	-3.9	-4.6	-4	0	-5	-3.3	-3.6	-4.5	0	-4.8	0	-5.6	0	GO:0001912	positive regulation of leukocyte mediated cytotoxicity	M00001110111101010	9	0
0	0	1	1	1	1	1	0	1	0	0	0	1	1	1	0	0	0	0	-3.9	-4.3	-4.3	-3.4	-3.5	0	-5	0	0	0	-4.4	-6.7	-6.4	0	0	hsa05131	Shigellosis	M00111110100011100	9	0
0	1	1	1	1	1	0	0	1	1	0	0	0	1	1	0	0	0	-2.1	-5.5	-3.8	-6	-3.7	0	0	-3.6	-3.2	0	0	0	-7.5	-2.2	0	0	GO:0040017	positive regulation of locomotion	M01111100110001100	9	0
0	1	1	1	1	1	0	0	1	1	0	0	0	1	1	0	0	0	-2.1	-5.5	-3.8	-6.2	-3.8	0	0	-3.7	-3.3	0	0	0	-7.7	-2.3	0	0	GO:2000147	positive regulation of cell motility	M01111100110001100	9	0
0	0	0	0	0	1	1	0	1	1	0	0	1	1	1	1	1	0	0	0	0	0	-7.1	-6.5	0	-12	-13	0	0	-8.1	-7.3	-8.8	-13	-6.6	hsa05332	Graft-versus-host disease	M00000110110011111	9	0
0	0	0	0	1	1	1	0	1	0	1	1	1	1	0	0	1	0	0	0	0	-4.6	-3.2	-4.9	0	-2.9	0	-5.2	-5.9	-2.4	-4	0	0	-3.7	R-HSA-9679506	SARS-CoV Infections	M00001110101111001	9	0
0	1	1	1	1	1	0	0	1	1	0	0	0	1	1	0	0	0	-2.1	-4.5	-3.9	-6.4	-3.2	0	0	-3.8	-3.4	0	0	0	-7.1	-2.3	0	0	GO:0030335	positive regulation of cell migration	M01111100110001100	9	0
0	1	1	0	1	1	1	0	1	0	0	0	1	1	1	0	0	0	-3.9	-4.8	0	-2.6	-3.3	-4.4	0	-2.5	0	0	0	-4.1	-3.3	-3.2	0	0	R-HSA-9018519	Estrogen-dependent gene expression	M01101110100011100	9	0
0	0	0	1	1	1	1	0	1	0	0	0	1	1	1	1	0	0	0	0	-4	-3.1	-2.6	-4.9	0	-5.6	0	0	0	-7.7	-3.8	-5.1	-4.8	0	R-HSA-2454202	Fc epsilon receptor (FCERI) signaling	M00011110100011110	9	0
0	0	0	0	1	1	1	0	1	1	1	1	0	1	0	1	0	0	0	0	0	-5.7	-6.7	-5.1	0	-4.4	-2.8	-4.6	-5.8	0	-4.1	0	-5	0	GO:0001910	regulation of leukocyte mediated cytotoxicity	M00001110111101010	9	0
0	0	0	1	1	1	0	0	1	1	1	0	1	1	1	0	0	0	0	0	-3.2	-3.1	-3.9	0	0	-8.4	-4.1	-3.4	0	-3.6	-8.8	-5.6	0	0	GO:1902107	positive regulation of leukocyte differentiation	M00011100111011100	9	0
0	0	0	1	1	1	0	0	1	1	1	0	1	1	1	0	0	0	0	0	-3.2	-3.1	-3.9	0	0	-8.4	-4.1	-3.4	0	-3.6	-8.8	-5.6	0	0	GO:1903708	positive regulation of hemopoiesis	M00011100111011100	9	0
0	0	0	0	0	1	0	0	1	1	1	0	1	1	1	1	1	0	0	0	0	0	-4.1	0	0	-10	-11	-2.4	0	-6.5	-13	-5.7	-5.4	-4.8	hsa05152	Tuberculosis	M00000100111011111	9	0
0	0	0	0	1	1	1	0	1	1	1	1	0	1	0	1	0	0	0	0	0	-4.5	-4.3	-4.3	0	-4.9	-2.3	-3.8	-5	0	-6.3	0	-5.7	0	GO:0002705	positive regulation of leukocyte mediated immunity	M00001110111101010	9	0
0	0	0	0	1	1	1	0	1	0	1	0	1	1	1	1	0	0	0	0	0	-2.7	-4.6	-3.1	0	-3.8	0	-4	0	-2.9	-4.4	-3.3	-3.1	0	GO:0002698	negative regulation of immune effector process	M00001110101011110	9	0
0	0	0	0	1	1	1	0	1	0	1	1	0	1	1	1	0	0	0	0	0	-7.9	-5.9	-5	0	-6.6	0	-7	-3	0	-6.1	-2.7	-4.9	0	GO:0050777	negative regulation of immune response	M00001110101101110	9	0
0	0	1	1	1	0	1	1	1	0	0	0	1	1	1	0	0	0	0	-2.3	-2.5	-3.5	0	-3	-3.5	-2.4	0	0	0	-2.7	-3	-3.2	0	0	R-HSA-3700989	Transcriptional Regulation by TP53	M00111011100011100	9	0
0	0	0	0	1	1	0	0	1	1	1	0	1	1	1	1	0	0	0	0	0	-5.8	-5.6	0	0	-4.5	-3.2	-3.9	0	-5.2	-6.8	-3.8	-4.5	0	GO:0002253	activation of immune response	M00001100111011110	9	0
0	0	0	0	1	1	0	0	1	1	1	0	1	1	1	1	0	0	0	0	0	-16	-5.2	0	0	-4.1	-2.2	-16	0	-2.9	-14	-4.6	-3.2	0	GO:0001819	positive regulation of cytokine production	M00001100111011110	9	0
0	0	0	0	1	1	1	0	1	1	1	1	0	1	0	1	0	0	0	0	0	-5.2	-6.6	-6	0	-4.9	-2.5	-4.1	-4.1	0	-7.6	0	-4.6	0	GO:0002703	regulation of leukocyte mediated immunity	M00001110111101010	9	0
0	1	1	0	1	1	1	0	1	0	0	1	0	1	1	0	0	0	-2.2	-3.6	0	-2.9	-3.3	-3.2	0	-4	0	0	-4	0	-4.4	-2.5	0	0	GO:0032870	cellular response to hormone stimulus	M01101110100101100	9	0
0	1	0	1	1	1	1	0	1	0	0	0	1	0	1	1	0	0	-4.2	0	-3.9	-5.3	-6.3	-3.3	0	-2.8	0	0	0	-4.5	0	-5	-4.7	0	hsa04668	TNF signaling pathway	M01011110100010110	9	0
0	0	0	0	1	1	1	0	1	1	0	0	1	1	1	1	0	0	0	0	0	-2.2	-2.7	-3.5	0	-12	-7	0	0	-9.7	-6.5	-8.8	-5	0	R-HSA-202403	TCR signaling	M00001110110011110	9	0
0	0	0	0	1	1	1	0	1	1	1	1	0	1	0	1	0	0	0	0	0	-3.8	-4.5	-4	0	-4.9	-3.2	-3.6	-4.5	0	-4.7	0	-5.6	0	GO:0031343	positive regulation of cell killing	M00001110111101010	9	0
0	0	1	1	1	1	0	0	0	0	1	0	1	1	1	1	0	0	0	-3.1	-3.4	-5.3	-9.2	0	0	0	0	-2.5	0	-2.6	-4.8	-3	-2.8	0	GO:0034612	response to tumor necrosis factor	M00111100001011110	9	0
0	1	1	0	1	1	0	0	1	0	1	1	0	1	0	1	0	0	-2.8	-2.1	0	-4.4	-2.5	0	0	-3.1	0	-2.7	-3.3	0	-7.9	0	-2.4	0	GO:0008285	negative regulation of cell population proliferation	M01101100101101010	9	0
0	0	0	0	0	1	1	0	1	1	0	0	1	1	1	1	1	0	0	0	0	0	-5.4	-4.6	0	-12	-13	0	0	-8.2	-7.4	-8.9	-8.5	-6.6	hsa04940	Type I diabetes mellitus	M00000110110011111	9	0
0	0	0	0	1	1	1	0	1	0	1	1	0	1	0	1	0	0	0	0	0	-5	-9	-7.9	0	-2.7	0	-7.1	-3.7	0	-9.5	0	-4.6	0	R-HSA-198933	Immunoregulatory interactions between a Lymphoid and a non-Lymphoid cell	M00001110101101010	8	0
0	1	0	0	1	1	0	0	1	0	1	0	0	1	1	1	0	0	-2.9	0	0	-7.3	-8.1	0	0	-4.4	0	-2.6	0	0	-7.5	-2.2	-2	0	GO:0043122	regulation of canonical NF-kappaB signal transduction	M01001100101001110	8	0
0	0	1	1	1	1	1	0	0	1	0	0	1	1	0	0	0	0	0	-4.2	-4.4	-3.7	-4.4	-3.9	0	0	-3.2	0	0	-3.6	-5.9	0	0	0	hsa05133	Pertussis	M00111110010011000	8	0
0	0	0	0	1	1	1	0	1	0	0	0	1	1	1	0	1	0	0	0	0	-2.6	-3.3	-3.1	0	-2.5	0	0	0	-2.8	-2.4	-3.2	0	-5	GO:0014074	response to purine-containing compound	M00001110100011101	8	0
0	0	0	0	0	1	0	0	1	1	1	0	1	1	1	1	0	0	0	0	0	0	-4.6	0	0	-3.5	-4	-5.8	0	-7.3	-6.6	-4.8	-5.5	0	GO:0002252	immune effector process	M00000100111011110	8	0
0	0	0	0	1	0	1	0	1	1	1	0	0	1	1	1	0	0	0	0	0	-2.9	0	-2.6	0	-8.1	-2.9	-7.2	0	0	-7.4	-2.8	-2.6	0	GO:0002695	negative regulation of leukocyte activation	M00001010111001110	8	0
0	0	0	0	1	1	0	0	1	1	0	0	1	1	1	1	0	0	0	0	0	-3.8	-6.2	0	0	-3.9	-2.7	0	0	-5.6	-4.9	-4.1	-4.8	0	GO:0002757	immune response-activating signaling pathway	M00001100110011110	8	0
0	0	1	0	1	1	0	0	1	1	0	0	1	1	1	0	0	0	0	-2.5	0	-4.9	-4.1	0	0	-5.8	-4.3	0	0	-3	-8.1	-2.4	0	0	GO:0030098	lymphocyte differentiation	M00101100110011100	8	0
0	0	1	0	1	1	0	0	0	1	1	1	0	1	1	0	0	0	0	-2.2	0	-2.3	-2.1	0	0	0	-3	-2.9	-3.5	0	-3.5	-2.1	0	0	R-HSA-9716542	Signaling by Rho GTPases, Miro GTPases and RHOBTB3	M00101100011101100	8	0
0	1	0	1	1	1	0	0	0	0	1	0	1	1	0	1	0	0	-3.6	0	-3.3	-11	-6.4	0	0	0	0	-11	0	-2.5	-2.8	0	-2.7	0	hsa04621	NOD-like receptor signaling pathway	M01011100001011010	8	0
0	0	1	0	1	1	1	0	1	0	0	0	1	1	0	1	0	0	0	-2.4	0	-3.8	-2.1	-2.1	0	-5.6	0	0	0	-2.9	-2.6	0	-2.1	0	WP2882	Nuclear receptors meta pathway	M00101110100011010	8	0
0	0	0	1	1	1	0	0	1	0	1	1	1	0	1	0	0	0	0	0	-2.2	-4.3	-2.3	0	0	-2.8	0	-2.2	-3.2	-3.2	0	-3.8	0	0	R-HSA-5663202	Diseases of signal transduction by growth factor receptors and second messengers	M00011100101110100	8	0
0	0	1	0	1	1	0	0	0	0	1	0	1	1	1	1	0	0	0	-3.3	0	-4.6	-8.3	0	0	0	0	-2.6	0	-2.8	-5.2	-3.1	-2.9	0	GO:0071356	cellular response to tumor necrosis factor	M00101100001011110	8	0
0	0	0	1	1	1	0	0	1	0	0	0	1	1	1	1	0	0	0	0	-3.5	-3.4	-3.1	0	0	-7.5	0	0	0	-2.7	-6.1	-3.1	-4.1	0	GO:0002573	myeloid leukocyte differentiation	M00011100100011110	8	0
0	0	0	0	1	1	1	0	1	0	0	0	1	1	1	0	1	0	0	0	0	-3.4	-4.1	-3.7	0	-3.2	0	0	0	-3.5	-2.1	-3.8	0	-5.7	GO:0051591	response to cAMP	M00001110100011101	8	0
0	0	1	1	1	1	1	0	1	0	0	0	1	0	1	0	0	0	0	-3.6	-3.9	-3	-3	-3.2	0	-3.5	0	0	0	-4	0	-4.6	0	0	R-HSA-5683057	MAPK family signaling cascades	M00111110100010100	8	0
0	0	1	1	1	1	1	0	1	0	0	0	1	0	1	0	0	0	0	-2.6	-2.8	-2.5	-2.3	-2.3	0	-2.7	0	0	0	-3.1	0	-3.6	0	0	R-HSA-5684996	MAPK1/MAPK3 signaling	M00111110100010100	8	0
0	0	0	0	0	1	1	0	1	1	0	0	1	1	1	1	0	0	0	0	0	0	-3	-3.9	0	-12	-7.6	0	0	-10	-7.2	-9.4	-5.4	0	R-HSA-202424	Downstream TCR signaling	M00000110110011110	8	0
0	0	1	0	1	1	1	0	1	0	0	0	1	1	1	0	0	0	0	-4.1	0	-6.2	-4.3	-3.8	0	-4.7	0	0	0	-6.8	-3.3	-5.7	0	0	GO:0071277	cellular response to calcium ion	M00101110100011100	8	0
0	0	1	0	1	1	1	0	1	0	0	0	1	1	1	0	0	0	0	-4.7	0	-3.5	-4.3	-3	0	-2.4	0	0	0	-4	-3.2	-3.1	0	0	WP437	EGF EGFR signaling	M00101110100011100	8	0
0	0	1	0	1	1	0	0	0	1	1	1	0	1	1	0	0	0	0	-2.3	0	-2.3	-2.1	0	0	0	-3	-2.9	-3.5	0	-3.5	-2.1	0	0	R-HSA-194315	Signaling by Rho GTPases	M00101100011101100	8	0
0	0	1	1	1	1	1	0	0	0	0	0	1	0	1	1	0	0	0	-2.7	-3	-6.6	-2.6	-2.5	0	0	0	0	0	-3.3	0	-2.6	-2.4	0	hsa05171	Coronavirus disease - COVID-19	M00111110000010110	8	0
0	0	0	0	1	1	1	0	1	0	1	1	0	1	0	1	0	0	0	0	0	-4.6	-3.9	-4.4	0	-6.8	0	-6	-2.6	0	-5.9	0	-4.2	0	GO:0031348	negative regulation of defense response	M00001110101101010	8	0
0	1	1	1	1	0	1	0	1	0	0	0	1	0	1	0	0	0	-3.6	-4.4	-4.8	-3.1	0	-4	0	-3.3	0	0	0	-3.7	0	-2.9	0	0	R-HSA-2559583	Cellular Senescence	M01111010100010100	8	0
0	0	1	1	1	1	0	0	1	0	0	0	1	1	1	0	0	0	0	-3.3	-3.6	-2.6	-3.2	0	0	-3.6	0	0	0	-2.8	-2.3	-4.6	0	0	hsa04921	Oxytocin signaling pathway	M00111100100011100	8	0
0	0	1	1	1	1	0	0	1	0	1	0	0	1	1	0	0	0	0	-4	-3	-4.6	-5.8	0	0	-3	0	-2.1	0	0	-6	-2.7	0	0	hsa04810	Regulation of actin cytoskeleton	M00111100101001100	8	0
0	0	0	1	1	1	0	0	1	0	1	1	0	1	0	1	0	0	0	0	-2.2	-6.8	-5.7	0	0	-5.6	0	-9.6	-4.4	0	-11	0	-2.5	0	GO:0050727	regulation of inflammatory response	M00011100101101010	8	0
0	0	0	0	1	1	0	0	1	1	1	0	1	1	1	0	0	0	0	0	0	-2.9	-2.4	0	0	-4	-3.8	-4.2	0	-3	-5.9	-4.9	0	0	GO:0045582	positive regulation of T cell differentiation	M00001100111011100	8	0
0	0	0	0	0	0	0	0	1	1	1	0	1	1	1	1	1	0	0	0	0	0	0	0	0	-16	-13	-4.3	0	-8.3	-17	-9	-6.6	-6.7	GO:0002478	antigen processing and presentation of exogenous peptide antigen	M00000000111011111	8	0
0	0	0	0	0	1	1	1	1	0	0	0	1	1	1	1	0	0	0	0	0	0	-2.4	-4.6	-4.8	-5.2	0	0	0	-4.3	-5.7	-4.8	-4.5	0	GO:0051384	response to glucocorticoid	M00000111100011110	8	0
0	0	0	0	1	1	1	0	1	0	0	0	1	1	1	0	1	0	0	0	0	-2.9	-3.5	-3.2	0	-2.7	0	0	0	-3	-2.6	-3.4	0	-5.2	GO:0046683	response to organophosphorus	M00001110100011101	8	0
0	0	0	0	1	1	0	0	1	1	1	0	1	1	1	0	0	0	0	0	0	-2.9	-3.6	0	0	-5.4	-2.6	-4.2	0	-3	-7.1	-4.9	0	0	GO:0046634	regulation of alpha-beta T cell activation	M00001100111011100	8	0
0	0	0	0	1	0	1	0	1	1	1	0	0	1	1	1	0	0	0	0	0	-2.7	0	-2.5	0	-7.8	-2.7	-6.9	0	0	-7	-2.6	-2.4	0	GO:0050866	negative regulation of cell activation	M00001010111001110	8	0
0	0	0	1	1	1	0	0	1	0	1	1	0	1	0	1	0	0	0	0	-2.1	-12	-6.3	0	0	-3.3	0	-10	-4.2	0	-8	0	-3.3	0	GO:0031349	positive regulation of defense response	M00011100101101010	8	0
0	0	0	0	1	1	0	0	1	1	1	0	1	1	0	1	0	0	0	0	0	-3.1	-7.3	0	0	-6.2	-4.7	-3.6	0	-2.1	-9.8	0	-2.3	0	GO:0046649	lymphocyte activation	M00001100111011010	8	0
0	0	0	0	1	1	0	0	1	1	1	0	0	1	1	0	1	0	0	0	0	-4.3	-2.6	0	0	-7	-2.8	-4.4	0	0	-8.4	-2.4	0	-3.3	GO:0050790	regulation of catalytic activity	M00001100111001101	8	0
0	1	1	1	0	0	1	1	0	0	0	0	1	0	1	1	0	0	-3.3	-3.9	-3	0	0	-2.4	-4	0	0	0	0	-3.3	0	-2.6	-2.4	0	WP382	MAPK signaling	M01110011000010110	8	0
0	0	0	0	1	1	0	0	1	1	1	0	0	1	1	1	0	0	0	0	0	-3.7	-2.9	0	0	-6.7	-3.1	-5.9	0	0	-9.7	-3.3	-2	0	GO:0007162	negative regulation of cell adhesion	M00001100111001110	8	0
0	0	0	0	1	1	0	0	1	1	1	0	1	1	1	0	0	0	0	0	0	-2.7	-2.3	0	0	-3.8	-3.6	-4	0	-2.9	-6.7	-4.7	0	0	GO:0045621	positive regulation of lymphocyte differentiation	M00001100111011100	8	0
0	0	1	1	1	1	0	0	1	0	0	0	1	1	1	0	0	0	0	-3.3	-3.5	-2.6	-3.2	0	0	-3.6	0	0	0	-2.8	-4.2	-4.6	0	0	WP289	Myometrial relaxation and contraction pathways	M00111100100011100	8	0
0	0	0	0	0	1	0	0	1	1	1	0	1	1	1	1	0	0	0	0	0	0	-6.1	0	0	-3.5	-3.2	-2.8	0	-6.4	-7.9	-4.7	-6.9	0	GO:0002768	immune response-regulating cell surface receptor signaling pathway	M00000100111011110	8	0
0	0	0	1	1	1	0	0	1	0	0	1	0	1	1	1	0	0	0	0	-2.6	-2.1	-2.1	0	0	-7.9	0	0	-5.1	0	-4.8	-2.2	-3	0	GO:0030099	myeloid cell differentiation	M00011100100101110	8	0
0	0	0	0	0	1	0	0	1	1	0	0	1	1	1	1	1	0	0	0	0	0	-2.4	0	0	-9.9	-9.4	0	0	-5.9	-9.6	-6.5	-3.2	-5.2	R-HSA-2132295	MHC class II antigen presentation	M00000100110011111	8	0
0	0	0	0	0	0	0	0	1	1	1	1	1	1	1	1	0	0	0	0	0	0	0	0	0	-2.8	-5.8	-2	-2.9	-9.8	-4.7	-6.4	-2.3	0	GO:0002460	adaptive immune response based on somatic recombination of immune receptors built from immunoglobulin superfamily domains	M00000000111111110	8	0
0	0	1	0	1	1	1	0	1	0	0	0	1	1	1	0	0	0	0	-4.7	0	-5.9	-5.2	-4.5	0	-5.6	0	0	0	-7.9	-4.2	-6.5	0	0	WP5373	Osteoarthritic chondrocyte hypertrophy	M00101110100011100	8	0
0	0	0	0	1	1	1	0	1	1	1	0	0	1	0	1	0	0	0	0	0	-17	-4.6	-3.1	0	-3.8	-2.4	-4	0	0	-12	0	-3.1	0	GO:0050792	regulation of viral process	M00001110111001010	8	0
0	1	1	0	1	1	1	0	1	0	0	0	0	1	1	0	0	0	-4	-3.4	0	-2.8	-2.3	-3.2	0	-2.6	0	0	0	0	-3.4	-3.3	0	0	M145	PID P53 DOWNSTREAM PATHWAY	M01101110100001100	8	0
0	0	1	0	1	1	0	0	1	0	0	0	1	1	1	0	0	0	0	-4.8	0	-6.1	-5.3	0	0	-4	0	0	0	-4.3	-4.3	-4.7	0	0	M183	PID IL6 7 PATHWAY	M00101100100011100	7	0
0	0	0	1	1	0	1	0	1	0	0	0	1	1	1	0	0	0	0	0	-3.8	-2.9	0	-4.7	0	-4	0	0	0	-4.4	-2.7	-3.4	0	0	R-HSA-2559580	Oxidative Stress Induced Senescence	M00011010100011100	7	0
0	0	0	0	1	1	0	0	1	1	1	0	0	1	1	0	0	0	0	0	0	-17	-5	0	0	-4.1	-2.7	-9	0	0	-16	-5.1	0	0	GO:0034341	response to type II interferon	M00001100111001100	7	0
0	0	0	0	0	1	0	0	1	1	0	0	1	1	1	1	0	0	0	0	0	0	-4.3	0	0	-2.4	-4.5	0	0	-8.2	-2.2	-5.9	-2.9	0	GO:0050851	antigen receptor-mediated signaling pathway	M00000100110011110	7	0
0	0	0	0	1	1	0	0	1	0	1	1	0	1	0	1	0	0	0	0	0	-13	-6.3	0	0	-3.7	0	-10	-4.8	0	-10	0	-2.8	0	GO:0032103	positive regulation of response to external stimulus	M00001100101101010	7	0
0	0	0	0	1	0	0	0	1	1	1	0	0	1	1	1	0	0	0	0	0	-2.3	0	0	0	-7.2	-3.1	-6.2	0	0	-8	-2.9	-2.7	0	GO:0051250	negative regulation of lymphocyte activation	M00001000111001110	7	0
0	0	0	1	1	0	1	0	1	0	0	0	1	1	1	0	0	0	0	0	-4.7	-4	0	-5.9	0	-5.2	0	0	0	-5.6	-3.8	-4.3	0	0	R-HSA-450294	MAP kinase activation	M00011010100011100	7	0
0	0	1	1	1	1	0	0	0	1	1	0	0	1	0	0	0	0	0	-4.2	-4.5	-9.4	-4.4	0	0	0	-3.2	-3.5	0	0	-2.3	0	0	0	WP5218	Extrafollicular and follicular B cell activation by SARS CoV 2	M00111100011001000	7	0
0	1	1	1	1	1	0	0	1	0	0	0	0	1	0	0	0	0	-5	-4.4	-4.7	-2.7	-3.3	0	0	-3.6	0	0	0	0	-3.7	0	0	0	GO:2000630	positive regulation of miRNA metabolic process	M01111100100001000	7	0
0	0	0	0	1	0	1	0	1	0	1	1	0	1	1	0	0	0	0	0	0	-9.9	0	-2.9	0	-4.1	0	-4.4	-4.8	0	-7.9	-2.1	0	0	R-HSA-983169	Class I MHC mediated antigen processing & presentation	M00001010101101100	7	0
0	0	0	0	1	0	1	0	1	0	1	0	0	1	1	1	0	0	0	0	0	-2.3	0	-2.2	0	-2.6	0	-2.8	0	0	-4.2	-2.3	-2.1	0	GO:0051338	regulation of transferase activity	M00001010101001110	7	0
0	0	0	0	1	1	0	0	0	1	1	0	1	1	1	0	0	0	0	0	0	-2.5	-3.2	0	0	0	-2.2	-2.6	0	-2.7	-7.3	-3.1	0	0	R-HSA-9658195	Leishmania infection	M00001100011011100	7	0
0	0	1	0	1	1	0	0	1	0	0	1	0	1	1	0	0	0	0	-2.4	0	-2.9	-3.8	0	0	-2.4	0	0	-3.8	0	-5.7	-3.3	0	0	R-HSA-195258	RHO GTPase Effectors	M00101100100101100	7	0
0	0	0	0	1	0	0	0	1	1	1	1	0	1	0	1	0	0	0	0	0	-3.9	0	0	0	-3.9	-2.5	-4.1	-5.3	0	-4.6	0	-3.1	0	GO:0002824	positive regulation of adaptive immune response based on somatic recombination of immune receptors built from immunoglobulin superfamily domains	M00001000111101010	7	0
0	0	1	1	1	1	0	0	1	0	1	0	0	1	0	0	0	0	0	-3	-3.2	-9.7	-2.8	0	0	-3.2	0	-7.4	0	0	-2.7	0	0	0	GO:0001959	regulation of cytokine-mediated signaling pathway	M00111100101001000	7	0
0	0	1	1	1	0	0	0	1	0	0	1	0	1	1	0	0	0	0	-2.5	-2.7	-2.3	0	0	0	-4.6	0	0	-2.7	0	-2.7	-2.3	0	0	R-HSA-446728	Cell junction organization	M00111000100101100	7	0
0	0	0	0	1	1	0	0	1	0	0	0	1	1	1	1	0	0	0	0	0	-2.4	-2.9	0	0	-4.6	0	0	0	-3.5	-3.2	-3.9	-5.2	0	WP5098	T cell activation SARS CoV 2	M00001100100011110	7	0
0	0	0	0	0	1	0	0	1	1	0	0	1	1	1	1	0	0	0	0	0	0	-4	0	0	-9	-10	0	0	-6.4	-11	-7	-5	0	hsa04640	Hematopoietic cell lineage	M00000100110011110	7	0
0	0	0	1	1	0	1	0	1	0	0	0	1	1	1	0	0	0	0	0	-4	-3.1	0	-4.9	0	-4.2	0	0	0	-4.6	-2.8	-3.6	0	0	R-HSA-2559582	Senescence-Associated Secretory Phenotype (SASP)	M00011010100011100	7	0
0	0	0	0	0	1	0	0	0	1	1	0	1	1	1	1	0	0	0	0	0	0	-4	0	0	0	-4.2	-2.8	0	-9.1	-3.4	-6	-5.5	0	GO:0002443	leukocyte mediated immunity	M00000100011011110	7	0
0	0	0	0	1	1	0	0	1	1	0	1	0	1	1	0	0	0	0	0	0	-4.6	-3.6	0	0	-3	-2.7	0	-3	0	-8.1	-2.6	0	0	GO:0002685	regulation of leukocyte migration	M00001100110101100	7	0
0	0	0	0	0	1	0	0	1	1	0	0	1	1	1	1	0	0	0	0	0	0	-7.8	0	0	-10	-9.9	0	0	-9.1	-6.3	-10	-7.6	0	hsa05321	Inflammatory bowel disease	M00000100110011110	7	0
0	0	0	0	1	1	1	0	1	0	1	0	0	1	1	0	0	0	0	0	0	-2.5	-3.1	-2.9	0	-2.4	0	-3.7	0	0	-3.1	-3.1	0	0	GO:0043086	negative regulation of catalytic activity	M00001110101001100	7	0
0	0	0	0	1	1	0	0	0	1	1	0	1	1	1	0	0	0	0	0	0	-2.5	-3.2	0	0	0	-2.2	-2.6	0	-2.7	-7.3	-3.1	0	0	R-HSA-9824443	Parasitic Infection Pathways	M00001100011011100	7	0
0	1	1	1	1	1	0	0	1	0	0	0	0	1	0	0	0	0	-5.2	-4.6	-4.9	-2.9	-3.4	0	0	-3.8	0	0	0	0	-4	0	0	0	GO:1902895	positive regulation of miRNA transcription	M01111100100001000	7	0
0	0	0	0	1	1	0	0	1	0	1	0	0	1	1	1	0	0	0	0	0	-2.7	-3.7	0	0	-4.3	0	-4.6	0	0	-6.3	-2.2	-2.9	0	GO:0042110	T cell activation	M00001100101001110	7	0
0	0	0	0	0	1	0	0	1	1	0	0	1	1	1	1	0	0	0	0	0	0	-3.6	0	0	-11	-11	0	0	-6	-7.1	-6.5	-4.4	0	hsa04672	Intestinal immune network for IgA production	M00000100110011110	7	0
0	0	0	0	1	1	1	0	1	0	1	0	1	1	0	0	0	0	0	0	0	-4.9	-3	-3.8	0	-3.3	0	-4.9	0	-3.6	-3.3	0	0	0	R-HSA-168928	DDX58/IFIH1-mediated induction of interferon-alpha/beta	M00001110101011000	7	0
0	0	0	1	1	1	0	0	0	0	0	1	1	0	1	1	0	0	0	0	-4.1	-2.2	-3.9	0	0	0	0	0	-4	-3.3	0	-3.7	-3.5	0	hsa05142	Chagas disease	M00011100000110110	7	0
0	1	1	0	0	1	0	0	1	0	1	0	0	1	0	1	0	0	-4	-3.2	0	0	-3.4	0	0	-3.1	0	-2.4	0	0	-2.8	0	-2.8	0	GO:0006979	response to oxidative stress	M01100100101001010	7	0
0	0	0	0	1	1	1	0	1	0	0	0	1	1	1	0	0	0	0	0	0	-6	-2.8	-3.7	0	-4.6	0	0	0	-5	-3.2	-3.8	0	0	R-HSA-9725370	Signaling by ALK fusions and activated point mutants	M00001110100011100	7	0
0	0	0	1	1	1	0	0	1	1	1	0	0	1	0	0	0	0	0	0	-4	-4.2	-3.8	0	0	-7.1	-4	-3.1	0	0	-5	0	0	0	GO:0045639	positive regulation of myeloid cell differentiation	M00011100111001000	7	0
0	0	1	0	1	1	0	0	1	0	1	1	0	1	0	0	0	0	0	-2.6	0	-2.3	-3.3	0	0	-4.9	0	-3.5	-4	0	-5.9	0	0	0	GO:0060627	regulation of vesicle-mediated transport	M00101100101101000	7	0
0	0	0	0	0	1	1	0	1	0	1	1	0	1	0	1	0	0	0	0	0	0	-6	-4.6	0	-2.7	0	-4.1	-3.7	0	-3.5	0	-7.6	0	hsa04650	Natural killer cell mediated cytotoxicity	M00000110101101010	7	0
0	0	0	0	0	1	0	0	1	1	0	0	1	1	1	1	0	0	0	0	0	0	-2.7	0	0	-7.4	-8.5	0	0	-4.7	-7.8	-5.3	-5	0	hsa05150	Staphylococcus aureus infection	M00000100110011110	7	0
0	1	1	1	1	1	1	0	1	0	0	0	0	0	0	0	0	0	-5	-6.2	-6.6	-5.3	-6.2	-4.1	0	-3.6	0	0	0	0	0	0	0	0	M255	PID HIF1 TFPATHWAY	M01111110100000000	7	0
0	1	1	1	1	1	0	0	1	0	0	0	0	1	0	0	0	0	-4.8	-4.2	-4.5	-2.6	-3.1	0	0	-3.4	0	0	0	0	-3.5	0	0	0	GO:1902893	regulation of miRNA transcription	M01111100100001000	7	0
0	0	0	1	1	1	1	0	1	0	0	0	1	0	1	0	0	0	0	0	-2.9	-2.5	-2.4	-2.3	0	-2.8	0	0	0	-3.1	0	-3.7	0	0	R-HSA-5673001	RAF/MAP kinase cascade	M00011110100010100	7	0
0	0	0	0	0	0	0	0	1	1	0	0	1	1	1	1	1	0	0	0	0	0	0	0	0	-17	-14	0	0	-8.8	-16	-9.4	-6.9	-7	GO:0002504	antigen processing and presentation of peptide or polysaccharide antigen via MHC class II	M00000000110011111	7	0
0	0	0	0	1	1	0	0	1	0	1	1	0	1	1	0	0	0	0	0	0	-3	-2.6	0	0	-4.1	0	-2.6	-4	0	-6	-2.5	0	0	GO:0098609	cell-cell adhesion	M00001100101101100	7	0
0	0	0	0	0	0	0	0	1	1	0	0	1	1	1	1	1	0	0	0	0	0	0	0	0	-17	-14	0	0	-8.8	-16	-9.5	-7	-7	GO:0002495	antigen processing and presentation of peptide antigen via MHC class II	M00000000110011111	7	0
0	1	0	1	1	1	1	0	0	0	0	0	1	0	0	1	0	0	-4.6	0	-4.3	-2.4	-5.6	-3.7	0	0	0	0	0	-3.5	0	0	-5.2	0	WP231	TNF alpha signaling	M01011110000010010	7	0
0	0	0	1	1	0	1	0	1	0	0	0	1	1	1	0	0	0	0	0	-4	-3.1	0	-4.9	0	-4.2	0	0	0	-4.6	-2.8	-3.6	0	0	WP3391	Senescence associated secretory phenotype SASP	M00011010100011100	7	0
0	0	1	0	1	1	0	0	1	1	0	1	0	1	0	0	0	0	0	-2.4	0	-4	-3.9	0	0	-4.6	-2.6	0	-2.7	0	-9.5	0	0	0	R-HSA-109582	Hemostasis	M00101100110101000	7	0
0	0	0	1	1	1	0	0	0	0	0	1	1	0	1	1	0	0	0	0	-4	-3.1	-5.1	0	0	0	0	0	-4	-3.2	0	-3.6	-4.9	0	hsa04620	Toll-like receptor signaling pathway	M00011100000110110	7	0
0	0	0	0	1	0	1	0	1	0	1	1	1	1	0	0	0	0	0	0	0	-5.1	0	-4.7	0	-2.7	0	-7.2	-5.4	-3	-2.6	0	0	0	R-HSA-9705671	SARS-CoV-2 activates/modulates innate and adaptive immune responses	M00001010101111000	7	0
0	0	0	0	0	0	0	0	1	1	0	1	1	1	1	1	0	0	0	0	0	0	0	0	0	-3.7	-3.4	0	-5.4	-3.1	-2.8	-4.8	-2.2	0	GO:0006959	humoral immune response	M00000000110111110	7	0
0	0	0	0	1	1	1	0	1	0	0	0	1	1	1	0	0	0	0	0	0	-3.5	-4.2	-3.7	0	-3.2	0	0	0	-3.5	-3.2	-3.9	0	0	WP2840	Hair follicle development cytodifferentiation stage 3 of 3	M00001110100011100	7	0
0	0	0	0	1	1	0	0	1	1	1	1	0	1	0	0	0	0	0	0	0	-3.5	-2.2	0	0	-2.4	-3.4	-3.8	-3.5	0	-2.3	0	0	0	hsa04217	Necroptosis	M00001100111101000	7	0
0	0	0	0	1	1	1	0	1	0	0	0	1	1	1	0	0	0	0	0	0	-4.6	-2.8	-3.6	0	-3.1	0	0	0	-4.9	-2.1	-3.8	0	0	R-HSA-170834	Signaling by TGF-beta Receptor Complex	M00001110100011100	7	0
0	0	0	0	1	0	0	0	1	1	1	1	0	1	0	1	0	0	0	0	0	-3.8	0	0	0	-3.8	-2.4	-4.1	-5.2	0	-5.6	0	-3.1	0	GO:0002821	positive regulation of adaptive immune response	M00001000111101010	7	0
0	0	1	1	1	0	0	0	1	0	0	1	0	1	1	0	0	0	0	-2.6	-2.8	-2.5	0	0	0	-4.9	0	0	-2.8	0	-2.9	-2.5	0	0	R-HSA-421270	Cell-cell junction organization	M00111000100101100	7	0
0	0	0	0	1	1	1	0	1	0	0	0	1	1	1	0	0	0	0	0	0	-2.7	-3.2	-4	0	-3.5	0	0	0	-5.4	-2.5	-4.2	0	0	hsa05031	Amphetamine addiction	M00001110100011100	7	0
0	1	0	0	1	1	0	0	1	0	1	0	0	1	0	1	0	0	-4.4	0	0	-3.2	-5.3	0	0	-3	0	-3.1	0	0	-2.9	0	-3.5	0	GO:0042542	response to hydrogen peroxide	M01001100101001010	7	0
0	0	1	1	1	1	0	0	1	0	1	0	0	1	0	0	0	0	0	-2.9	-3.2	-9.4	-2.7	0	0	-4.3	0	-7.2	0	0	-3.5	0	0	0	GO:0060759	regulation of response to cytokine stimulus	M00111100101001000	7	0
0	0	0	0	0	1	0	0	0	1	1	0	1	1	1	1	0	0	0	0	0	0	-3.4	0	0	0	-4.7	-3.1	0	-9.9	-3.9	-6.5	-3.5	0	GO:0002449	lymphocyte mediated immunity	M00000100011011110	7	0
0	0	0	0	0	0	0	0	1	1	0	0	1	1	1	1	1	0	0	0	0	0	0	0	0	-17	-15	0	0	-9	-16	-9.7	-7.1	-7.1	GO:0019886	antigen processing and presentation of exogenous peptide antigen via MHC class II	M00000000110011111	7	0
0	0	0	0	1	0	0	0	1	1	1	0	1	1	0	1	0	0	0	0	0	-3.2	0	0	0	-5.9	-7.9	-5.1	0	-2	-15	0	-2.2	0	GO:0070663	regulation of leukocyte proliferation	M00001000111011010	7	0
0	0	0	0	1	1	0	0	1	0	0	1	1	1	1	0	0	0	0	0	0	-3.2	-2.3	0	0	-2.7	0	0	-4	-2.1	-3.6	-3.6	0	0	GO:0097305	response to alcohol	M00001100100111100	7	0
0	0	0	1	1	1	0	0	0	0	0	1	1	0	1	1	0	0	0	0	-4.2	-3.4	-5.4	0	0	0	0	0	-4.1	-3.4	0	-3.8	-3.6	0	WP75	Toll like receptor signaling	M00011100000110110	7	0
0	0	0	0	1	0	0	0	1	1	1	1	0	1	0	1	0	0	0	0	0	-8.8	0	0	0	-4.5	-6.2	-6.7	-5.6	0	-6.6	0	-5	0	GO:0019883	antigen processing and presentation of endogenous antigen	M00001000111101010	7	0
0	0	0	0	0	1	0	0	1	1	0	0	1	1	1	1	0	0	0	0	0	0	-5.1	0	0	-7.1	-13	0	0	-6.1	-3.9	-6.8	-4.8	0	hsa05145	Toxoplasmosis	M00000100110011110	7	0
0	1	1	1	1	1	0	0	1	0	0	0	0	1	0	0	0	0	-4.6	-4	-4.3	-2.4	-2.9	0	0	-3.2	0	0	0	0	-3.2	0	0	0	GO:2000628	regulation of miRNA metabolic process	M01111100100001000	7	0
0	0	0	1	1	0	1	0	1	0	0	0	1	1	1	0	0	0	0	0	-4.6	-3.8	0	-5.7	0	-5	0	0	0	-5.4	-3.6	-4.2	0	0	R-HSA-448424	Interleukin-17 signaling	M00011010100011100	7	0
0	0	0	0	1	0	0	0	1	0	1	0	1	1	1	1	0	0	0	0	0	-3.1	0	0	0	-3.9	0	-3.2	0	-2.5	-5.7	-3	-2.7	0	GO:0001818	negative regulation of cytokine production	M00001000101011110	7	0
0	0	0	1	1	1	0	0	1	0	1	1	0	1	0	0	0	0	0	0	-3.4	-7.6	-5.3	0	0	-2.3	0	-7.7	-4.8	0	-7	0	0	0	GO:0050729	positive regulation of inflammatory response	M00011100101101000	7	0
0	0	1	0	1	1	0	0	1	0	1	1	0	1	0	0	0	0	0	-2.4	0	-2.2	-2.1	0	0	-5.6	0	-4.8	-5.2	0	-4.9	0	0	0	GO:0030100	regulation of endocytosis	M00101100101101000	7	0
0	0	0	0	0	1	0	0	1	1	0	0	1	1	1	1	0	0	0	0	0	0	-6.5	0	0	-3.8	-3.5	0	0	-6.8	-4.6	-4.9	-4.6	0	GO:0002429	immune response-activating cell surface receptor signaling pathway	M00000100110011110	7	0
0	0	0	1	0	1	0	0	1	0	0	1	0	1	1	1	0	0	0	0	-2.2	0	-2.3	0	0	-2.7	0	0	-3.2	0	-6.9	-3.8	-2.5	0	GO:0009611	response to wounding	M00010100100101110	7	0
0	0	1	1	1	0	0	0	1	0	0	1	0	1	1	0	0	0	0	-2.3	-2.6	-2.1	0	0	0	-5.5	0	0	-2.5	0	-3.1	-2.2	0	0	R-HSA-1500931	Cell-Cell communication	M00111000100101100	7	0
0	1	1	0	0	1	1	0	0	0	0	0	1	1	1	0	0	0	-3	-3.6	0	0	-2.2	-3.3	0	0	0	0	0	-4.1	-2.7	-2.4	0	0	R-HSA-9006931	Signaling by Nuclear Receptors	M01100110000011100	7	0
0	0	0	0	1	1	1	0	1	0	0	0	1	1	1	0	0	0	0	0	0	-6	-2.8	-3.7	0	-4.6	0	0	0	-5	-3.2	-3.8	0	0	R-HSA-9700206	Signaling by ALK in cancer	M00001110100011100	7	0
0	0	0	0	1	1	1	0	0	0	1	1	0	0	0	1	0	0	0	0	0	-2.8	-6.4	-6	0	0	0	-3.8	-4.7	0	0	0	-4.1	0	GO:0002715	regulation of natural killer cell mediated immunity	M00001110001100010	6	0
0	0	0	0	1	0	0	0	1	1	1	1	0	1	0	0	0	0	0	0	0	-4.9	0	0	0	-4.3	-4.1	-4.4	-5.3	0	-3.2	0	0	0	GO:0001916	positive regulation of T cell mediated cytotoxicity	M00001000111101000	6	0
0	0	0	0	1	0	0	0	1	1	1	0	1	1	0	0	0	0	0	0	0	-2.6	0	0	0	-3.7	-5.9	-3.9	0	-2.8	-8.8	0	0	0	GO:0050671	positive regulation of lymphocyte proliferation	M00001000111011000	6	0
0	0	0	0	0	1	0	0	1	1	0	0	1	1	1	0	0	0	0	0	0	0	-3.3	0	0	-5.1	-3.4	0	0	-3.9	-5	-6.1	0	0	GO:0043370	regulation of CD4-positive, alpha-beta T cell differentiation	M00000100110011100	6	0
0	0	0	0	1	1	0	0	1	0	1	0	0	1	1	0	0	0	0	0	0	-14	-2.9	0	0	-3.2	0	-8.1	0	0	-9.7	-3.9	0	0	GO:0071346	cellular response to type II interferon	M00001100101001100	6	0
0	0	0	0	0	0	0	0	1	1	0	0	1	1	1	1	0	0	0	0	0	0	0	0	0	-8.2	-7.8	0	0	-5.3	-4.7	-5.8	-3.9	0	R-HSA-388841	Regulation of T cell activation by CD28 family	M00000000110011110	6	0
0	0	0	0	0	0	0	0	1	1	0	0	1	1	1	1	0	0	0	0	0	0	0	0	0	-13	-15	0	0	-8.1	-8.2	-8.6	-5.9	0	GO:0002503	peptide antigen assembly with MHC class II protein complex	M00000000110011110	6	0
0	0	1	1	1	1	0	0	0	0	1	0	0	1	0	0	0	0	0	-4.1	-3.4	-5.3	-2.4	0	0	0	0	-4	0	0	-6.2	0	0	0	GO:0043254	regulation of protein-containing complex assembly	M00111100001001000	6	0
0	0	0	1	1	1	1	0	1	0	0	0	1	0	0	0	0	0	0	0	-3.8	-2.8	-2.4	-3.2	0	-2.7	0	0	0	-3	0	0	0	0	R-HSA-73887	Death Receptor Signaling	M00011110100010000	6	0
0	0	1	1	1	0	0	0	1	0	0	0	0	1	1	0	0	0	0	-2.7	-3	-2.7	0	0	0	-5.2	0	0	0	0	-3.2	-2.6	0	0	R-HSA-418990	Adherens junctions interactions	M00111000100001100	6	0
0	0	1	1	0	1	0	0	1	1	1	0	0	0	0	0	0	0	0	-3.1	-2.5	0	-2.7	0	0	-3.3	-2.2	-2.1	0	0	0	0	0	0	GO:0051129	negative regulation of cellular component organization	M00110100111000000	6	0
0	0	1	1	1	0	0	0	1	0	0	0	0	1	1	0	0	0	0	-2.7	-2	-3.8	0	0	0	-5.1	0	0	0	0	-6.1	-2.5	0	0	R-HSA-422475	Axon guidance	M00111000100001100	6	0
0	0	0	0	1	1	0	0	0	0	0	0	1	1	1	1	0	0	0	0	0	-2.6	-4.5	0	0	0	0	0	0	-3.7	-2.4	-4.1	-3.9	0	WP2037	Prolactin signaling	M00001100000011110	6	0
0	0	0	0	1	1	0	0	1	0	0	0	1	1	1	0	0	0	0	0	0	-4.9	-3.9	0	0	-6	0	0	0	-6.4	-3.2	-4.9	0	0	R-HSA-9031628	NGF-stimulated transcription	M00001100100011100	6	0
0	0	0	0	1	1	0	0	0	0	0	0	1	1	1	1	0	0	0	0	0	-3.4	-5.5	0	0	0	0	0	0	-4.5	-3.1	-4.9	-4.7	0	WP2526	PDGF pathway	M00001100000011110	6	0
0	0	0	0	0	0	0	0	1	1	0	0	1	1	1	1	0	0	0	0	0	0	0	0	0	-11	-13	0	0	-7.3	-7.2	-7.9	-5.4	0	GO:0002396	MHC protein complex assembly	M00000000110011110	6	0
0	0	0	0	0	0	0	0	1	1	0	0	1	1	1	1	0	0	0	0	0	0	0	0	0	-11	-13	0	0	-7.3	-7.2	-7.9	-5.4	0	GO:0002501	peptide antigen assembly with MHC protein complex	M00000000110011110	6	0
0	0	0	0	1	0	1	0	1	1	1	0	0	1	0	0	0	0	0	0	0	-3.8	0	-2.1	0	-2.1	-2.5	-4.9	0	0	-2.6	0	0	0	GO:0031399	regulation of protein modification process	M00001010111001000	6	0
0	0	1	0	1	1	0	0	1	0	0	0	0	1	1	0	0	0	0	-3.3	0	-3.7	-3.3	0	0	-2.6	0	0	0	0	-4.3	-3.2	0	0	R-HSA-8856828	Clathrin-mediated endocytosis	M00101100100001100	6	0
0	0	0	0	1	1	0	0	1	0	0	0	1	1	1	0	0	0	0	0	0	-3.4	-4.1	0	0	-3.1	0	0	0	-6.5	-4.2	-5.4	0	0	WP2355	Corticotropin releasing hormone signaling	M00001100100011100	6	0
0	0	0	0	1	0	0	0	1	1	1	0	1	1	0	0	0	0	0	0	0	-2.6	0	0	0	-3.6	-5.9	-3.9	0	-2.8	-8.7	0	0	0	GO:0032946	positive regulation of mononuclear cell proliferation	M00001000111011000	6	0
0	0	0	0	1	1	1	0	1	0	0	0	1	0	1	0	0	0	0	0	0	-3.5	-2.2	-3	0	-2.5	0	0	0	-4	0	-3.1	0	0	R-HSA-9006936	Signaling by TGFB family members	M00001110100010100	6	0
0	0	0	0	0	0	0	0	1	1	0	0	1	1	1	1	0	0	0	0	0	0	0	0	0	-12	-12	0	0	-7.7	-7.8	-8.3	-5.7	0	R-HSA-202430	Translocation of ZAP-70 to Immunological synapse	M00000000110011110	6	0
0	0	0	0	1	1	0	0	1	0	0	0	1	1	1	0	0	0	0	0	0	-3	-2.5	0	0	-4.1	0	0	0	-4.5	-2.8	-3.5	0	0	R-HSA-187037	Signaling by NTRK1 (TRKA)	M00001100100011100	6	0
0	0	0	0	1	0	0	0	1	1	1	0	0	1	1	0	0	0	0	0	0	-2	0	0	0	-5.4	-3.9	-4.5	0	0	-7.3	-2.7	0	0	GO:0022408	negative regulation of cell-cell adhesion	M00001000111001100	6	0
0	0	1	0	1	0	1	0	1	0	0	0	1	1	0	0	0	0	0	-2.9	0	-2.2	0	-3.9	0	-3.2	0	0	0	-3.6	-2.7	0	0	0	WP3594	Circadian rhythm genes	M00101010100011000	6	0
0	0	0	1	0	1	0	0	0	0	1	0	1	0	1	1	0	0	0	0	-3.1	0	-2.7	0	0	0	0	-2.2	0	-3.5	0	-2.7	-2.5	0	hsa05417	Lipid and atherosclerosis	M00010100001010110	6	0
0	0	0	0	0	0	0	0	1	1	0	0	1	1	1	1	0	0	0	0	0	0	0	0	0	-6.5	-7.5	0	0	-4.2	-6.6	-4.7	-4.4	0	hsa05322	Systemic lupus erythematosus	M00000000110011110	6	0
0	0	0	0	0	1	0	0	1	0	0	0	1	1	1	1	0	0	0	0	0	0	-2.5	0	0	-4.1	0	0	0	-3.1	-3.8	-3.5	-3.3	0	WP4659	Gastrin signaling	M00000100100011110	6	0
0	0	0	0	1	0	0	0	1	1	1	0	1	1	0	0	0	0	0	0	0	-2.6	0	0	0	-5	-8.3	-5.4	0	-2.2	-12	0	0	0	GO:0050670	regulation of lymphocyte proliferation	M00001000111011000	6	0
0	0	0	0	1	1	1	0	0	0	1	1	0	0	0	1	0	0	0	0	0	-2.9	-6.6	-6.2	0	0	0	-4	-4.8	0	0	0	-4.3	0	GO:0042269	regulation of natural killer cell mediated cytotoxicity	M00001110001100010	6	0
0	0	0	0	1	0	1	0	1	0	1	0	0	1	1	0	0	0	0	0	0	-3.1	0	-2	0	-2.8	0	-3.1	0	0	-3.7	-2.2	0	0	GO:0051248	negative regulation of protein metabolic process	M00001010101001100	6	0
0	0	0	0	1	1	0	0	1	0	1	1	0	1	0	0	0	0	0	0	0	-5.6	-3.4	0	0	-3.7	0	-3.9	-4.8	0	-3.9	0	0	0	GO:0007159	leukocyte cell-cell adhesion	M00001100101101000	6	0
0	0	0	0	1	1	0	0	1	0	1	0	0	1	0	1	0	0	0	0	0	-8.6	-3.4	0	0	-2.2	0	-6.5	0	0	-4.2	0	-4.9	0	GO:0002833	positive regulation of response to biotic stimulus	M00001100101001010	6	0
0	0	0	0	1	1	0	0	1	0	0	0	1	0	1	1	0	0	0	0	0	-2.7	-6.2	0	0	-3.6	0	0	0	-3.9	0	-4.3	-4.1	0	M272	PID CD8 TCR DOWNSTREAM PATHWAY	M00001100100010110	6	0
0	0	0	0	1	1	1	0	1	0	0	0	1	1	0	0	0	0	0	0	0	-2.7	-2.3	-4.5	0	-2.6	0	0	0	-2.9	-3.4	0	0	0	R-HSA-9678108	SARS-CoV-1 Infection	M00001110100011000	6	0
0	0	0	0	1	1	0	0	1	0	0	0	1	1	1	0	0	0	0	0	0	-6.7	-7.6	0	0	-4.3	0	0	0	-4.6	-7.9	-5	0	0	WP4877	Host pathogen interaction of human coronaviruses MAPK signaling	M00001100100011100	6	0
0	0	0	0	1	0	0	0	1	1	1	0	1	1	0	0	0	0	0	0	0	-2.4	0	0	0	-3.5	-5.6	-3.7	0	-2.6	-11	0	0	0	GO:0070665	positive regulation of leukocyte proliferation	M00001000111011000	6	0
0	0	0	0	1	0	0	0	1	0	1	0	1	1	1	0	0	0	0	0	0	-4	0	0	0	-3.2	0	-2.3	0	-2.5	-5.6	-2.9	0	0	GO:0030217	T cell differentiation	M00001000101011100	6	0
0	0	1	1	1	0	0	0	1	0	0	0	0	1	1	0	0	0	0	-2.9	-3.2	-3	0	0	0	-5.6	0	0	0	0	-3.6	-2.8	0	0	R-HSA-9764274	Regulation of Expression and Function of Type I Classical Cadherins	M00111000100001100	6	0
0	0	0	0	1	1	0	0	1	1	1	0	0	1	0	0	0	0	0	0	0	-15	-3.7	0	0	-4.1	-2.7	-3	0	0	-11	0	0	0	GO:1903900	regulation of viral life cycle	M00001100111001000	6	0
0	0	0	0	1	1	0	0	0	0	0	0	1	1	1	1	0	0	0	0	0	-3.1	-5.2	0	0	0	0	0	0	-4.2	-2.9	-4.6	-4.4	0	WP2018	RANKL RANK signaling	M00001100000011110	6	0
0	0	0	0	1	1	1	0	1	1	0	0	0	1	0	0	0	0	0	0	0	-3.5	-2.1	-3	0	-3.6	-2.3	0	0	0	-3.1	0	0	0	R-HSA-9612973	Autophagy	M00001110110001000	6	0
0	0	0	0	0	0	0	0	1	1	0	0	1	1	1	1	0	0	0	0	0	0	0	0	0	-11	-11	0	0	-7.4	-7.3	-7.9	-5.4	0	R-HSA-389948	Co-inhibition by PD-1	M00000000110011110	6	0
0	0	0	0	0	1	0	0	1	1	0	0	1	1	1	0	0	0	0	0	0	0	-2.9	0	0	-4.6	-3	0	0	-3.5	-5.6	-5.6	0	0	GO:2000514	regulation of CD4-positive, alpha-beta T cell activation	M00000100110011100	6	0
0	0	0	0	1	1	0	0	1	0	0	0	1	1	1	0	0	0	0	0	0	-3.4	-3.9	0	0	-4.2	0	0	0	-4.5	-3.1	-4.9	0	0	GO:0140467	integrated stress response signaling	M00001100100011100	6	0
0	0	1	0	1	1	0	0	1	1	0	0	0	1	0	0	0	0	0	-3.8	0	-4.4	-2.7	0	0	-4.4	-2.8	0	0	0	-5.3	0	0	0	M124	PID CXCR4 PATHWAY	M00101100110001000	6	0
0	0	0	0	1	0	0	0	0	1	1	1	0	1	0	1	0	0	0	0	0	-7.6	0	0	0	0	-4.7	-5	-5.9	0	-5.4	0	-5.4	0	GO:0002483	antigen processing and presentation of endogenous peptide antigen	M00001000011101010	6	0
0	0	0	0	1	1	1	0	1	0	1	0	0	0	0	1	0	0	0	0	0	-5.9	-3.4	-4.5	0	-2.6	0	-5.3	0	0	0	0	-4.4	0	GO:0002832	negative regulation of response to biotic stimulus	M00001110101000010	6	0
0	0	0	0	1	0	1	0	1	0	1	1	1	0	0	0	0	0	0	0	0	-3.9	0	-3.9	0	-2.2	0	-5.9	-4.6	-2.4	0	0	0	0	R-HSA-9705683	SARS-CoV-2-host interactions	M00001010101110000	6	0
0	0	0	0	0	0	0	0	1	1	0	0	1	1	1	1	0	0	0	0	0	0	0	0	0	-10	-9.9	0	0	-6.7	-6.4	-7.2	-4.9	0	R-HSA-202433	Generation of second messenger molecules	M00000000110011110	6	0
0	0	0	0	0	1	0	0	1	1	0	0	1	1	1	0	0	0	0	0	0	0	-3	0	0	-4.7	-3.1	0	0	-3.6	-5.8	-5.7	0	0	GO:0046637	regulation of alpha-beta T cell differentiation	M00000100110011100	6	0
0	0	0	0	0	0	0	0	1	1	0	0	1	1	1	1	0	0	0	0	0	0	0	0	0	-14	-11	0	0	-7.5	-7.4	-8	-5.5	0	R-HSA-202427	Phosphorylation of CD3 and TCR zeta chains	M00000000110011110	6	0
0	0	0	0	1	0	0	0	1	1	1	1	0	1	0	0	0	0	0	0	0	-5.1	0	0	0	-3.4	-3.2	-3.6	-4.5	0	-3.5	0	0	0	GO:0002711	positive regulation of T cell mediated immunity	M00001000111101000	6	0
0	0	0	0	1	1	0	0	0	0	0	0	1	1	1	1	0	0	0	0	0	-2.3	-4.1	0	0	0	0	0	0	-3.4	-4.3	-3.8	-3.6	0	hsa04662	B cell receptor signaling pathway	M00001100000011110	6	0
0	1	1	1	1	0	0	0	1	0	0	0	0	1	0	0	0	0	-2.6	-2.1	-2.4	-2.4	0	0	0	-2.1	0	0	0	0	-2	0	0	0	GO:0031647	regulation of protein stability	M01111000100001000	6	0
0	1	0	1	1	0	1	1	0	0	0	0	0	1	0	0	0	0	-4.3	0	-4	-2.1	0	-3.4	-5	0	0	0	0	0	-2.8	0	0	0	GO:0007179	transforming growth factor beta receptor signaling pathway	M01011011000001000	6	0
0	0	0	0	1	1	0	0	1	0	0	0	1	1	1	0	0	0	0	0	0	-4.1	-3.3	0	0	-5.2	0	0	0	-5.6	-2.6	-4.3	0	0	R-HSA-198725	Nuclear Events (kinase and transcription factor activation)	M00001100100011100	6	0
0	0	0	0	1	0	0	0	1	1	1	0	1	1	0	0	0	0	0	0	0	-2.6	0	0	0	-5	-8.2	-5.3	0	-2.1	-12	0	0	0	GO:0032944	regulation of mononuclear cell proliferation	M00001000111011000	6	0
0	0	0	0	0	0	0	0	1	1	0	0	1	1	1	1	0	0	0	0	0	0	0	0	0	-13	-12	0	0	-6.8	-8.3	-7.3	-7	0	hsa05310	Asthma	M00000000110011110	6	0
0	0	0	0	1	1	0	0	1	0	0	0	1	0	1	1	0	0	0	0	0	-2.8	-3.3	0	0	-3.6	0	0	0	-3.9	0	-4.3	-4.1	0	WP3863	T cell antigen receptor TCR pathway during Staphylococcus aureus infection	M00001100100010110	6	0
0	0	1	1	1	0	0	0	1	0	0	0	0	1	1	0	0	0	0	-2.8	-3.1	-2.9	0	0	0	-5.4	0	0	0	0	-3.4	-2.7	0	0	R-HSA-9759476	Regulation of Homotypic Cell-Cell Adhesion	M00111000100001100	6	0
0	0	0	0	1	1	0	0	1	0	0	1	0	1	1	0	0	0	0	0	0	-3.2	-2.9	0	0	-7.1	0	0	-3.3	0	-2.8	-2.9	0	0	WP2877	Vitamin D receptor pathway	M00001100100101100	6	0
0	0	0	0	1	1	0	0	1	0	0	1	1	1	0	0	0	0	0	0	0	-4.8	-3.7	0	0	-3.1	0	0	-3.1	-2.4	-6.3	0	0	0	GO:0050920	regulation of chemotaxis	M00001100100111000	6	0
0	0	0	0	1	1	0	0	1	0	0	1	0	1	1	0	0	0	0	0	0	-3.2	-3.4	0	0	-3	0	0	-2.3	0	-4.2	-2	0	0	GO:0030336	negative regulation of cell migration	M00001100100101100	6	0
0	0	0	0	1	1	0	0	1	0	0	0	1	1	1	0	0	0	0	0	0	-2.8	-2.4	0	0	-3.9	0	0	0	-4.3	-2.5	-3.3	0	0	R-HSA-166520	Signaling by NTRKs	M00001100100011100	6	0
0	0	0	0	1	0	0	0	1	1	0	0	0	1	1	1	0	0	0	0	0	-3.9	0	0	0	-6.9	-2.3	0	0	0	-6	-2.3	-2.1	0	GO:0070372	regulation of ERK1 and ERK2 cascade	M00001000110001110	6	0
0	0	0	1	1	1	0	0	0	0	0	0	1	0	1	1	0	0	0	0	-3.5	-2.5	-4.3	0	0	0	0	0	0	-2.7	0	-3.1	-2.9	0	hsa05161	Hepatitis B	M00011100000010110	6	0
0	0	0	0	1	1	0	0	0	0	1	1	0	1	1	0	0	0	0	0	0	-6.2	-3.7	0	0	0	0	-9.6	-5	0	-5.5	-2.2	0	0	GO:0042742	defense response to bacterium	M00001100001101100	6	0
0	0	1	1	1	0	0	0	1	0	0	0	0	1	1	0	0	0	0	-2.9	-3.2	-3	0	0	0	-5.6	0	0	0	0	-3.6	-2.8	0	0	R-HSA-9764265	Regulation of CDH1 Expression and Function	M00111000100001100	6	0
0	0	0	0	0	0	0	0	1	1	0	0	1	1	1	1	0	0	0	0	0	0	0	0	0	-13	-15	0	0	-8.1	-8.2	-8.6	-5.9	0	GO:0002399	MHC class II protein complex assembly	M00000000110011110	6	0
0	0	0	0	0	1	0	0	0	0	0	0	1	1	1	1	0	0	0	0	0	0	-3.3	0	0	0	0	0	0	-3.9	-2.5	-4.3	-4.1	0	M15	PID LYSOPHOSPHOLIPID PATHWAY	M00000100000011110	5	0
0	0	0	0	1	0	0	0	1	1	0	1	0	1	0	0	0	0	0	0	0	-3.6	0	0	0	-2.5	-3.4	0	-3.5	0	-6.4	0	0	0	GO:0002687	positive regulation of leukocyte migration	M00001000110101000	5	0
0	1	1	0	0	0	1	0	1	0	0	0	0	1	0	0	0	0	-3.2	-3.5	0	0	0	-2.2	0	-3	0	0	0	0	-3.5	0	0	0	GO:0006351	DNA-templated transcription	M01100010100001000	5	0
0	0	0	0	0	0	0	0	0	1	1	0	1	1	1	0	0	0	0	0	0	0	0	0	0	0	-3.3	-2.6	0	-12	-4	-7.6	0	0	GO:0016064	immunoglobulin mediated immune response	M00000000011011100	5	0
0	0	0	0	1	0	0	0	1	0	1	0	0	1	0	1	0	0	0	0	0	-2.2	0	0	0	-4.4	0	-4.7	0	0	-5.6	0	-5.2	0	GO:0032680	regulation of tumor necrosis factor production	M00001000101001010	5	0
0	0	0	0	1	0	0	0	1	1	1	0	0	1	0	0	0	0	0	0	0	-2.4	0	0	0	-5.2	-2.4	-2.2	0	0	-4.9	0	0	0	GO:0043408	regulation of MAPK cascade	M00001000111001000	5	0
0	1	0	0	0	1	0	0	1	0	0	0	1	0	1	0	0	0	-2.6	0	0	0	-3.2	0	0	-3.8	0	0	0	-2.4	0	-2.9	0	0	GO:0009410	response to xenobiotic stimulus	M01000100100010100	5	0
0	0	0	0	1	1	0	0	1	0	0	0	1	0	1	0	0	0	0	0	0	-4.3	-6.6	0	0	-2.9	0	0	0	-3.2	0	-3.6	0	0	R-HSA-6785807	Interleukin-4 and Interleukin-13 signaling	M00001100100010100	5	0
0	0	0	0	0	0	0	0	0	1	1	0	1	1	1	0	0	0	0	0	0	0	0	0	0	0	-3.3	-2.5	0	-11	-4	-7.5	0	0	GO:0019724	B cell mediated immunity	M00000000011011100	5	0
0	0	0	0	1	0	0	0	1	0	1	0	0	1	0	1	0	0	0	0	0	-2.2	0	0	0	-4.4	0	-4.6	0	0	-5.5	0	-5.2	0	GO:1903555	regulation of tumor necrosis factor superfamily cytokine production	M00001000101001010	5	0
0	0	0	0	1	0	0	0	1	0	1	0	1	1	0	0	0	0	0	0	0	-2.2	0	0	0	-2.2	0	-3.4	0	-2.4	-3.6	0	0	0	GO:0002700	regulation of production of molecular mediator of immune response	M00001000101011000	5	0
0	0	0	0	0	0	1	0	0	0	1	0	1	0	1	1	0	0	0	0	0	0	0	-2.5	0	0	0	-2.1	0	-2.3	0	-2.6	-2.4	0	GO:0000165	MAPK cascade	M00000010001010110	5	0
0	0	0	0	0	1	0	0	1	0	0	1	0	1	1	0	0	0	0	0	0	0	-3.6	0	0	-2.7	0	0	-3.7	0	-4.6	-3.4	0	0	GO:0045471	response to ethanol	M00000100100101100	5	0
0	0	0	0	1	0	0	0	0	0	1	1	0	1	0	1	0	0	0	0	0	-6.6	0	0	0	0	0	-6.3	-5.4	0	-6.2	0	-4.8	0	GO:0002474	antigen processing and presentation of peptide antigen via MHC class I	M00001000001101010	5	0
0	0	0	0	1	1	0	0	0	0	0	0	1	0	1	1	0	0	0	0	0	-6.9	-5.9	0	0	0	0	0	0	-4.8	0	-5.2	-4.9	0	WP4880	Host pathogen interaction of human coronaviruses interferon induction	M00001100000010110	5	0
0	1	0	1	0	0	1	1	0	0	0	0	0	1	0	0	0	0	-3.7	0	-3.4	0	0	-2.9	-4.4	0	0	0	0	0	-2.1	0	0	0	GO:0071559	response to transforming growth factor beta	M01010011000001000	5	0
0	0	0	0	0	1	0	0	1	0	1	0	0	1	0	1	0	0	0	0	0	0	-2.6	0	0	-2	0	-4.4	0	0	-7.2	0	-3.6	0	GO:0071219	cellular response to molecule of bacterial origin	M00000100101001010	5	0
0	0	0	0	1	0	0	0	1	1	0	1	0	1	0	0	0	0	0	0	0	-3.5	0	0	0	-2.9	-2.6	0	-2.9	0	-5.8	0	0	0	GO:0050900	leukocyte migration	M00001000110101000	5	0
0	0	1	1	0	1	0	0	1	0	0	0	0	1	0	0	0	0	0	-3.4	-2.8	0	-3.9	0	0	-2.2	0	0	0	0	-5.4	0	0	0	GO:0030029	actin filament-based process	M00110100100001000	5	0
0	0	1	0	1	1	0	0	0	0	1	0	0	1	0	0	0	0	0	-2	0	-8.1	-5	0	0	0	0	-4.1	0	0	-6.4	0	0	0	GO:0019221	cytokine-mediated signaling pathway	M00101100001001000	5	0
0	0	0	0	0	1	0	0	0	0	0	0	1	1	1	1	0	0	0	0	0	0	-2.7	0	0	0	0	0	0	-3.3	-2	-3.7	-3.5	0	WP5475	Hallmark of cancer sustaining proliferative signaling	M00000100000011110	5	0
0	0	1	0	1	1	0	0	0	0	0	0	1	1	0	0	0	0	0	-3.5	0	-3.9	-2.4	0	0	0	0	0	0	-3	-5.8	0	0	0	M186	PID PDGFRB PATHWAY	M00101100000011000	5	0
0	0	0	0	1	0	0	0	1	1	1	0	0	1	0	0	0	0	0	0	0	-2.1	0	0	0	-3.5	-2.4	-2.1	0	0	-3.6	0	0	0	GO:0043410	positive regulation of MAPK cascade	M00001000111001000	5	0
0	0	0	0	0	1	0	0	1	0	1	0	0	1	0	1	0	0	0	0	0	0	-2.8	0	0	-2.1	0	-4.6	0	0	-7.5	0	-3.8	0	GO:0071222	cellular response to lipopolysaccharide	M00000100101001010	5	0
0	0	0	0	0	0	0	0	1	1	1	0	0	1	1	0	0	0	0	0	0	0	0	0	0	-5	-3.5	-5.3	0	0	-6.5	-3.2	0	0	GO:0050868	negative regulation of T cell activation	M00000000111001100	5	0
0	0	0	0	1	1	1	0	0	0	1	0	0	0	0	1	0	0	0	0	0	-6.9	-3.9	-5.1	0	0	0	-6	0	0	0	0	-3.4	0	GO:0045824	negative regulation of innate immune response	M00001110001000010	5	0
0	0	0	0	1	0	1	0	1	0	0	0	1	1	0	0	0	0	0	0	0	-3.3	0	-4.7	0	-4.1	0	0	0	-4.4	-3	0	0	0	R-HSA-5675221	Negative regulation of MAPK pathway	M00001010100011000	5	0
0	0	0	0	1	1	0	0	0	0	1	1	0	1	0	0	0	0	0	0	0	-27	-3.3	0	0	0	0	-14	-2.3	0	-9.3	0	0	0	GO:0009615	response to virus	M00001100001101000	5	0
0	0	0	0	1	1	0	0	0	0	0	0	1	1	0	1	0	0	0	0	0	-2.2	-3.9	0	0	0	0	0	0	-3.3	-5.1	0	-3.4	0	hsa04625	C-type lectin receptor signaling pathway	M00001100000011010	5	0
0	0	0	0	1	1	0	0	0	0	1	0	0	1	0	1	0	0	0	0	0	-5	-5	0	0	0	0	-3.4	0	0	-4.5	0	-3.9	0	GO:0001906	cell killing	M00001100001001010	5	0
0	0	1	1	1	0	0	0	0	0	1	0	0	1	0	0	0	0	0	-2.7	-2	-3.8	0	0	0	0	0	-3.6	0	0	-4.6	0	0	0	GO:0044089	positive regulation of cellular component biogenesis	M00111000001001000	5	0
0	0	0	0	1	0	0	0	1	1	1	0	0	1	0	0	0	0	0	0	0	-2.7	0	0	0	-2.6	-2.4	-4	0	0	-3.3	0	0	0	GO:0002702	positive regulation of production of molecular mediator of immune response	M00001000111001000	5	0
0	0	0	0	0	0	0	0	1	1	1	0	0	1	0	1	0	0	0	0	0	0	0	0	0	-5.4	-2.8	-4.4	0	0	-5.2	0	-2.5	0	GO:0002366	leukocyte activation involved in immune response	M00000000111001010	5	0
0	0	0	0	0	0	0	0	1	1	1	1	0	1	0	0	0	0	0	0	0	0	0	0	0	-2.7	-4.1	-2.1	-2.1	0	-2.3	0	0	0	GO:0051051	negative regulation of transport	M00000000111101000	5	0
0	0	0	0	1	1	1	0	0	0	0	0	1	1	0	0	0	0	0	0	0	-4.2	-3.4	-4.3	0	0	0	0	0	-4.1	-2.7	0	0	0	R-HSA-168643	Nucleotide-binding domain, leucine rich repeat containing receptor (NLR) signaling pathways	M00001110000011000	5	0
0	0	0	0	1	1	0	0	1	1	0	0	0	1	0	0	0	0	0	0	0	-5.1	-2.4	0	0	-2.7	-2.6	0	0	0	-4.7	0	0	0	GO:0002688	regulation of leukocyte chemotaxis	M00001100110001000	5	0
0	0	1	0	0	1	0	0	0	0	0	0	1	0	1	1	0	0	0	-5.6	0	0	-4.5	0	0	0	0	0	0	-5.1	0	-5.5	-5.3	0	GO:0035994	response to muscle stretch	M00100100000010110	5	0
0	0	0	1	1	1	0	0	0	0	1	0	0	1	0	0	0	0	0	0	-4.3	-3.5	-4.2	0	0	0	0	-3.4	0	0	-4.4	0	0	0	WP4298	Acute viral myocarditis	M00011100001001000	5	0
0	0	0	0	1	0	0	0	1	1	1	0	0	1	0	0	0	0	0	0	0	-4	0	0	0	-3.3	-2	-2.4	0	0	-2.8	0	0	0	GO:2001242	regulation of intrinsic apoptotic signaling pathway	M00001000111001000	5	0
0	0	0	0	0	1	0	0	1	0	0	0	1	0	1	1	0	0	0	0	0	0	-2.5	0	0	-2.8	0	0	0	-3.1	0	-3.5	-3.2	0	hsa04660	T cell receptor signaling pathway	M00000100100010110	5	0
0	0	0	0	1	1	0	0	1	0	0	1	0	1	0	0	0	0	0	0	0	-3.3	-2.1	0	0	-3.5	0	0	-3.4	0	-2.1	0	0	0	GO:0048660	regulation of smooth muscle cell proliferation	M00001100100101000	5	0
0	0	1	0	1	0	0	0	1	1	0	0	0	0	1	0	0	0	0	-2.6	0	-3	0	0	0	-3.2	-2.9	0	0	0	0	-2.5	0	0	GO:0080135	regulation of cellular response to stress	M00101000110000100	5	0
0	0	0	0	1	1	0	0	0	0	0	0	1	0	1	1	0	0	0	0	0	-2.3	-4.1	0	0	0	0	0	0	-3.5	0	-3.8	-3.6	0	hsa05235	PD-L1 expression and PD-1 checkpoint pathway in cancer	M00001100000010110	5	0
0	0	1	0	1	1	0	0	0	1	0	1	0	0	0	0	0	0	0	-3.3	0	-2.6	-2.2	0	0	0	-2.3	0	-3.5	0	0	0	0	0	hsa04218	Cellular senescence	M00101100010100000	5	0
0	0	0	0	1	1	0	0	0	0	0	0	1	0	1	1	0	0	0	0	0	-2.6	-6.1	0	0	0	0	0	0	-5.4	0	-5.9	-4	0	WP5130	Th17 cell differentiation pathway	M00001100000010110	5	0
0	0	1	0	1	1	0	0	0	0	0	0	1	0	1	0	0	0	0	-4.6	0	-4.2	-5	0	0	0	0	0	0	-5.8	0	-4.5	0	0	WP2374	Oncostatin M signaling	M00101100000010100	5	0
0	0	0	0	1	1	0	0	1	0	1	0	0	1	0	0	0	0	0	0	0	-6.7	-3.6	0	0	-3	0	-2.1	0	0	-5	0	0	0	GO:0043123	positive regulation of canonical NF-kappaB signal transduction	M00001100101001000	5	0
0	0	0	0	1	1	0	0	1	0	0	1	0	1	0	0	0	0	0	0	0	-3.1	-4.2	0	0	-3	0	0	-2.3	0	-4.9	0	0	0	GO:2000146	negative regulation of cell motility	M00001100100101000	5	0
0	0	0	0	0	0	0	0	1	1	1	0	0	1	1	0	0	0	0	0	0	0	0	0	0	-6.1	-3.3	-5.1	0	0	-7.3	-3.1	0	0	GO:1903038	negative regulation of leukocyte cell-cell adhesion	M00000000111001100	5	0
0	0	0	1	1	0	0	0	1	0	1	0	0	1	0	0	0	0	0	0	-2.3	-4.5	0	0	0	-2.8	0	-3.1	0	0	-2.5	0	0	0	GO:0042325	regulation of phosphorylation	M00011000101001000	5	0
0	0	1	1	0	1	0	0	0	1	0	0	0	1	0	0	0	0	0	-3.7	-3	0	-4.2	0	0	0	-2.1	0	0	0	-6	0	0	0	GO:0030036	actin cytoskeleton organization	M00110100010001000	5	0
0	0	0	0	1	0	1	0	1	0	0	0	1	1	0	0	0	0	0	0	0	-2.3	0	-3.6	0	-3.1	0	0	0	-3.4	-4.2	0	0	0	R-HSA-9692914	SARS-CoV-1-host interactions	M00001010100011000	5	0
0	0	0	0	1	1	0	0	1	0	0	0	1	0	1	0	0	0	0	0	0	-3	-3.6	0	0	-3.9	0	0	0	-4.2	0	-4.6	0	0	WP3611	Photodynamic therapy induced AP 1 survival signaling	M00001100100010100	5	0
0	0	1	1	1	1	0	0	1	0	0	0	0	0	0	0	0	0	0	-4.7	-5	-5.8	-3.5	0	0	-3.9	0	0	0	0	0	0	0	0	GO:0051100	negative regulation of binding	M00111100100000000	5	0
0	0	0	0	1	1	0	0	1	0	0	0	1	0	1	0	0	0	0	0	0	-3.8	-4.4	0	0	-4.7	0	0	0	-5	0	-5.4	0	0	M235	PID TCR CALCIUM PATHWAY	M00001100100010100	5	0
0	0	0	0	0	0	0	0	1	1	1	0	0	1	0	1	0	0	0	0	0	0	0	0	0	-4.6	-4.3	-2.5	0	0	-5.9	0	-4.1	0	GO:0032675	regulation of interleukin-6 production	M00000000111001010	5	0
0	0	1	0	1	0	0	0	1	0	0	0	0	1	1	0	0	0	0	-2.6	0	-3.6	0	0	0	-5.9	0	0	0	0	-6.7	-2.5	0	0	R-HSA-9675108	Nervous system development	M00101000100001100	5	0
0	0	0	0	1	0	1	0	1	0	0	0	1	1	0	0	0	0	0	0	0	-2.1	0	-2.7	0	-2.1	0	0	0	-2.4	-2.7	0	0	0	R-HSA-376176	Signaling by ROBO receptors	M00001010100011000	5	0
0	0	0	0	1	1	0	0	1	0	0	1	0	1	0	0	0	0	0	0	0	-3	-4.1	0	0	-2.9	0	0	-2.3	0	-4.7	0	0	0	GO:0040013	negative regulation of locomotion	M00001100100101000	5	0
0	0	0	1	0	1	0	0	0	0	0	0	1	0	1	1	0	0	0	0	-4.2	0	-4.1	0	0	0	0	0	0	-3.4	0	-3.8	-3.6	0	WP1772	Apoptosis modulation and signaling	M00010100000010110	5	0
0	0	0	0	1	1	0	0	1	0	0	0	0	1	1	0	0	0	0	0	0	-2.2	-2.8	0	0	-3.2	0	0	0	0	-3.5	-2.8	0	0	hsa04510	Focal adhesion	M00001100100001100	5	0
0	1	1	1	0	0	1	1	0	0	0	0	0	0	0	0	0	0	-5.1	-3	-3.3	0	0	-4	-4.3	0	0	0	0	0	0	0	0	0	GO:0141091	transforming growth factor beta receptor superfamily signaling pathway	M01110011000000000	5	0
0	0	0	0	1	1	0	0	1	0	0	0	0	1	1	0	0	0	0	0	0	-2.2	-2.8	0	0	-3.2	0	0	0	0	-4.5	-2.8	0	0	WP306	Focal adhesion	M00001100100001100	5	0
0	0	0	0	1	1	0	0	1	1	0	0	0	1	0	0	0	0	0	0	0	-2.1	-5	0	0	-3.2	-4	0	0	0	-3.5	0	0	0	GO:0042113	B cell activation	M00001100110001000	5	0
0	0	1	1	1	1	0	0	1	0	0	0	0	0	0	0	0	0	0	-5.3	-4	-5.5	-2.6	0	0	-4.2	0	0	0	0	0	0	0	0	GO:0051098	regulation of binding	M00111100100000000	5	0
0	0	0	0	1	0	1	0	1	0	0	0	1	1	0	0	0	0	0	0	0	-2.5	0	-3.9	0	-3.4	0	0	0	-3.7	-2.3	0	0	0	R-HSA-5687128	MAPK6/MAPK4 signaling	M00001010100011000	5	0
0	0	0	0	1	0	0	0	1	0	1	0	0	1	0	1	0	0	0	0	0	-2.1	0	0	0	-4.2	0	-4.4	0	0	-5	0	-3.3	0	GO:0032760	positive regulation of tumor necrosis factor production	M00001000101001010	5	0
0	0	0	0	1	0	1	0	1	0	0	0	1	1	0	0	0	0	0	0	0	-2.5	0	-3.9	0	-3.3	0	0	0	-3.6	-3.4	0	0	0	R-HSA-4086400	PCP/CE pathway	M00001010100011000	5	0
0	0	0	0	1	1	0	0	1	0	0	0	0	1	1	0	0	0	0	0	0	-3.4	-3.1	0	0	-3.5	0	0	0	0	-5	-3	0	0	hsa04530	Tight junction	M00001100100001100	5	0
0	0	0	1	1	0	0	0	1	0	1	0	0	1	0	0	0	0	0	0	-2.4	-3.2	0	0	0	-3.1	0	-2.4	0	0	-2.8	0	0	0	GO:0001932	regulation of protein phosphorylation	M00011000101001000	5	0
0	0	0	0	1	0	0	0	1	0	1	0	0	1	0	1	0	0	0	0	0	-2	0	0	0	-4.1	0	-4.3	0	0	-4.9	0	-3.3	0	GO:1903557	positive regulation of tumor necrosis factor superfamily cytokine production	M00001000101001010	5	0
0	0	0	1	1	0	0	0	1	0	0	0	0	1	1	0	0	0	0	0	-4.8	-5.6	0	0	0	-7	0	0	0	0	-3.9	-4.4	0	0	R-HSA-9764561	Regulation of CDH1 Function	M00011000100001100	5	0
0	0	0	0	0	1	0	0	0	0	1	0	1	1	0	1	0	0	0	0	0	0	-3.4	0	0	0	0	-5.4	0	-2.2	-6.7	0	-3.5	0	GO:0071216	cellular response to biotic stimulus	M00000100001011010	5	0
0	0	0	0	0	1	0	0	0	0	0	0	1	1	1	1	0	0	0	0	0	0	-4.2	0	0	0	0	0	0	-4.8	-3.5	-5.2	-5	0	M63	PID AVB3 OPN PATHWAY	M00000100000011110	5	0
0	0	0	0	1	1	0	0	0	0	1	0	0	1	0	1	0	0	0	0	0	-5.5	-3.5	0	0	0	0	-4.3	0	0	-4	0	-2.4	0	GO:0002218	activation of innate immune response	M00001100001001010	5	0
0	0	1	0	1	0	0	0	1	0	0	0	0	1	1	0	0	0	0	-2.7	0	-3.5	0	0	0	-2.9	0	0	0	0	-2.3	-2.6	0	0	GO:0050821	protein stabilization	M00101000100001100	5	0
0	1	0	0	1	0	0	0	1	0	1	0	0	1	0	0	0	0	-2.6	0	0	-6.5	0	0	0	-4.9	0	-3.2	0	0	-3.3	0	0	0	GO:2001233	regulation of apoptotic signaling pathway	M01001000101001000	5	0
0	1	1	1	0	0	1	1	0	0	0	0	0	0	0	0	0	0	-5	-2.9	-3.2	0	0	-3.8	-4.1	0	0	0	0	0	0	0	0	0	GO:0007178	cell surface receptor protein serine/threonine kinase signaling pathway	M01110011000000000	5	0
0	0	1	0	0	1	0	0	1	0	0	1	0	1	0	0	0	0	0	-2.4	0	0	-2.4	0	0	-3.7	0	0	-3.8	0	-2.7	0	0	0	GO:1901699	cellular response to nitrogen compound	M00100100100101000	5	0
0	0	0	0	1	1	0	0	1	0	0	0	1	0	1	0	0	0	0	0	0	-3.2	-3.7	0	0	-4	0	0	0	-4.3	0	-4.7	0	0	M60	PID NFAT TFPATHWAY	M00001100100010100	5	0
0	0	0	0	0	0	0	0	1	1	1	0	0	1	0	1	0	0	0	0	0	0	0	0	0	-5.3	-2.8	-4.4	0	0	-5.1	0	-2.5	0	GO:0002263	cell activation involved in immune response	M00000000111001010	5	0
0	0	0	0	0	1	0	0	1	1	0	0	0	1	0	1	0	0	0	0	0	0	-2.5	0	0	-2.8	-5.1	0	0	0	-4.8	0	-3.2	0	GO:0032649	regulation of type II interferon production	M00000100110001010	5	0
0	0	0	0	1	1	1	0	0	0	1	0	0	1	0	0	0	0	0	0	0	-2.5	-4.3	-3.9	0	0	0	-5	0	0	-2.3	0	0	0	GO:0002704	negative regulation of leukocyte mediated immunity	M00001110001001000	5	0
0	0	0	0	1	1	0	0	0	0	1	0	0	1	0	1	0	0	0	0	0	-8	-2.7	0	0	0	0	-6.8	0	0	-3.7	0	-2.9	0	GO:0045089	positive regulation of innate immune response	M00001100001001010	5	0
0	0	0	0	1	1	1	0	1	0	0	0	0	1	0	0	0	0	0	0	0	-3.3	-3	-2.9	0	-3.4	0	0	0	0	-2.1	0	0	0	GO:0002520	immune system development	M00001110100001000	5	0
0	1	0	1	0	0	1	1	0	0	0	0	0	1	0	0	0	0	-3.8	0	-3.5	0	0	-2.9	-4.5	0	0	0	0	0	-2.2	0	0	0	GO:0071560	cellular response to transforming growth factor beta stimulus	M01010011000001000	5	0
0	0	0	0	0	1	0	0	1	0	1	0	0	1	1	0	0	0	0	0	0	0	-3.3	0	0	-2.5	0	-2.8	0	0	-3.3	-4.7	0	0	GO:0045596	negative regulation of cell differentiation	M00000100101001100	5	0
0	0	1	1	1	0	0	0	0	0	1	0	0	1	0	0	0	0	0	-2.9	-3.2	-4.9	0	0	0	0	0	-4.6	0	0	-6.4	0	0	0	GO:0031334	positive regulation of protein-containing complex assembly	M00111000001001000	5	0
0	0	0	0	0	0	0	0	1	0	1	0	0	1	1	0	0	0	0	0	0	0	0	0	0	-5.5	0	-4.3	0	0	-4.8	-3.5	0	0	GO:1902106	negative regulation of leukocyte differentiation	M00000000101001100	4	0
0	0	0	0	1	0	0	0	1	0	0	0	0	1	1	0	0	0	0	0	0	-2.8	0	0	0	-6.8	0	0	0	0	-5	-4.3	0	0	GO:0045620	negative regulation of lymphocyte differentiation	M00001000100001100	4	0
0	0	0	0	0	0	0	0	1	1	1	0	0	1	0	0	0	0	0	0	0	0	0	0	0	-6.3	-3.4	-2.6	0	0	-5.2	0	0	0	GO:0002285	lymphocyte activation involved in immune response	M00000000111001000	4	0
0	0	0	0	1	1	0	0	0	0	1	0	0	1	0	0	0	0	0	0	0	-3.6	-3	0	0	0	0	-3.4	0	0	-3.3	0	0	0	M115	PID REG GR PATHWAY	M00001100001001000	4	0
0	0	0	0	1	1	0	0	0	0	1	0	0	1	0	0	0	0	0	0	0	-3.8	-2.3	0	0	0	0	-2.8	0	0	-2.5	0	0	0	GO:0141060	disruption of anatomical structure in another organism	M00001100001001000	4	0
0	0	0	0	1	0	0	0	1	0	0	0	0	1	1	0	0	0	0	0	0	-2.4	0	0	0	-3.2	0	0	0	0	-2.1	-3.9	0	0	M5493	WNT SIGNALING	M00001000100001100	4	0
0	0	0	1	1	0	1	0	1	0	0	0	0	0	0	0	0	0	0	0	-5.5	-5.1	0	-4.9	0	-4.4	0	0	0	0	0	0	0	0	R-HSA-5357905	Regulation of TNFR1 signaling	M00011010100000000	4	0
0	0	0	1	1	1	0	0	0	0	0	0	0	0	1	0	0	0	0	0	-5.2	-3.3	-5.4	0	0	0	0	0	0	0	0	-4.8	0	0	WP314	Fas ligand pathway and stress induction of heat shock proteins	M00011100000000100	4	0
0	0	0	0	1	1	0	0	0	0	1	0	0	1	0	0	0	0	0	0	0	-22	-3.1	0	0	0	0	-15	0	0	-9	0	0	0	GO:0051607	defense response to virus	M00001100001001000	4	0
0	0	0	0	1	1	0	0	0	0	1	1	0	0	0	0	0	0	0	0	0	-6.3	-2.9	0	0	0	0	-3.6	-3.7	0	0	0	0	0	hsa05165	Human papillomavirus infection	M00001100001100000	4	0
0	0	0	0	0	0	0	0	1	1	1	0	0	1	0	0	0	0	0	0	0	0	0	0	0	-3.3	-6.6	-4.7	0	0	-9	0	0	0	GO:0042129	regulation of T cell proliferation	M00000000111001000	4	0
0	0	0	0	1	0	0	0	1	0	1	0	0	1	0	0	0	0	0	0	0	-2.6	0	0	0	-2.5	0	-2.6	0	0	-2.3	0	0	0	GO:2001235	positive regulation of apoptotic signaling pathway	M00001000101001000	4	0
0	0	0	0	1	0	1	0	0	0	1	1	0	0	0	0	0	0	0	0	0	-3.9	0	-4.4	0	0	0	-6.1	-5.3	0	0	0	0	0	R-HSA-9694516	SARS-CoV-2 Infection	M00001010001100000	4	0
0	0	0	0	1	1	0	0	1	1	0	0	0	0	0	0	0	0	0	0	0	-2.8	-2.4	0	0	-3.9	-2.5	0	0	0	0	0	0	0	GO:0050864	regulation of B cell activation	M00001100110000000	4	0
0	0	0	0	0	1	0	0	0	0	0	0	1	0	1	1	0	0	0	0	0	0	-5.4	0	0	0	0	0	0	-6	0	-6.4	-6.2	0	WP4919	Neuroinflammation	M00000100000010110	4	0
0	0	0	0	1	0	0	0	1	0	1	0	0	1	0	0	0	0	0	0	0	-4.2	0	0	0	-4.2	0	-4.4	0	0	-2.8	0	0	0	GO:0060761	negative regulation of response to cytokine stimulus	M00001000101001000	4	0
0	0	0	0	1	0	0	0	1	0	1	0	0	1	0	0	0	0	0	0	0	-8.7	0	0	0	-2.6	0	-12	0	0	-5.6	0	0	0	GO:0032479	regulation of type I interferon production	M00001000101001000	4	0
0	0	0	0	1	0	0	0	0	1	1	0	0	1	0	0	0	0	0	0	0	-5.8	0	0	0	0	-2.9	-3.2	0	0	-3	0	0	0	GO:2000106	regulation of leukocyte apoptotic process	M00001000011001000	4	0
0	0	1	0	0	1	0	0	0	1	0	0	0	1	0	0	0	0	0	-2.7	0	0	-2.8	0	0	0	-2.2	0	0	0	-2.1	0	0	0	GO:1903829	positive regulation of protein localization	M00100100010001000	4	0
0	0	0	0	0	0	0	0	0	0	0	0	1	1	1	1	0	0	0	0	0	0	0	0	0	0	0	0	0	-2.3	-2.5	-2.7	-2.5	0	hsa05208	Chemical carcinogenesis - reactive oxygen species	M00000000000011110	4	0
0	0	0	0	1	0	0	0	0	1	0	1	0	1	0	0	0	0	0	0	0	-2.7	0	0	0	0	-2.4	0	-3.6	0	-4.3	0	0	0	GO:0050921	positive regulation of chemotaxis	M00001000010101000	4	0
0	0	1	0	0	0	0	0	1	0	0	1	0	1	0	0	0	0	0	-3.1	0	0	0	0	0	-2.1	0	0	-4.7	0	-2.7	0	0	0	GO:0043434	response to peptide hormone	M00100000100101000	4	0
0	0	0	0	1	0	0	0	1	0	0	1	0	1	0	0	0	0	0	0	0	-4.1	0	0	0	-2.2	0	0	-3.5	0	-4.3	0	0	0	GO:0040011	locomotion	M00001000100101000	4	0
0	0	0	0	1	0	0	0	1	1	0	0	0	1	0	0	0	0	0	0	0	-3	0	0	0	-4.4	-3	0	0	0	-3.6	0	0	0	GO:0070374	positive regulation of ERK1 and ERK2 cascade	M00001000110001000	4	0
0	0	0	0	0	1	0	0	0	0	0	0	1	0	1	1	0	0	0	0	0	0	-3.1	0	0	0	0	0	0	-3.7	0	-4.1	-3.9	0	WP69	T cell receptor signaling	M00000100000010110	4	0
0	0	0	0	1	0	0	0	1	1	0	0	0	1	0	0	0	0	0	0	0	-2.5	0	0	0	-6.3	-2.3	0	0	0	-5.5	0	0	0	GO:0044093	positive regulation of molecular function	M00001000110001000	4	0
0	0	0	0	1	0	0	0	1	0	0	1	0	1	0	0	0	0	0	0	0	-4.3	0	0	0	-2.3	0	0	-3.7	0	-4.6	0	0	0	GO:0006935	chemotaxis	M00001000100101000	4	0
0	0	0	0	0	1	1	0	1	0	0	0	0	1	0	0	0	0	0	0	0	0	-3.7	-4.5	0	-4	0	0	0	0	-5.7	0	0	0	GO:0071364	cellular response to epidermal growth factor stimulus	M00000110100001000	4	0
0	0	0	0	1	1	0	0	0	0	1	0	0	1	0	0	0	0	0	0	0	-9.8	-3.2	0	0	0	0	-3.7	0	0	-3.6	0	0	0	GO:0034340	response to type I interferon	M00001100001001000	4	0
0	0	0	0	0	0	1	0	1	0	0	0	1	0	1	0	0	0	0	0	0	0	0	-2.3	0	-2.7	0	0	0	-2.1	0	-2.4	0	0	R-HSA-5688426	Deubiquitination	M00000010100010100	4	0
0	0	0	0	1	0	1	0	1	0	0	0	0	1	0	0	0	0	0	0	0	-4.2	0	-4.3	0	-5.3	0	0	0	0	-3.9	0	0	0	R-HSA-917937	Iron uptake and transport	M00001010100001000	4	0
0	0	0	0	1	0	0	0	1	0	0	1	0	1	0	0	0	0	0	0	0	-3.8	0	0	0	-2.1	0	0	-4.5	0	-3.4	0	0	0	GO:0060326	cell chemotaxis	M00001000100101000	4	0
0	0	0	0	1	0	1	0	1	0	0	0	0	1	0	0	0	0	0	0	0	-4.1	0	-5.6	0	-7.1	0	0	0	0	-5.6	0	0	0	R-HSA-9613829	Chaperone Mediated Autophagy	M00001010100001000	4	0
0	0	0	0	1	1	0	0	0	0	1	0	0	1	0	0	0	0	0	0	0	-12	-4	0	0	0	0	-8.3	0	0	-7.9	0	0	0	WP619	Type II interferon signaling	M00001100001001000	4	0
0	0	0	0	1	0	0	0	1	0	0	1	0	1	0	0	0	0	0	0	0	-4.3	0	0	0	-2.3	0	0	-3.7	0	-4.6	0	0	0	GO:0042330	taxis	M00001000100101000	4	0
0	0	0	0	1	0	0	0	1	0	0	0	0	1	1	0	0	0	0	0	0	-3	0	0	0	-5.4	0	0	0	0	-5.4	-4.5	0	0	GO:0045581	negative regulation of T cell differentiation	M00001000100001100	4	0
0	0	0	0	1	0	0	0	1	0	1	0	0	1	0	0	0	0	0	0	0	-10	0	0	0	-3.1	0	-12	0	0	-5.5	0	0	0	GO:0032481	positive regulation of type I interferon production	M00001000101001000	4	0
0	0	1	0	0	1	0	0	0	0	0	0	0	1	1	0	0	0	0	-3.3	0	0	-4.5	0	0	0	0	0	0	0	-3.3	-3.2	0	0	WP51	Regulation of actin cytoskeleton	M00100100000001100	4	0
0	0	0	0	1	0	0	0	1	0	1	0	0	1	0	0	0	0	0	0	0	-3.5	0	0	0	-2.3	0	-2.5	0	0	-2.3	0	0	0	GO:0051174	regulation of phosphorus metabolic process	M00001000101001000	4	0
0	0	0	0	1	0	0	0	1	0	0	1	0	1	0	0	0	0	0	0	0	-3.7	0	0	0	-2.6	0	0	-3.6	0	-4.3	0	0	0	GO:0030595	leukocyte chemotaxis	M00001000100101000	4	0
0	0	0	1	1	1	0	0	0	0	0	1	0	0	0	0	0	0	0	0	-2.3	-2.9	-4	0	0	0	0	0	-2.2	0	0	0	0	0	WP5087	Pleural mesothelioma	M00011100000100000	4	0
0	0	0	0	1	1	0	0	0	0	1	0	0	1	0	0	0	0	0	0	0	-8.3	-5.7	0	0	0	0	-4.5	0	0	-7.9	0	0	0	GO:0035456	response to interferon-beta	M00001100001001000	4	0
0	0	1	0	0	1	0	0	0	0	0	0	0	1	0	1	0	0	0	-3.5	0	0	-2.4	0	0	0	0	0	0	0	-2.6	0	-3.1	0	GO:0034614	cellular response to reactive oxygen species	M00100100000001010	4	0
0	0	0	0	0	1	0	0	0	0	0	0	1	0	1	1	0	0	0	0	0	0	-5.1	0	0	0	0	0	0	-5.7	0	-6.1	-5.9	0	WP2435	Quercetin and Nf kB AP 1 induced apoptosis	M00000100000010110	4	0
0	0	0	0	0	1	0	0	0	1	0	1	0	1	0	0	0	0	0	0	0	0	-2.6	0	0	0	-4.5	0	-2.9	0	-4.4	0	0	0	GO:0097435	supramolecular fiber organization	M00000100010101000	4	0
0	0	0	0	1	0	0	0	1	1	0	0	0	1	0	0	0	0	0	0	0	-4	0	0	0	-5.1	-3.4	0	0	0	-5	0	0	0	GO:0048524	positive regulation of viral process	M00001000110001000	4	0
0	0	0	0	1	0	0	0	0	1	0	0	1	1	0	0	0	0	0	0	0	-2.2	0	0	0	0	-2.9	0	0	-3.4	-2	0	0	0	R-HSA-9824439	Bacterial Infection Pathways	M00001000010011000	4	0
0	0	0	0	1	0	1	0	0	0	0	0	1	1	0	0	0	0	0	0	0	-4.2	0	-2.3	0	0	0	0	0	-3.1	-3.7	0	0	0	hsa05012	Parkinson disease	M00001010000011000	4	0
0	0	0	0	1	0	0	0	1	1	1	0	0	0	0	0	0	0	0	0	0	-2.6	0	0	0	-2.2	-2	-3.4	0	0	0	0	0	0	GO:0031401	positive regulation of protein modification process	M00001000111000000	4	0
0	0	1	0	0	1	0	0	0	0	0	1	0	1	0	0	0	0	0	-2.6	0	0	-2.4	0	0	0	0	0	-2.8	0	-6.6	0	0	0	R-HSA-76002	Platelet activation, signaling and aggregation	M00100100000101000	4	0
0	0	1	1	1	1	0	0	0	0	0	0	0	0	0	0	0	0	0	-3.7	-4	-2.1	-3.8	0	0	0	0	0	0	0	0	0	0	0	WP2263	Androgen receptor network in prostate cancer	M00111100000000000	4	0
0	0	0	0	1	1	0	0	0	0	1	0	0	1	0	0	0	0	0	0	0	-3.9	-2.4	0	0	0	0	-2.8	0	0	-2.6	0	0	0	GO:0141061	disruption of cell in another organism	M00001100001001000	4	0
0	0	0	0	1	0	0	0	1	0	1	0	0	1	0	0	0	0	0	0	0	-3.5	0	0	0	-2.3	0	-2.5	0	0	-2.3	0	0	0	GO:0019220	regulation of phosphate metabolic process	M00001000101001000	4	0
0	0	1	0	1	0	0	0	1	0	0	0	1	0	0	0	0	0	0	-2.3	0	-2.1	0	0	0	-2.4	0	0	0	-2.8	0	0	0	0	GO:0009416	response to light stimulus	M00101000100010000	4	0
0	0	0	0	0	0	1	0	1	0	0	0	1	1	0	0	0	0	0	0	0	0	0	-3.2	0	-2.7	0	0	0	-4.3	-3.5	0	0	0	R-HSA-3858494	Beta-catenin independent WNT signaling	M00000010100011000	4	0
0	0	0	0	0	0	0	0	1	1	1	0	0	1	0	0	0	0	0	0	0	0	0	0	0	-2.9	-5.4	-3.1	0	0	-7.6	0	0	0	GO:0042102	positive regulation of T cell proliferation	M00000000111001000	4	0
0	0	0	0	1	1	0	0	1	0	0	0	0	1	0	0	0	0	0	0	0	-2.4	-2.9	0	0	-3.2	0	0	0	0	-4.4	0	0	0	GO:0043542	endothelial cell migration	M00001100100001000	4	0
0	0	0	0	1	0	0	0	1	0	0	1	0	1	0	0	0	0	0	0	0	-2.1	0	0	0	-2.4	0	0	-2.6	0	-3.2	0	0	0	GO:0051047	positive regulation of secretion	M00001000100101000	4	0
0	0	1	0	1	1	0	0	0	0	0	0	0	1	0	0	0	0	0	-2.9	0	-3.4	-2.2	0	0	0	0	0	0	0	-2.9	0	0	0	GO:1901987	regulation of cell cycle phase transition	M00101100000001000	4	0
0	0	1	1	0	0	0	0	1	0	0	0	0	1	0	0	0	0	0	-2.5	-2.8	0	0	0	0	-3	0	0	0	0	-2.2	0	0	0	GO:0048598	embryonic morphogenesis	M00110000100001000	4	0
0	0	0	0	0	1	0	0	1	0	0	0	0	1	1	0	0	0	0	0	0	0	-2.8	0	0	-3.4	0	0	0	0	-3.5	-2.1	0	0	GO:0035239	tube morphogenesis	M00000100100001100	4	0
0	0	0	0	1	1	0	0	1	0	0	0	0	1	0	0	0	0	0	0	0	-3.6	-3.3	0	0	-2.5	0	0	0	0	-6.5	0	0	0	GO:0071675	regulation of mononuclear cell migration	M00001100100001000	4	0
0	0	0	0	0	1	0	0	0	0	0	1	0	1	1	0	0	0	0	0	0	0	-2	0	0	0	0	0	-2.5	0	-4.7	-2.2	0	0	GO:0042060	wound healing	M00000100000101100	4	0
0	0	0	0	1	0	0	0	0	0	0	1	1	0	0	1	0	0	0	0	0	-3.7	0	0	0	0	0	0	-7.5	-2.3	0	0	-2.5	0	hsa05163	Human cytomegalovirus infection	M00001000000110010	4	0
0	0	0	0	1	1	0	0	0	0	1	0	0	1	0	0	0	0	0	0	0	-3.9	-2.4	0	0	0	0	-2.8	0	0	-2.6	0	0	0	GO:0031640	killing of cells of another organism	M00001100001001000	4	0
0	1	0	0	1	1	0	0	1	0	0	0	0	0	0	0	0	0	-3.8	0	0	-4.4	-2.1	0	0	-3.5	0	0	0	0	0	0	0	0	GO:2001236	regulation of extrinsic apoptotic signaling pathway	M01001100100000000	4	0
0	0	0	0	1	1	0	0	1	0	0	0	0	1	0	0	0	0	0	0	0	-4.3	-2	0	0	-2.3	0	0	0	0	-2.9	0	0	0	GO:2000045	regulation of G1/S transition of mitotic cell cycle	M00001100100001000	4	0
0	0	1	0	1	0	0	0	1	0	0	0	1	0	0	0	0	0	0	-2.9	0	-2.8	0	0	0	-2.7	0	0	0	-2.3	0	0	0	0	GO:0009314	response to radiation	M00101000100010000	4	0
0	0	0	0	1	1	0	0	0	0	0	1	0	1	0	0	0	0	0	0	0	-2.4	-2.7	0	0	0	0	0	-2.9	0	-6.8	0	0	0	GO:0051493	regulation of cytoskeleton organization	M00001100000101000	4	0
0	0	0	0	0	1	0	0	1	0	0	0	0	1	0	1	0	0	0	0	0	0	-2.1	0	0	-3.5	0	0	0	0	-7.3	0	-4.2	0	GO:0002274	myeloid leukocyte activation	M00000100100001010	4	0
0	0	0	0	0	1	0	0	1	1	0	0	0	1	0	0	0	0	0	0	0	0	-3.6	0	0	-4	-3.8	0	0	0	-3.7	0	0	0	GO:0030183	B cell differentiation	M00000100110001000	4	0
0	0	0	0	1	0	0	0	1	1	0	0	0	1	0	0	0	0	0	0	0	-3.4	0	0	0	-4.2	-4	0	0	0	-4.5	0	0	0	R-HSA-5218859	Regulated Necrosis	M00001000110001000	4	0
0	0	1	0	1	0	0	0	1	0	0	0	0	1	0	0	0	0	0	-3.3	0	-3.4	0	0	0	-2.3	0	0	0	0	-2.3	0	0	0	GO:1901990	regulation of mitotic cell cycle phase transition	M00101000100001000	4	0
0	0	0	0	1	0	0	0	1	0	0	0	1	1	0	0	0	0	0	0	0	-3.1	0	0	0	-3.2	0	0	0	-2.5	-3.6	0	0	0	R-HSA-9711123	Cellular response to chemical stress	M00001000100011000	4	0
0	0	0	1	1	1	0	0	1	0	0	0	0	0	0	0	0	0	0	0	-3.4	-2.4	-2	0	0	-3.4	0	0	0	0	0	0	0	0	GO:0007369	gastrulation	M00011100100000000	4	0
0	0	0	0	1	1	0	0	0	0	0	0	0	1	0	1	0	0	0	0	0	-2.9	-3.7	0	0	0	0	0	0	0	-2.6	0	-2.5	0	GO:0002758	innate immune response-activating signaling pathway	M00001100000001010	4	0
0	0	0	0	0	0	0	0	1	0	1	0	0	1	1	0	0	0	0	0	0	0	0	0	0	-5.3	0	-4.2	0	0	-4.7	-3.4	0	0	GO:1903707	negative regulation of hemopoiesis	M00000000101001100	4	0
0	0	0	0	1	0	0	0	1	1	0	0	0	1	0	0	0	0	0	0	0	-2.8	0	0	0	-2.6	-2.5	0	0	0	-3.5	0	0	0	R-HSA-202733	Cell surface interactions at the vascular wall	M00001000110001000	4	0
0	0	0	0	1	1	0	0	1	0	0	0	0	1	0	0	0	0	0	0	0	-4.1	-3.7	0	0	-2.8	0	0	0	0	-3.8	0	0	0	hsa04670	Leukocyte transendothelial migration	M00001100100001000	4	0
0	0	0	0	0	1	0	0	0	0	0	0	1	0	1	1	0	0	0	0	0	0	-2.4	0	0	0	0	0	0	-3	0	-3.4	-3.2	0	hsa04926	Relaxin signaling pathway	M00000100000010110	4	0
0	0	0	0	1	0	0	0	0	1	1	0	0	1	0	0	0	0	0	0	0	-4	0	0	0	0	-3.4	-3.8	0	0	-2.5	0	0	0	GO:0032655	regulation of interleukin-12 production	M00001000011001000	4	0
0	0	0	1	1	0	1	0	1	0	0	0	0	0	0	0	0	0	0	0	-5.2	-4.7	0	-4.7	0	-4.1	0	0	0	0	0	0	0	0	R-HSA-75893	TNF signaling	M00011010100000000	4	0
0	0	0	0	1	1	0	0	0	0	1	0	0	1	0	0	0	0	0	0	0	-16	-3.1	0	0	0	0	-3.5	0	0	-7.3	0	0	0	GO:0048525	negative regulation of viral process	M00001100001001000	4	0
0	0	0	0	1	1	0	0	1	0	0	0	0	1	0	0	0	0	0	0	0	-6.5	-4.9	0	0	-4.1	0	0	0	0	-8.5	0	0	0	GO:0035821	modulation of process of another organism	M00001100100001000	4	0
0	0	0	0	0	0	0	0	1	0	1	0	0	1	1	0	0	0	0	0	0	0	0	0	0	-3.6	0	-2.8	0	0	-4.4	-3.5	0	0	GO:0010721	negative regulation of cell development	M00000000101001100	4	0
0	0	0	0	1	0	1	0	1	0	0	0	1	0	0	0	0	0	0	0	0	-2.2	0	-3.5	0	-3	0	0	0	-3.3	0	0	0	0	hsa04137	Mitophagy - animal	M00001010100010000	4	0
0	0	0	0	0	1	1	0	1	0	0	0	0	1	0	0	0	0	0	0	0	0	-3.5	-4.4	0	-3.9	0	0	0	0	-5.5	0	0	0	GO:0070849	response to epidermal growth factor	M00000110100001000	4	0
0	0	0	0	1	0	0	0	1	0	1	0	0	1	0	0	0	0	0	0	0	-2.6	0	0	0	-2.8	0	-3	0	0	-3.8	0	0	0	GO:0043549	regulation of kinase activity	M00001000101001000	4	0
0	0	0	0	1	1	0	0	1	0	0	0	0	1	0	0	0	0	0	0	0	-3.9	-2.8	0	0	-2.1	0	0	0	0	-3.5	0	0	0	GO:1902806	regulation of cell cycle G1/S phase transition	M00001100100001000	4	0
0	0	0	1	1	1	0	0	0	0	0	0	0	0	1	0	0	0	0	0	-3.2	-2.1	-2.7	0	0	0	0	0	0	0	0	-2.8	0	0	hsa04015	Rap1 signaling pathway	M00011100000000100	4	0
0	0	0	0	1	1	0	0	1	0	0	0	0	1	0	0	0	0	0	0	0	-6.7	-5.1	0	0	-4.2	0	0	0	0	-8.8	0	0	0	GO:0051851	host-mediated perturbation of symbiont process	M00001100100001000	4	0
0	0	0	0	0	1	0	0	0	0	1	0	0	1	0	1	0	0	0	0	0	0	-4.2	0	0	0	0	-4.8	0	0	-2.2	0	-3.7	0	WP254	Apoptosis	M00000100001001010	4	0
0	0	0	0	1	1	0	0	0	0	0	0	0	1	1	0	0	0	0	0	0	-3.7	-3.4	0	0	0	0	0	0	0	-3.4	-3.3	0	0	R-HSA-5663220	RHO GTPases Activate Formins	M00001100000001100	4	0
0	0	0	0	0	0	0	0	1	1	0	1	0	0	1	0	0	0	0	0	0	0	0	0	0	-2.3	-2.2	0	-6.5	0	0	-3	0	0	GO:0019730	antimicrobial humoral response	M00000000110100100	4	0
0	0	0	0	1	1	0	0	0	0	1	0	0	1	0	0	0	0	0	0	0	-6.4	-3	0	0	0	0	-3.5	0	0	-4.6	0	0	0	GO:0140888	interferon-mediated signaling pathway	M00001100001001000	4	0
0	0	0	0	1	0	0	0	1	0	0	1	0	1	0	0	0	0	0	0	0	-2.6	0	0	0	-2.1	0	0	-3.7	0	-3.3	0	0	0	GO:0051046	regulation of secretion	M00001000100101000	4	0
0	0	0	0	1	0	0	0	0	1	1	0	0	1	0	0	0	0	0	0	0	-2.4	0	0	0	0	-3.4	-2.9	0	0	-2.1	0	0	0	GO:0016032	viral process	M00001000011001000	4	0
0	0	0	0	0	0	0	0	1	0	1	0	0	1	0	0	0	0	0	0	0	0	0	0	0	-2.4	0	-3.8	0	0	-4	0	0	0	GO:0045807	positive regulation of endocytosis	M00000000101001000	3	0
0	0	0	0	0	1	0	0	0	0	1	0	0	1	0	0	0	0	0	0	0	0	-3.3	0	0	0	0	-3.8	0	0	-6.5	0	0	0	R-HSA-2029482	Regulation of actin dynamics for phagocytic cup formation	M00000100001001000	3	0
0	0	0	0	1	0	0	0	1	0	0	0	0	1	0	0	0	0	0	0	0	-3	0	0	0	-5.5	0	0	0	0	-2.8	0	0	0	R-HSA-9766229	Degradation of CDH1	M00001000100001000	3	0
0	0	0	0	1	0	0	0	1	0	0	0	0	1	0	0	0	0	0	0	0	-2.6	0	0	0	-3.9	0	0	0	0	-3	0	0	0	GO:0009636	response to toxic substance	M00001000100001000	3	0
0	0	0	0	1	0	1	0	0	0	0	0	0	1	0	0	0	0	0	0	0	-3.4	0	-4.8	0	0	0	0	0	0	-3.2	0	0	0	R-HSA-5689896	Ovarian tumor domain proteases	M00001010000001000	3	0
0	0	0	1	1	1	0	0	0	0	0	0	0	0	0	0	0	0	0	0	-3.6	-2.6	-3.3	0	0	0	0	0	0	0	0	0	0	0	WP4666	Hepatitis B infection	M00011100000000000	3	0
0	0	0	0	0	1	0	0	1	0	0	0	0	1	0	0	0	0	0	0	0	0	-2.1	0	0	-2.5	0	0	0	0	-3.3	0	0	0	R-HSA-1474244	Extracellular matrix organization	M00000100100001000	3	0
0	0	0	0	0	1	0	0	0	1	1	0	0	0	0	0	0	0	0	0	0	0	-3.5	0	0	0	-6.8	-3.4	0	0	0	0	0	0	GO:0072594	establishment of protein localization to organelle	M00000100011000000	3	0
0	0	0	0	0	0	1	0	0	0	0	0	0	1	1	0	0	0	0	0	0	0	0	-3.3	0	0	0	0	0	0	-7.2	-3.5	0	0	WP2431	Spinal cord injury	M00000010000001100	3	0
0	0	0	0	0	1	0	0	0	0	0	0	1	0	1	0	0	0	0	0	0	0	-5.2	0	0	0	0	0	0	-4.2	0	-4.6	0	0	WP395	IL4 signaling	M00000100000010100	3	0
0	0	0	0	0	0	0	0	1	1	0	0	0	1	0	0	0	0	0	0	0	0	0	0	0	-6.8	-4.6	0	0	0	-5.4	0	0	0	GO:1903902	positive regulation of viral life cycle	M00000000110001000	3	0
0	0	0	0	0	0	1	0	1	0	0	0	1	0	0	0	0	0	0	0	0	0	0	-3.3	0	-2.7	0	0	0	-3	0	0	0	0	R-HSA-6807070	PTEN Regulation	M00000010100010000	3	0
0	0	0	0	0	0	1	0	1	0	0	0	1	0	0	0	0	0	0	0	0	0	0	-2.5	0	-2	0	0	0	-2.3	0	0	0	0	R-HSA-157118	Signaling by NOTCH	M00000010100010000	3	0
0	0	0	0	0	0	0	0	1	0	0	0	1	1	0	0	0	0	0	0	0	0	0	0	0	-2.7	0	0	0	-4.4	-2.6	0	0	0	R-HSA-5621481	C-type lectin receptors (CLRs)	M00000000100011000	3	0
0	0	0	0	0	1	0	0	0	0	1	0	0	1	0	0	0	0	0	0	0	0	-2.9	0	0	0	0	-3.4	0	0	-7	0	0	0	R-HSA-2029480	Fcgamma receptor (FCGR) dependent phagocytosis	M00000100001001000	3	0
0	0	0	0	1	1	0	0	0	0	0	0	0	1	0	0	0	0	0	0	0	-3.1	-2.6	0	0	0	0	0	0	0	-3.9	0	0	0	GO:0032231	regulation of actin filament bundle assembly	M00001100000001000	3	0
0	0	0	0	0	0	0	0	1	0	0	1	0	1	0	0	0	0	0	0	0	0	0	0	0	-2.5	0	0	-2.4	0	-4.5	0	0	0	M5885	NABA MATRISOME ASSOCIATED	M00000000100101000	3	0
0	0	0	0	0	0	0	0	1	1	0	0	0	1	0	0	0	0	0	0	0	0	0	0	0	-7.1	-4.9	0	0	0	-5.7	0	0	0	GO:0046596	regulation of viral entry into host cell	M00000000110001000	3	0
0	0	0	0	1	0	0	0	1	0	0	0	0	1	0	0	0	0	0	0	0	-2.8	0	0	0	-2.6	0	0	0	0	-4.5	0	0	0	GO:0032652	regulation of interleukin-1 production	M00001000100001000	3	0
0	0	1	0	0	0	0	0	0	0	1	1	0	0	0	0	0	0	0	-2.7	0	0	0	0	0	0	0	-2.1	-2.9	0	0	0	0	0	hsa04144	Endocytosis	M00100000001100000	3	0
0	0	0	0	1	0	1	0	0	0	0	0	1	0	0	0	0	0	0	0	0	-3.1	0	-4.5	0	0	0	0	0	-4.3	0	0	0	0	R-HSA-2173789	TGF-beta receptor signaling activates SMADs	M00001010000010000	3	0
0	0	0	0	1	0	0	0	1	0	0	0	0	1	0	0	0	0	0	0	0	-2.7	0	0	0	-2.6	0	0	0	0	-2.4	0	0	0	R-HSA-1632852	Macroautophagy	M00001000100001000	3	0
0	0	0	0	0	0	0	0	1	1	0	0	0	0	1	0	0	0	0	0	0	0	0	0	0	-4.1	-2.2	0	0	0	0	-2	0	0	GO:0008283	cell population proliferation	M00000000110000100	3	0
0	0	0	0	0	0	1	0	0	0	0	0	1	1	0	0	0	0	0	0	0	0	0	-3.9	0	0	0	0	0	-3.7	-3.5	0	0	0	R-HSA-450531	Regulation of mRNA stability by proteins that bind AU-rich elements	M00000010000011000	3	0
0	0	0	0	1	1	0	0	0	0	0	0	0	1	0	0	0	0	0	0	0	-4	-4.6	0	0	0	0	0	0	0	-3.8	0	0	0	GO:1904996	positive regulation of leukocyte adhesion to vascular endothelial cell	M00001100000001000	3	0
0	0	0	0	1	0	0	0	1	0	0	0	0	1	0	0	0	0	0	0	0	-3.4	0	0	0	-4.3	0	0	0	0	-3.2	0	0	0	R-HSA-5696394	DNA Damage Recognition in GG-NER	M00001000100001000	3	0
0	0	0	0	0	0	0	0	1	1	0	0	0	1	0	0	0	0	0	0	0	0	0	0	0	-3.8	-2.4	0	0	0	-3.3	0	0	0	R-HSA-5357801	Programmed Cell Death	M00000000110001000	3	0
0	0	1	0	0	1	0	0	0	0	0	0	0	1	0	0	0	0	0	-3.5	0	0	-3.5	0	0	0	0	0	0	0	-5.6	0	0	0	R-HSA-76005	Response to elevated platelet cytosolic Ca2+	M00100100000001000	3	0
0	0	0	1	0	1	0	0	0	0	0	0	0	1	0	0	0	0	0	0	-3.5	0	-2.2	0	0	0	0	0	0	0	-2.3	0	0	0	hsa04932	Non-alcoholic fatty liver disease	M00010100000001000	3	0
0	0	0	0	1	0	0	0	1	0	0	0	0	1	0	0	0	0	0	0	0	-4.7	0	0	0	-4.1	0	0	0	0	-4.4	0	0	0	R-HSA-9646399	Aggrephagy	M00001000100001000	3	0
0	0	0	0	1	1	0	0	0	0	0	0	0	0	0	1	0	0	0	0	0	-2.6	-3.2	0	0	0	0	0	0	0	0	0	-4	0	WP2880	Glucocorticoid receptor pathway	M00001100000000010	3	0
0	0	0	0	0	1	0	0	1	0	0	0	0	0	1	0	0	0	0	0	0	0	-3.4	0	0	-3.2	0	0	0	0	0	-2.5	0	0	GO:0061061	muscle structure development	M00000100100000100	3	0
0	0	0	0	1	1	0	0	0	0	0	0	0	1	0	0	0	0	0	0	0	-3.4	-3.9	0	0	0	0	0	0	0	-4.6	0	0	0	GO:1904994	regulation of leukocyte adhesion to vascular endothelial cell	M00001100000001000	3	0
0	0	0	0	0	0	0	0	0	1	0	0	1	0	1	0	0	0	0	0	0	0	0	0	0	0	-3.6	0	0	-9.5	0	-6.3	0	0	GO:0050853	B cell receptor signaling pathway	M00000000010010100	3	0
0	0	0	0	1	0	0	0	1	0	0	0	0	1	0	0	0	0	0	0	0	-3.4	0	0	0	-3.2	0	0	0	0	-3.2	0	0	0	R-HSA-9663891	Selective autophagy	M00001000100001000	3	0
0	0	0	0	1	1	0	0	0	0	1	0	0	0	0	0	0	0	0	0	0	-2.7	-3.2	0	0	0	0	-5.2	0	0	0	0	0	0	GO:0002707	negative regulation of lymphocyte mediated immunity	M00001100001000000	3	0
0	0	0	0	0	0	0	0	1	0	0	1	0	1	0	0	0	0	0	0	0	0	0	0	0	-2.7	0	0	-2.7	0	-4.4	0	0	0	GO:0042063	gliogenesis	M00000000100101000	3	0
0	0	0	0	0	0	0	0	1	1	0	0	0	1	0	0	0	0	0	0	0	0	0	0	0	-7.8	-5.3	0	0	0	-6.3	0	0	0	GO:0046598	positive regulation of viral entry into host cell	M00000000110001000	3	0
0	0	0	0	1	0	0	0	0	0	0	0	0	1	1	0	0	0	0	0	0	-3.3	0	0	0	0	0	0	0	0	-2.2	-2.1	0	0	hsa05014	Amyotrophic lateral sclerosis	M00001000000001100	3	0
0	0	0	0	1	0	0	0	0	0	0	0	0	0	1	1	0	0	0	0	0	-2.7	0	0	0	0	0	0	0	0	0	-3.7	-2.5	0	GO:0006417	regulation of translation	M00001000000000110	3	0
0	0	0	0	1	0	0	0	1	0	0	0	0	1	0	0	0	0	0	0	0	-2.2	0	0	0	-3.7	0	0	0	0	-4.5	0	0	0	GO:0006366	transcription by RNA polymerase II	M00001000100001000	3	0
0	0	0	0	0	0	0	0	1	0	1	0	0	1	0	0	0	0	0	0	0	0	0	0	0	-5.7	0	-3.1	0	0	-6.3	0	0	0	GO:0050764	regulation of phagocytosis	M00000000101001000	3	0
0	0	0	0	0	0	0	0	1	0	0	1	0	1	0	0	0	0	0	0	0	0	0	0	0	-3.9	0	0	-3.7	0	-3.6	0	0	0	GO:0021782	glial cell development	M00000000100101000	3	0
0	0	0	0	1	0	0	0	1	0	0	0	0	1	0	0	0	0	0	0	0	-2.4	0	0	0	-3.2	0	0	0	0	-2.2	0	0	0	R-HSA-8878159	Transcriptional regulation by RUNX3	M00001000100001000	3	0
0	0	0	0	0	0	1	0	0	0	0	0	1	0	1	0	0	0	0	0	0	0	0	-3.8	0	0	0	0	0	-3.6	0	-4	0	0	M2	PID SMAD2 3NUCLEAR PATHWAY	M00000010000010100	3	0
0	0	0	0	1	0	0	0	1	0	0	0	0	1	0	0	0	0	0	0	0	-2.4	0	0	0	-2.3	0	0	0	0	-5.9	0	0	0	GO:1902905	positive regulation of supramolecular fiber organization	M00001000100001000	3	0
0	0	0	0	0	0	0	0	1	0	0	1	0	1	0	0	0	0	0	0	0	0	0	0	0	-3	0	0	-3	0	-3.3	0	0	0	GO:0010001	glial cell differentiation	M00000000100101000	3	0
0	0	0	0	1	0	0	0	1	0	0	0	0	1	0	0	0	0	0	0	0	-2.4	0	0	0	-3.2	0	0	0	0	-2.2	0	0	0	R-HSA-5696399	Global Genome Nucleotide Excision Repair (GG-NER)	M00001000100001000	3	0
0	0	0	0	1	0	1	0	0	0	0	0	0	1	0	0	0	0	0	0	0	-8.5	0	-4.2	0	0	0	0	0	0	-3.8	0	0	0	WP183	Proteasome degradation	M00001010000001000	3	0
0	0	0	0	0	1	0	0	0	0	0	0	0	1	1	0	0	0	0	0	0	0	-3.6	0	0	0	0	0	0	0	-2.4	-2.7	0	0	hsa04820	Cytoskeleton in muscle cells	M00000100000001100	3	0
0	0	0	0	1	0	0	0	1	0	0	0	0	1	0	0	0	0	0	0	0	-3.2	0	0	0	-2.1	0	0	0	0	-4.6	0	0	0	R-HSA-199991	Membrane Trafficking	M00001000100001000	3	0
0	0	1	0	1	0	0	0	0	0	0	0	0	0	0	1	0	0	0	-2.5	0	-3.1	0	0	0	0	0	0	0	0	0	0	-2.1	0	hsa04060	Cytokine-cytokine receptor interaction	M00101000000000010	3	0
0	0	0	0	0	0	0	0	1	1	0	0	0	1	0	0	0	0	0	0	0	0	0	0	0	-4.3	-2.8	0	0	0	-6.4	0	0	0	GO:0032755	positive regulation of interleukin-6 production	M00000000110001000	3	0
0	0	0	0	1	0	0	0	0	0	1	0	0	1	0	0	0	0	0	0	0	-3	0	0	0	0	0	-4.1	0	0	-4.1	0	0	0	WP3286	Copper homeostasis	M00001000001001000	3	0
0	0	0	0	1	0	0	0	0	0	0	0	0	1	0	1	0	0	0	0	0	-3.6	0	0	0	0	0	0	0	0	-4.9	0	-5	0	M290	PID IL12 STAT4 PATHWAY	M00001000000001010	3	0
0	0	0	0	1	0	0	0	1	0	0	0	0	1	0	0	0	0	0	0	0	-2.2	0	0	0	-5.6	0	0	0	0	-4.9	0	0	0	GO:0043085	positive regulation of catalytic activity	M00001000100001000	3	0
0	0	0	0	1	0	1	0	0	0	1	0	0	0	0	0	0	0	0	0	0	-2.1	0	-2.6	0	0	0	-2.2	0	0	0	0	0	0	GO:0031400	negative regulation of protein modification process	M00001010001000000	3	0
0	0	0	0	1	1	0	0	0	0	0	0	0	1	0	0	0	0	0	0	0	-3	-5.1	0	0	0	0	0	0	0	-2.8	0	0	0	GO:0050922	negative regulation of chemotaxis	M00001100000001000	3	0
0	0	0	0	1	0	1	0	0	0	0	0	0	1	0	0	0	0	0	0	0	-6.7	0	-4.9	0	0	0	0	0	0	-3.3	0	0	0	R-HSA-936440	Negative regulators of DDX58/IFIH1 signaling	M00001010000001000	3	0
0	0	0	0	0	0	0	0	1	0	0	1	0	1	0	0	0	0	0	0	0	0	0	0	0	-2.1	0	0	-3.1	0	-2.6	0	0	0	hsa04382	Cornified envelope formation	M00000000100101000	3	0
0	0	0	0	1	0	0	0	0	0	0	1	0	1	0	0	0	0	0	0	0	-2.8	0	0	0	0	0	0	-3.7	0	-4.6	0	0	0	GO:0097529	myeloid leukocyte migration	M00001000000101000	3	0
0	0	0	0	1	1	0	0	0	0	0	0	0	1	0	0	0	0	0	0	0	-2.4	-2.5	0	0	0	0	0	0	0	-4.2	0	0	0	GO:1902903	regulation of supramolecular fiber organization	M00001100000001000	3	0
0	0	0	0	1	0	0	0	1	0	0	0	0	1	0	0	0	0	0	0	0	-4.4	0	0	0	-4.3	0	0	0	0	-6.4	0	0	0	GO:0032642	regulation of chemokine production	M00001000100001000	3	0
0	0	0	0	1	1	0	0	0	0	0	0	0	1	0	0	0	0	0	0	0	-2.4	-4.3	0	0	0	0	0	0	0	-2.2	0	0	0	GO:0071347	cellular response to interleukin-1	M00001100000001000	3	0
0	0	0	0	1	0	1	0	0	0	0	0	1	0	0	0	0	0	0	0	0	-3.9	0	-5.3	0	0	0	0	0	-5.1	0	0	0	0	R-HSA-2173788	Downregulation of TGF-beta receptor signaling	M00001010000010000	3	0
0	0	0	0	0	0	0	0	0	0	0	0	1	0	1	1	0	0	0	0	0	0	0	0	0	0	0	0	0	-3.4	0	-2.7	-2.5	0	hsa04024	cAMP signaling pathway	M00000000000010110	3	0
0	0	0	0	1	0	0	0	0	1	0	0	0	1	0	0	0	0	0	0	0	-2	0	0	0	0	-2.6	0	0	0	-2.7	0	0	0	GO:0071674	mononuclear cell migration	M00001000010001000	3	0
0	0	0	0	1	1	0	0	0	0	1	0	0	0	0	0	0	0	0	0	0	-3.7	-4.2	0	0	0	0	-6.7	0	0	0	0	0	0	GO:0001911	negative regulation of leukocyte mediated cytotoxicity	M00001100001000000	3	0
0	0	0	0	0	1	0	0	1	0	0	0	0	1	0	0	0	0	0	0	0	0	-2.3	0	0	-2.8	0	0	0	0	-2.4	0	0	0	GO:0048514	blood vessel morphogenesis	M00000100100001000	3	0
0	0	0	0	1	0	0	0	1	0	0	0	1	0	0	0	0	0	0	0	0	-4.4	0	0	0	-3.9	0	0	0	-4.2	0	0	0	0	R-HSA-2173793	Transcriptional activity of SMAD2/SMAD3:SMAD4 heterotrimer	M00001000100010000	3	0
0	0	1	0	1	0	0	0	0	0	0	0	0	1	0	0	0	0	0	-2.1	0	-2.1	0	0	0	0	0	0	0	0	-2.1	0	0	0	GO:0010564	regulation of cell cycle process	M00101000000001000	3	0
0	0	0	0	0	1	0	0	0	0	1	0	0	1	0	0	0	0	0	0	0	0	-2.4	0	0	0	0	-2.9	0	0	-2.6	0	0	0	GO:0046631	alpha-beta T cell activation	M00000100001001000	3	0
0	0	0	0	1	0	0	0	1	0	0	0	0	1	0	0	0	0	0	0	0	-3.2	0	0	0	-4	0	0	0	0	-3	0	0	0	WP5300	TROP2 regulatory signaling	M00001000100001000	3	0
0	0	0	0	1	1	0	0	0	0	0	0	0	1	0	0	0	0	0	0	0	-2.7	-2.7	0	0	0	0	0	0	0	-6.3	0	0	0	GO:0032956	regulation of actin cytoskeleton organization	M00001100000001000	3	0
0	0	0	0	1	0	0	0	1	0	1	0	0	0	0	0	0	0	0	0	0	-3.4	0	0	0	-2.8	0	-2	0	0	0	0	0	0	GO:0042327	positive regulation of phosphorylation	M00001000101000000	3	0
0	0	1	0	0	1	0	0	0	0	0	0	0	1	0	0	0	0	0	-3.5	0	0	-3.5	0	0	0	0	0	0	0	-5.8	0	0	0	R-HSA-114608	Platelet degranulation	M00100100000001000	3	0
0	0	0	0	0	0	0	0	1	0	0	0	1	0	1	0	0	0	0	0	0	0	0	0	0	-2.3	0	0	0	-2.6	0	-3	0	0	GO:0007565	female pregnancy	M00000000100010100	3	0
0	0	0	0	1	1	0	0	0	0	0	0	0	1	0	0	0	0	0	0	0	-2.1	-8	0	0	0	0	0	0	0	-3.9	0	0	0	GO:0043124	negative regulation of canonical NF-kappaB signal transduction	M00001100000001000	3	0
0	0	1	0	0	0	0	0	0	0	0	0	0	1	0	1	0	0	0	-2.5	0	0	0	0	0	0	0	0	0	0	-2.7	0	-2.1	0	GO:0062197	cellular response to chemical stress	M00100000000001010	3	0
0	0	0	0	1	0	0	0	0	0	1	0	0	1	0	0	0	0	0	0	0	-2.4	0	0	0	0	0	-3.3	0	0	-3.2	0	0	0	GO:0002720	positive regulation of cytokine production involved in immune response	M00001000001001000	3	0
0	0	0	0	1	0	0	0	1	1	0	0	0	0	0	0	0	0	0	0	0	-3.5	0	0	0	-4	-2.7	0	0	0	0	0	0	0	GO:2001234	negative regulation of apoptotic signaling pathway	M00001000110000000	3	0
0	0	0	0	0	0	0	0	1	1	0	0	0	1	0	0	0	0	0	0	0	0	0	0	0	-7.8	-5.3	0	0	0	-6.3	0	0	0	GO:0075294	positive regulation by symbiont of entry into host	M00000000110001000	3	0
0	0	0	0	1	1	0	0	0	0	0	1	0	0	0	0	0	0	0	0	0	-4	-3.2	0	0	0	0	0	-4.6	0	0	0	0	0	WP5039	SARS CoV 2 innate immunity evasion and cell specific immune response	M00001100000100000	3	0
0	1	1	0	0	0	0	1	0	0	0	0	0	0	0	0	0	0	-4.2	-2.3	0	0	0	0	-2.7	0	0	0	0	0	0	0	0	0	GO:0007167	enzyme-linked receptor protein signaling pathway	M01100001000000000	3	0
0	0	0	0	1	1	0	0	0	0	0	0	0	1	0	0	0	0	0	0	0	-2.4	-2.5	0	0	0	0	0	0	0	-5.8	0	0	0	GO:0032970	regulation of actin filament-based process	M00001100000001000	3	0
0	0	0	0	0	0	0	0	1	1	1	0	0	0	0	0	0	0	0	0	0	0	0	0	0	-3.1	-2.1	-2.6	0	0	0	0	0	0	GO:0051668	localization within membrane	M00000000111000000	3	0
0	0	0	0	0	0	0	0	1	0	1	0	0	1	0	0	0	0	0	0	0	0	0	0	0	-2.1	0	-2.3	0	0	-3.2	0	0	0	GO:0120035	regulation of plasma membrane bounded cell projection organization	M00000000101001000	3	0
0	0	0	0	1	0	0	0	1	0	0	0	0	1	0	0	0	0	0	0	0	-4.2	0	0	0	-5.1	0	0	0	0	-4	0	0	0	GO:2000341	regulation of chemokine (C-X-C motif) ligand 2 production	M00001000100001000	3	0
0	0	0	0	1	0	0	0	0	0	1	1	0	0	0	0	0	0	0	0	0	-7.8	0	0	0	0	0	-5.2	-6.1	0	0	0	0	0	GO:0019885	antigen processing and presentation of endogenous peptide antigen via MHC class I	M00001000001100000	3	0
0	0	0	0	0	1	1	0	0	0	0	1	0	0	0	0	0	0	0	0	0	0	-3.8	-4.6	0	0	0	0	-7.2	0	0	0	0	0	R-HSA-2172127	DAP12 interactions	M00000110000100000	3	0
0	0	0	0	1	1	0	0	0	0	0	1	0	0	0	0	0	0	0	0	0	-2.2	-2.7	0	0	0	0	0	-4	0	0	0	0	0	hsa05414	Dilated cardiomyopathy	M00001100000100000	3	0
0	0	0	0	1	1	0	0	0	0	1	0	0	0	0	0	0	0	0	0	0	-3.5	-4	0	0	0	0	-6.4	0	0	0	0	0	0	GO:0031342	negative regulation of cell killing	M00001100001000000	3	0
0	0	0	0	1	1	0	0	0	0	0	0	0	0	1	0	0	0	0	0	0	-2.6	-3.1	0	0	0	0	0	0	0	0	-4.1	0	0	WP2118	Arrhythmogenic right ventricular cardiomyopathy	M00001100000000100	3	0
0	0	0	0	1	0	0	0	1	1	0	0	0	0	0	0	0	0	0	0	0	-4.2	0	0	0	-2.8	-2.7	0	0	0	0	0	0	0	GO:2001243	negative regulation of intrinsic apoptotic signaling pathway	M00001000110000000	3	0
0	0	0	0	1	1	0	0	0	0	0	0	1	0	0	0	0	0	0	0	0	-3.5	-4	0	0	0	0	0	0	-4.6	0	0	0	0	GO:0032570	response to progesterone	M00001100000010000	3	0
0	0	0	0	0	0	0	0	1	1	0	0	0	1	0	0	0	0	0	0	0	0	0	0	0	-2.4	-2.2	0	0	0	-7.3	0	0	0	GO:0006909	phagocytosis	M00000000110001000	3	0
0	0	0	0	0	0	0	0	1	0	1	0	0	1	0	0	0	0	0	0	0	0	0	0	0	-5.9	0	-3.2	0	0	-3	0	0	0	GO:0002286	T cell activation involved in immune response	M00000000101001000	3	0
0	0	0	0	1	0	0	0	1	0	0	1	0	0	0	0	0	0	0	0	0	-2.2	0	0	0	-2.3	0	0	-3.9	0	0	0	0	0	GO:0055082	intracellular chemical homeostasis	M00001000100100000	3	0
0	0	1	0	0	1	0	0	0	0	0	1	0	0	0	0	0	0	0	-2.5	0	0	-2.3	0	0	0	0	0	-5.4	0	0	0	0	0	GO:0071375	cellular response to peptide hormone stimulus	M00100100000100000	3	0
0	0	0	0	0	0	0	0	1	0	1	0	0	1	0	0	0	0	0	0	0	0	0	0	0	-2	0	-2.3	0	0	-3.1	0	0	0	GO:0031344	regulation of cell projection organization	M00000000101001000	3	0
0	0	0	0	1	0	0	0	0	0	1	0	1	0	0	0	0	0	0	0	0	-4.1	0	0	0	0	0	-3.8	0	-4	0	0	0	0	GO:0043030	regulation of macrophage activation	M00001000001010000	3	0
0	0	1	0	0	0	0	0	0	1	1	0	0	0	0	0	0	0	0	-2.3	0	0	0	0	0	0	-2.1	-2.6	0	0	0	0	0	0	GO:0010639	negative regulation of organelle organization	M00100000011000000	3	0
0	0	0	0	1	0	0	0	1	0	0	0	0	1	0	0	0	0	0	0	0	-3.4	0	0	0	-6	0	0	0	0	-5.4	0	0	0	GO:0048145	regulation of fibroblast proliferation	M00001000100001000	3	0
0	0	0	0	1	0	0	0	1	0	1	0	0	0	0	0	0	0	0	0	0	-4.3	0	0	0	-2.9	0	-4.5	0	0	0	0	0	0	GO:0001960	negative regulation of cytokine-mediated signaling pathway	M00001000101000000	3	0
0	0	1	0	0	1	0	0	0	0	0	0	0	0	1	0	0	0	0	-2.2	0	0	-2.7	0	0	0	0	0	0	0	0	-2.1	0	0	GO:0050808	synapse organization	M00100100000000100	3	0
0	0	0	0	1	0	0	0	0	0	1	1	0	0	0	0	0	0	0	0	0	-7.2	0	0	0	0	0	-4.8	-5.7	0	0	0	0	0	R-HSA-983170	Antigen Presentation: Folding, assembly and peptide loading of class I MHC	M00001000001100000	3	0
0	0	0	0	1	0	0	0	1	0	0	1	0	0	0	0	0	0	0	0	0	-2.3	0	0	0	-2.1	0	0	-3.4	0	0	0	0	0	GO:0050678	regulation of epithelial cell proliferation	M00001000100100000	3	0
0	0	0	0	0	0	0	0	1	1	0	0	0	1	0	0	0	0	0	0	0	0	0	0	0	-6.6	-4.5	0	0	0	-5.2	0	0	0	GO:0052372	modulation by symbiont of entry into host	M00000000110001000	3	0
0	0	0	0	1	0	0	0	0	0	1	0	0	1	0	0	0	0	0	0	0	-7.2	0	0	0	0	0	-5.9	0	0	-2.7	0	0	0	GO:0062207	regulation of pattern recognition receptor signaling pathway	M00001000001001000	3	0
0	0	1	0	1	0	0	0	0	0	0	0	0	1	0	0	0	0	0	-4.3	0	-2.7	0	0	0	0	0	0	0	0	-2.5	0	0	0	M105	PID TELOMERASE PATHWAY	M00101000000001000	3	0
0	0	0	0	1	0	0	0	1	0	0	0	0	1	0	0	0	0	0	0	0	-2.2	0	0	0	-3	0	0	0	0	-5.3	0	0	0	GO:0007229	integrin-mediated signaling pathway	M00001000100001000	3	0
0	0	0	0	1	0	0	0	0	0	0	1	0	1	0	0	0	0	0	0	0	-2.5	0	0	0	0	0	0	-4.4	0	-4.7	0	0	0	GO:0071621	granulocyte chemotaxis	M00001000000101000	3	0
0	0	0	0	0	1	0	0	1	0	0	0	0	1	0	0	0	0	0	0	0	0	-2.8	0	0	-3.1	0	0	0	0	-5.5	0	0	0	R-HSA-2682334	EPH-Ephrin signaling	M00000100100001000	3	0
0	0	0	0	1	0	0	0	1	0	0	0	0	1	0	0	0	0	0	0	0	-2.9	0	0	0	-3.7	0	0	0	0	-2.7	0	0	0	GO:0048146	positive regulation of fibroblast proliferation	M00001000100001000	3	0
0	0	0	0	0	0	0	0	0	0	0	1	0	1	1	0	0	0	0	0	0	0	0	0	0	0	0	0	-3.3	0	-2.8	-2.9	0	0	GO:0045216	cell-cell junction organization	M00000000000101100	3	0
0	0	0	0	1	0	0	0	1	0	0	0	0	1	0	0	0	0	0	0	0	-3	0	0	0	-2.8	0	0	0	0	-3.8	0	0	0	GO:0032651	regulation of interleukin-1 beta production	M00001000100001000	3	0
0	0	0	0	1	1	0	0	0	0	0	0	0	1	0	0	0	0	0	0	0	-2.9	-5	0	0	0	0	0	0	0	-2.7	0	0	0	M122	PID IL2 1PATHWAY	M00001100000001000	3	0
0	0	0	0	1	1	0	0	0	0	0	0	0	1	0	0	0	0	0	0	0	-5.5	-3.4	0	0	0	0	0	0	0	-2.6	0	0	0	GO:0071357	cellular response to type I interferon	M00001100000001000	3	0
0	0	0	0	1	1	0	0	0	0	0	0	0	1	0	0	0	0	0	0	0	-4.3	-3.5	0	0	0	0	0	0	0	-5.4	0	0	0	WP2272	Pathogenic Escherichia coli infection	M00001100000001000	3	0
0	0	0	0	0	0	0	0	1	0	0	0	0	1	1	0	0	0	0	0	0	0	0	0	0	-2.6	0	0	0	0	-3.4	-2	0	0	GO:0031175	neuron projection development	M00000000100001100	3	0
0	0	0	0	0	0	0	0	1	0	0	0	0	1	1	0	0	0	0	0	0	0	0	0	0	-3.9	0	0	0	0	-4.2	-4.6	0	0	GO:0045622	regulation of T-helper cell differentiation	M00000000100001100	3	0
0	0	0	0	1	0	0	0	1	0	0	0	0	1	0	0	0	0	0	0	0	-2.8	0	0	0	-3.6	0	0	0	0	-2.6	0	0	0	M254	PID MYC REPRESS PATHWAY	M00001000100001000	3	0
0	0	0	0	1	1	0	0	0	0	0	0	0	1	0	0	0	0	0	0	0	-12	-3	0	0	0	0	0	0	0	-7.2	0	0	0	GO:0045069	regulation of viral genome replication	M00001100000001000	3	0
0	0	0	0	0	1	0	0	1	0	0	0	0	1	0	0	0	0	0	0	0	0	-3.2	0	0	-3.6	0	0	0	0	-5	0	0	0	WP3680	Physico chemical features and toxicity associated pathways	M00000100100001000	3	0
0	0	0	0	1	0	0	0	0	0	1	0	0	1	0	0	0	0	0	0	0	-6.4	0	0	0	0	0	-6.2	0	0	-3.1	0	0	0	GO:0032728	positive regulation of interferon-beta production	M00001000001001000	3	0
0	0	1	1	1	0	0	0	0	0	0	0	0	0	0	0	0	0	0	-2.9	-3.2	-2.1	0	0	0	0	0	0	0	0	0	0	0	0	GO:1905475	regulation of protein localization to membrane	M00111000000000000	3	0
0	0	0	0	1	0	1	0	1	0	0	0	0	0	0	0	0	0	0	0	0	-6	0	-5.6	0	-5.1	0	0	0	0	0	0	0	0	R-HSA-5357956	TNFR1-induced NF-kappa-B signaling pathway	M00001010100000000	3	0
0	0	0	0	0	1	0	0	0	0	0	0	0	1	0	1	0	0	0	0	0	0	-4.3	0	0	0	0	0	0	0	-2.2	0	-3.7	0	GO:0001909	leukocyte mediated cytotoxicity	M00000100000001010	3	0
0	0	0	0	0	0	0	0	1	0	0	0	0	1	0	1	0	0	0	0	0	0	0	0	0	-4.5	0	0	0	0	-3.4	0	-5	0	R-HSA-2871796	FCERI mediated MAPK activation	M00000000100001010	3	0
0	0	0	0	1	0	0	0	0	1	1	0	0	0	0	0	0	0	0	0	0	-7.1	0	0	0	0	-3.5	-3.9	0	0	0	0	0	0	GO:2000107	negative regulation of leukocyte apoptotic process	M00001000011000000	3	0
0	0	1	0	0	1	0	0	0	0	0	0	0	1	0	0	0	0	0	-2.5	0	0	-2.3	0	0	0	0	0	0	0	-5.3	0	0	0	GO:0007015	actin filament organization	M00100100000001000	3	0
0	0	0	0	1	1	0	0	0	0	0	0	0	1	0	0	0	0	0	0	0	-2.9	-3.4	0	0	0	0	0	0	0	-3.9	0	0	0	R-HSA-447115	Interleukin-12 family signaling	M00001100000001000	3	0
0	0	0	0	0	0	0	0	1	0	0	0	1	0	1	0	0	0	0	0	0	0	0	0	0	-2.1	0	0	0	-2.4	0	-2.8	0	0	GO:0044706	multi-multicellular organism process	M00000000100010100	3	0
0	0	0	0	1	1	0	0	0	0	0	0	0	1	0	0	0	0	0	0	0	-5.6	-3.4	0	0	0	0	0	0	0	-2.6	0	0	0	GO:0060337	type I interferon-mediated signaling pathway	M00001100000001000	3	0
0	0	0	0	1	1	0	0	0	0	0	0	0	1	0	0	0	0	0	0	0	-3.3	-3.2	0	0	0	0	0	0	0	-5.4	0	0	0	GO:0110053	regulation of actin filament organization	M00001100000001000	3	0
0	0	0	0	1	0	0	0	0	1	0	0	0	1	0	0	0	0	0	0	0	-3.3	0	0	0	0	-2.9	0	0	0	-4.1	0	0	0	GO:0002690	positive regulation of leukocyte chemotaxis	M00001000010001000	3	0
0	0	0	0	1	0	0	0	1	0	0	0	0	1	0	0	0	0	0	0	0	-2.4	0	0	0	-3.2	0	0	0	0	-2.2	0	0	0	R-HSA-5689603	UCH proteinases	M00001000100001000	3	0
0	0	0	0	1	0	0	0	1	0	0	0	0	1	0	0	0	0	0	0	0	-2.4	0	0	0	-4.7	0	0	0	0	-3.3	0	0	0	GO:0070373	negative regulation of ERK1 and ERK2 cascade	M00001000100001000	3	0
0	0	0	0	1	0	0	0	1	0	0	1	0	0	0	0	0	0	0	0	0	-2.1	0	0	0	-2.9	0	0	-5.6	0	0	0	0	0	R-HSA-977225	Amyloid fiber formation	M00001000100100000	3	0
0	0	0	0	0	0	0	0	1	1	0	0	0	1	0	0	0	0	0	0	0	0	0	0	0	-5.7	-2.1	0	0	0	-5.7	0	0	0	GO:0051336	regulation of hydrolase activity	M00000000110001000	3	0
0	0	0	0	1	1	0	0	0	0	0	0	0	0	1	0	0	0	0	0	0	-2.4	-2.9	0	0	0	0	0	0	0	0	-3.9	0	0	hsa05412	Arrhythmogenic right ventricular cardiomyopathy	M00001100000000100	3	0
0	0	0	0	1	0	0	0	1	0	0	0	0	1	0	0	0	0	0	0	0	-3	0	0	0	-2	0	0	0	0	-4.3	0	0	0	R-HSA-5653656	Vesicle-mediated transport	M00001000100001000	3	0
0	0	0	0	0	0	0	0	1	0	1	0	0	1	0	0	0	0	0	0	0	0	0	0	0	-5.3	0	-2.8	0	0	-3.5	0	0	0	GO:0002761	regulation of myeloid leukocyte differentiation	M00000000101001000	3	0
0	0	0	0	0	0	0	0	0	1	1	1	0	0	0	0	0	0	0	0	0	0	0	0	0	0	-2	-2.4	-2.4	0	0	0	0	0	GO:0010959	regulation of metal ion transport	M00000000011100000	3	0
0	0	1	0	0	0	0	0	0	0	0	0	0	1	0	1	0	0	0	-2.7	0	0	0	0	0	0	0	0	0	0	-2.4	0	-2.4	0	GO:0034599	cellular response to oxidative stress	M00100000000001010	3	0
0	0	0	0	1	0	0	0	0	0	0	1	0	1	0	0	0	0	0	0	0	-2.3	0	0	0	0	0	0	-4.2	0	-5.5	0	0	0	GO:0097530	granulocyte migration	M00001000000101000	3	0
0	0	0	0	1	0	0	0	1	0	1	0	0	0	0	0	0	0	0	0	0	-2.8	0	0	0	-3	0	-2.2	0	0	0	0	0	0	GO:0001934	positive regulation of protein phosphorylation	M00001000101000000	3	0
0	0	0	0	0	0	0	0	1	1	0	0	0	1	0	0	0	0	0	0	0	0	0	0	0	-5.9	-4	0	0	0	-5.9	0	0	0	GO:0043903	regulation of biological process involved in symbiotic interaction	M00000000110001000	3	0
0	0	0	0	0	0	1	0	1	0	0	0	1	0	0	0	0	0	0	0	0	0	0	-2.1	0	-2.5	0	0	0	-2.9	0	0	0	0	R-HSA-195721	Signaling by WNT	M00000010100010000	3	0
0	0	0	0	1	0	0	0	1	0	0	0	0	1	0	0	0	0	0	0	0	-2.6	0	0	0	-6.5	0	0	0	0	-7.4	0	0	0	WP5055	Burn wound healing	M00001000100001000	3	0
0	0	0	0	1	1	0	0	0	0	1	0	0	0	0	0	0	0	0	0	0	-6.4	-3.1	0	0	0	0	-3.5	0	0	0	0	0	0	WP4341	Non genomic actions of 1 25 dihydroxyvitamin D3	M00001100001000000	3	0
0	0	1	0	0	1	0	0	0	0	0	0	0	1	0	0	0	0	0	-4.9	0	0	-3.7	0	0	0	0	0	0	0	-4.3	0	0	0	M12	PID RHOA PATHWAY	M00100100000001000	3	0
0	0	0	0	0	0	0	0	1	0	0	0	1	1	0	0	0	0	0	0	0	0	0	0	0	-3.6	0	0	0	-3.9	-2.5	0	0	0	R-HSA-2871837	FCERI mediated NF-kB activation	M00000000100011000	3	0
0	0	0	0	0	0	0	0	1	0	1	0	0	1	0	0	0	0	0	0	0	0	0	0	0	-3	0	-3.1	0	0	-5.1	0	0	0	GO:0070664	negative regulation of leukocyte proliferation	M00000000101001000	3	0
0	0	0	0	1	0	0	0	1	0	0	0	1	0	0	0	0	0	0	0	0	-3.5	0	0	0	-4.3	0	0	0	-4.6	0	0	0	0	R-HSA-2173796	SMAD2/SMAD3:SMAD4 heterotrimer regulates transcription	M00001000100010000	3	0
0	0	0	0	1	0	0	0	0	0	1	0	0	1	0	0	0	0	0	0	0	-5.5	0	0	0	0	0	-7.2	0	0	-3.8	0	0	0	GO:0032648	regulation of interferon-beta production	M00001000001001000	3	0
0	0	0	0	0	0	0	0	1	0	0	0	1	0	1	0	0	0	0	0	0	0	0	0	0	-2.2	0	0	0	-2.4	0	-2.8	0	0	GO:0044703	multi-organism reproductive process	M00000000100010100	3	0
0	0	0	0	0	0	0	0	1	0	0	0	1	1	0	0	0	0	0	0	0	0	0	0	0	-4.1	0	0	0	-4.4	-3	0	0	0	R-HSA-445989	TAK1-dependent IKK and NF-kappa-B activation	M00000000100011000	3	0
0	0	0	0	1	0	0	0	0	0	0	1	0	0	0	0	0	0	0	0	0	-2.5	0	0	0	0	0	0	-3.4	0	0	0	0	0	WP3929	Chemokine signaling	M00001000000100000	2	0
0	0	0	0	1	0	0	0	1	0	0	0	0	0	0	0	0	0	0	0	0	-2.9	0	0	0	-2.5	0	0	0	0	0	0	0	0	GO:0045937	positive regulation of phosphate metabolic process	M00001000100000000	2	0
0	0	0	0	1	0	0	0	1	0	0	0	0	0	0	0	0	0	0	0	0	-3.5	0	0	0	-4.3	0	0	0	0	0	0	0	0	GO:0051385	response to mineralocorticoid	M00001000100000000	2	0
0	0	0	0	1	1	0	0	0	0	0	0	0	0	0	0	0	0	0	0	0	-4.5	-3.6	0	0	0	0	0	0	0	0	0	0	0	R-HSA-437239	Recycling pathway of L1	M00001100000000000	2	0
0	0	0	0	1	1	0	0	0	0	0	0	0	0	0	0	0	0	0	0	0	-4.5	-2.2	0	0	0	0	0	0	0	0	0	0	0	hsa05160	Hepatitis C	M00001100000000000	2	0
0	0	0	0	0	1	0	0	0	0	0	0	0	0	0	1	0	0	0	0	0	0	-2.7	0	0	0	0	0	0	0	0	0	-3.4	0	hsa04064	NF-kappa B signaling pathway	M00000100000000010	2	0
0	0	0	0	1	1	0	0	0	0	0	0	0	0	0	0	0	0	0	0	0	-2.8	-3.4	0	0	0	0	0	0	0	0	0	0	0	WP3865	Novel intracellular components of RIG I like receptor pathway	M00001100000000000	2	0
0	0	0	0	0	0	0	0	1	0	0	0	0	1	0	0	0	0	0	0	0	0	0	0	0	-4.3	0	0	0	0	-4.4	0	0	0	GO:0050728	negative regulation of inflammatory response	M00000000100001000	2	0
0	0	0	0	0	0	0	0	1	0	0	0	0	1	0	0	0	0	0	0	0	0	0	0	0	-2.4	0	0	0	0	-3.2	0	0	0	GO:0002262	myeloid cell homeostasis	M00000000100001000	2	0
0	0	0	0	0	1	0	0	1	0	0	0	0	0	0	0	0	0	0	0	0	0	-2.4	0	0	-2.7	0	0	0	0	0	0	0	0	GO:0001704	formation of primary germ layer	M00000100100000000	2	0
0	0	0	0	0	0	0	0	0	0	1	0	0	1	0	0	0	0	0	0	0	0	0	0	0	0	0	-3.2	0	0	-4.1	0	0	0	GO:0032945	negative regulation of mononuclear cell proliferation	M00000000001001000	2	0
0	0	0	0	0	1	0	0	0	0	1	0	0	0	0	0	0	0	0	0	0	0	-2.4	0	0	0	0	-2.8	0	0	0	0	0	0	GO:0050830	defense response to Gram-positive bacterium	M00000100001000000	2	0
0	0	0	0	1	0	0	0	0	0	0	0	0	1	0	0	0	0	0	0	0	-4	0	0	0	0	0	0	0	0	-2.5	0	0	0	hsa03250	Viral life cycle - HIV-1	M00001000000001000	2	0
0	0	0	0	0	0	0	0	0	0	1	0	0	1	0	0	0	0	0	0	0	0	0	0	0	0	0	-8.1	0	0	-4.5	0	0	0	GO:2001198	regulation of dendritic cell differentiation	M00000000001001000	2	0
0	0	0	0	1	1	0	0	0	0	0	0	0	0	0	0	0	0	0	0	0	-3.1	-3.7	0	0	0	0	0	0	0	0	0	0	0	WP4534	Mechanoregulation and pathology of YAP TAZ via Hippo and non Hippo mechanisms	M00001100000000000	2	0
0	0	0	0	0	0	0	0	0	0	1	0	0	1	0	0	0	0	0	0	0	0	0	0	0	0	0	-4.3	0	0	-3.1	0	0	0	GO:0034121	regulation of toll-like receptor signaling pathway	M00000000001001000	2	0
0	0	0	0	0	0	0	0	1	0	0	0	0	1	0	0	0	0	0	0	0	0	0	0	0	-2.3	0	0	0	0	-2.9	0	0	0	GO:1903034	regulation of response to wounding	M00000000100001000	2	0
0	0	0	0	0	0	0	0	1	0	0	0	0	1	0	0	0	0	0	0	0	0	0	0	0	-2.2	0	0	0	0	-2.2	0	0	0	GO:0007423	sensory organ development	M00000000100001000	2	0
0	0	0	0	1	0	0	0	0	0	0	0	0	1	0	0	0	0	0	0	0	-4.9	0	0	0	0	0	0	0	0	-3.2	0	0	0	R-HSA-110313	Translesion synthesis by Y family DNA polymerases bypasses lesions on DNA template	M00001000000001000	2	0
0	0	0	0	1	0	0	0	0	0	0	0	0	1	0	0	0	0	0	0	0	-4.5	0	0	0	0	0	0	0	0	-2.9	0	0	0	R-HSA-73893	DNA Damage Bypass	M00001000000001000	2	0
0	0	0	0	0	0	0	0	0	0	0	0	0	1	0	1	0	0	0	0	0	0	0	0	0	0	0	0	0	0	-3.5	0	-5.6	0	GO:0002444	myeloid leukocyte mediated immunity	M00000000000001010	2	0
0	0	0	0	1	0	0	0	0	0	0	0	0	1	0	0	0	0	0	0	0	-5.2	0	0	0	0	0	0	0	0	-3.4	0	0	0	R-HSA-5656169	Termination of translesion DNA synthesis	M00001000000001000	2	0
0	0	0	0	0	0	0	0	1	0	1	0	0	0	0	0	0	0	0	0	0	0	0	0	0	-2.6	0	-2	0	0	0	0	0	0	GO:0051052	regulation of DNA metabolic process	M00000000101000000	2	0
0	0	0	0	1	1	0	0	0	0	0	0	0	0	0	0	0	0	0	0	0	-2.4	-2.9	0	0	0	0	0	0	0	0	0	0	0	GO:0007492	endoderm development	M00001100000000000	2	0
0	0	0	0	1	1	0	0	0	0	0	0	0	0	0	0	0	0	0	0	0	-2.4	-2.9	0	0	0	0	0	0	0	0	0	0	0	hsa04623	Cytosolic DNA-sensing pathway	M00001100000000000	2	0
0	0	0	0	0	0	0	0	1	0	0	0	0	1	0	0	0	0	0	0	0	0	0	0	0	-2.6	0	0	0	0	-2.5	0	0	0	GO:0033674	positive regulation of kinase activity	M00000000100001000	2	0
0	0	0	0	1	1	0	0	0	0	0	0	0	0	0	0	0	0	0	0	0	-3	-2.5	0	0	0	0	0	0	0	0	0	0	0	R-HSA-373760	L1CAM interactions	M00001100000000000	2	0
0	0	0	0	1	0	0	0	0	0	0	0	0	1	0	0	0	0	0	0	0	-3.1	0	0	0	0	0	0	0	0	-2.9	0	0	0	GO:0110020	regulation of actomyosin structure organization	M00001000000001000	2	0
0	0	0	0	1	0	0	0	1	0	0	0	0	0	0	0	0	0	0	0	0	-2.7	0	0	0	-3.5	0	0	0	0	0	0	0	0	GO:0030888	regulation of B cell proliferation	M00001000100000000	2	0
0	0	0	0	0	0	0	0	0	0	1	0	0	1	0	0	0	0	0	0	0	0	0	0	0	0	0	-2.5	0	0	-2.9	0	0	0	GO:0006914	autophagy	M00000000001001000	2	0
0	0	0	0	1	1	0	0	0	0	0	0	0	0	0	0	0	0	0	0	0	-5.2	-4.1	0	0	0	0	0	0	0	0	0	0	0	R-HSA-5626467	RHO GTPases activate IQGAPs	M00001100000000000	2	0
0	0	0	0	1	0	0	0	0	0	1	0	0	0	0	0	0	0	0	0	0	-4	0	0	0	0	0	-5.3	0	0	0	0	0	0	GO:0001961	positive regulation of cytokine-mediated signaling pathway	M00001000001000000	2	0
0	0	0	0	0	0	0	0	0	0	1	0	0	1	0	0	0	0	0	0	0	0	0	0	0	0	0	-2.4	0	0	-2.7	0	0	0	hsa04613	Neutrophil extracellular trap formation	M00000000001001000	2	0
0	0	0	0	0	0	0	0	1	0	0	0	0	1	0	0	0	0	0	0	0	0	0	0	0	-3.5	0	0	0	0	-2.4	0	0	0	GO:0048708	astrocyte differentiation	M00000000100001000	2	0
0	0	0	0	1	1	0	0	0	0	0	0	0	0	0	0	0	0	0	0	0	-2.6	-3.2	0	0	0	0	0	0	0	0	0	0	0	GO:0002823	negative regulation of adaptive immune response based on somatic recombination of immune receptors built from immunoglobulin superfamily domains	M00001100000000000	2	0
0	0	0	0	0	0	0	0	1	0	0	0	0	1	0	0	0	0	0	0	0	0	0	0	0	-4.9	0	0	0	0	-3.9	0	0	0	WP3612	Photodynamic therapy induced NFE2L2 NRF2 survival signaling	M00000000100001000	2	0
0	0	0	0	1	0	0	0	0	0	0	0	0	1	0	0	0	0	0	0	0	-2.2	0	0	0	0	0	0	0	0	-2	0	0	0	R-HSA-391251	Protein folding	M00001000000001000	2	0
0	0	0	0	0	1	0	0	0	0	0	0	0	1	0	0	0	0	0	0	0	0	-3.8	0	0	0	0	0	0	0	-5.9	0	0	0	R-HSA-3928662	EPHB-mediated forward signaling	M00000100000001000	2	0
0	0	0	0	0	0	0	0	1	0	0	0	0	1	0	0	0	0	0	0	0	0	0	0	0	-4.3	0	0	0	0	-5.1	0	0	0	GO:0032677	regulation of interleukin-8 production	M00000000100001000	2	0
0	0	0	0	1	0	0	0	1	0	0	0	0	0	0	0	0	0	0	0	0	-2	0	0	0	-2	0	0	0	0	0	0	0	0	GO:0050679	positive regulation of epithelial cell proliferation	M00001000100000000	2	0
0	0	0	0	0	0	0	0	1	0	0	0	0	1	0	0	0	0	0	0	0	0	0	0	0	-3.9	0	0	0	0	-4.2	0	0	0	GO:0002861	regulation of inflammatory response to antigenic stimulus	M00000000100001000	2	0
0	0	0	0	0	0	0	0	0	1	0	0	1	0	0	0	0	0	0	0	0	0	0	0	0	0	-2.4	0	0	-2.9	0	0	0	0	hsa04915	Estrogen signaling pathway	M00000000010010000	2	0
0	0	0	0	0	0	0	0	1	0	0	0	0	1	0	0	0	0	0	0	0	0	0	0	0	-4.9	0	0	0	0	-5.5	0	0	0	GO:0002577	regulation of antigen processing and presentation	M00000000100001000	2	0
0	0	0	0	1	0	0	0	0	0	0	1	0	0	0	0	0	0	0	0	0	-2.3	0	0	0	0	0	0	-3.5	0	0	0	0	0	GO:0019725	cellular homeostasis	M00001000000100000	2	0
0	0	1	0	1	0	0	0	0	0	0	0	0	0	0	0	0	0	0	-4.9	0	-3.2	0	0	0	0	0	0	0	0	0	0	0	0	GO:0043393	regulation of protein binding	M00101000000000000	2	0
0	0	0	0	0	0	0	0	0	1	0	0	0	0	0	1	0	0	0	0	0	0	0	0	0	0	-4.9	0	0	0	0	0	-5.6	0	WP4884	Pathogenesis of SARS CoV 2 mediated by nsp9 nsp10 complex	M00000000010000010	2	0
0	0	0	0	1	0	0	0	0	0	0	1	0	0	0	0	0	0	0	0	0	-4.1	0	0	0	0	0	0	-6	0	0	0	0	0	GO:0002475	antigen processing and presentation via MHC class Ib	M00001000000100000	2	0
0	0	0	0	1	0	0	0	0	0	0	0	1	0	0	0	0	0	0	0	0	-3.5	0	0	0	0	0	0	0	-4.6	0	0	0	0	M65	PID FRA PATHWAY	M00001000000010000	2	0
0	0	0	0	0	1	0	0	0	0	0	0	0	1	0	0	0	0	0	0	0	0	-2.1	0	0	0	0	0	0	0	-4.7	0	0	0	GO:0090066	regulation of anatomical structure size	M00000100000001000	2	0
0	0	0	0	0	0	0	0	0	0	1	1	0	0	0	0	0	0	0	0	0	0	0	0	0	0	0	-2.1	-3	0	0	0	0	0	GO:0060249	anatomical structure homeostasis	M00000000001100000	2	0
0	0	0	0	0	0	0	0	1	0	0	1	0	0	0	0	0	0	0	0	0	0	0	0	0	-2	0	0	-4.7	0	0	0	0	0	GO:0048871	multicellular organismal-level homeostasis	M00000000100100000	2	0
0	0	0	0	1	0	0	0	0	0	0	0	0	1	0	0	0	0	0	0	0	-3.9	0	0	0	0	0	0	0	0	-5.2	0	0	0	WP5284	Cell interactions in pancreatic cancer microenvironment	M00001000000001000	2	0
0	0	0	0	1	0	0	0	1	0	0	0	0	0	0	0	0	0	0	0	0	-2.9	0	0	0	-2.5	0	0	0	0	0	0	0	0	GO:0010562	positive regulation of phosphorus metabolic process	M00001000100000000	2	0
0	0	0	0	0	0	0	0	1	0	0	0	0	1	0	0	0	0	0	0	0	0	0	0	0	-2.4	0	0	0	0	-3	0	0	0	hsa04140	Autophagy - animal	M00000000100001000	2	0
0	0	0	0	0	0	0	0	1	0	0	0	1	0	0	0	0	0	0	0	0	0	0	0	0	-2.2	0	0	0	-2.4	0	0	0	0	R-HSA-5689880	Ub-specific processing proteases	M00000000100010000	2	0
0	0	0	0	0	0	0	0	0	0	1	0	0	1	0	0	0	0	0	0	0	0	0	0	0	0	0	-2.5	0	0	-2.9	0	0	0	GO:0061919	process utilizing autophagic mechanism	M00000000001001000	2	0
0	0	0	0	0	0	0	0	1	0	0	0	0	1	0	0	0	0	0	0	0	0	0	0	0	-6.8	0	0	0	0	-3.7	0	0	0	GO:0002763	positive regulation of myeloid leukocyte differentiation	M00000000100001000	2	0
0	0	0	0	1	0	0	0	0	0	0	0	0	1	0	0	0	0	0	0	0	-11	0	0	0	0	0	0	0	0	-2.4	0	0	0	R-HSA-1169410	Antiviral mechanism by IFN-stimulated genes	M00001000000001000	2	0
0	0	0	0	1	0	1	0	0	0	0	0	0	0	0	0	0	0	0	0	0	-3.5	0	-4.9	0	0	0	0	0	0	0	0	0	0	R-HSA-168638	NOD1/2 Signaling Pathway	M00001010000000000	2	0
0	0	0	0	1	0	0	0	0	0	1	0	0	0	0	0	0	0	0	0	0	-3.7	0	0	0	0	0	-4.8	0	0	0	0	0	0	GO:0042832	defense response to protozoan	M00001000001000000	2	0
0	0	0	0	0	0	0	0	0	0	0	0	0	1	1	0	0	0	0	0	0	0	0	0	0	0	0	0	0	0	-2.9	-4.6	0	0	WP286	IL3 signaling	M00000000000001100	2	0
0	0	0	0	0	0	0	0	1	0	0	0	0	1	0	0	0	0	0	0	0	0	0	0	0	-3.1	0	0	0	0	-2.2	0	0	0	GO:0010506	regulation of autophagy	M00000000100001000	2	0
0	0	0	0	0	1	0	0	1	0	0	0	0	0	0	0	0	0	0	0	0	0	-3.6	0	0	-2.8	0	0	0	0	0	0	0	0	GO:0050852	T cell receptor signaling pathway	M00000100100000000	2	0
0	0	0	0	1	0	0	0	0	0	1	0	0	0	0	0	0	0	0	0	0	-2.7	0	0	0	0	0	-5.3	0	0	0	0	0	0	GO:0050688	regulation of defense response to virus	M00001000001000000	2	0
0	0	0	0	1	0	0	0	0	0	0	0	0	1	0	0	0	0	0	0	0	-3.7	0	0	0	0	0	0	0	0	-5	0	0	0	R-HSA-9680350	Signaling by CSF1 (M-CSF) in myeloid cells	M00001000000001000	2	0
0	0	0	0	1	0	0	0	0	0	0	0	0	1	0	0	0	0	0	0	0	-3	0	0	0	0	0	0	0	0	-4.1	0	0	0	WP107	Translation factors	M00001000000001000	2	0
0	0	0	0	1	0	0	0	0	0	0	1	0	0	0	0	0	0	0	0	0	-3.3	0	0	0	0	0	0	-5.9	0	0	0	0	0	GO:1904892	regulation of receptor signaling pathway via STAT	M00001000000100000	2	0
0	0	1	0	0	1	0	0	0	0	0	0	0	0	0	0	0	0	0	-3.4	0	0	-3.4	0	0	0	0	0	0	0	0	0	0	0	WP2380	Brain derived neurotrophic factor BDNF signaling	M00100100000000000	2	0
0	0	0	0	0	0	0	0	0	0	1	1	0	0	0	0	0	0	0	0	0	0	0	0	0	0	0	-2.1	-3	0	0	0	0	0	GO:0001894	tissue homeostasis	M00000000001100000	2	0
0	0	0	0	0	0	0	0	1	0	0	0	0	1	0	0	0	0	0	0	0	0	0	0	0	-5.1	0	0	0	0	-6.3	0	0	0	GO:0032653	regulation of interleukin-10 production	M00000000100001000	2	0
0	0	0	0	1	0	0	0	0	0	0	0	0	1	0	0	0	0	0	0	0	-4	0	0	0	0	0	0	0	0	-3.7	0	0	0	R-HSA-9705462	Inactivation of CSF3 (G-CSF) signaling	M00001000000001000	2	0
0	0	0	0	1	0	0	0	0	0	1	0	0	0	0	0	0	0	0	0	0	-3.8	0	0	0	0	0	-5.2	0	0	0	0	0	0	GO:0060760	positive regulation of response to cytokine stimulus	M00001000001000000	2	0
0	0	0	0	1	0	0	0	0	0	0	0	0	1	0	0	0	0	0	0	0	-5.7	0	0	0	0	0	0	0	0	-7.2	0	0	0	GO:0046597	host-mediated suppression of symbiont invasion	M00001000000001000	2	0
0	0	0	0	1	1	0	0	0	0	0	0	0	0	0	0	0	0	0	0	0	-2.9	-3.4	0	0	0	0	0	0	0	0	0	0	0	WP4816	TGF beta receptor signaling in skeletal dysplasias	M00001100000000000	2	0
0	0	0	0	0	0	0	0	1	0	0	0	0	1	0	0	0	0	0	0	0	0	0	0	0	-3.3	0	0	0	0	-2.3	0	0	0	M223	PID BETA CATENIN NUC PATHWAY	M00000000100001000	2	0
0	0	0	0	1	1	0	0	0	0	0	0	0	0	0	0	0	0	0	0	0	-2.9	-3.5	0	0	0	0	0	0	0	0	0	0	0	WP560	TGF beta receptor signaling	M00001100000000000	2	0
0	0	0	0	0	0	0	0	1	0	0	0	0	1	0	0	0	0	0	0	0	0	0	0	0	-3.6	0	0	0	0	-2.6	0	0	0	WP3945	TYROBP causal network in microglia	M00000000100001000	2	0
0	0	0	0	1	0	0	0	0	0	1	0	0	0	0	0	0	0	0	0	0	-3.6	0	0	0	0	0	-4.6	0	0	0	0	0	0	GO:0001562	response to protozoan	M00001000001000000	2	0
0	0	0	0	0	0	0	0	0	0	0	0	1	1	0	0	0	0	0	0	0	0	0	0	0	0	0	0	0	-4.5	-4.5	0	0	0	R-HSA-9692916	SARS-CoV-1 activates/modulates innate immune responses	M00000000000011000	2	0
0	0	0	0	1	0	0	0	0	0	0	0	0	1	0	0	0	0	0	0	0	-4	0	0	0	0	0	0	0	0	-2.5	0	0	0	R-HSA-8852276	The role of GTSE1 in G2/M progression after G2 checkpoint	M00001000000001000	2	0
0	0	1	0	1	0	0	0	0	0	0	0	0	0	0	0	0	0	0	-2.7	0	-3.8	0	0	0	0	0	0	0	0	0	0	0	0	GO:0007346	regulation of mitotic cell cycle	M00101000000000000	2	0
0	0	0	0	1	0	0	0	0	0	0	0	0	1	0	0	0	0	0	0	0	-3.9	0	0	0	0	0	0	0	0	-3.6	0	0	0	R-HSA-9635486	Infection with Mycobacterium tuberculosis	M00001000000001000	2	0
0	0	0	0	0	0	0	0	1	0	0	0	0	0	1	0	0	0	0	0	0	0	0	0	0	-2.4	0	0	0	0	0	-2.2	0	0	GO:0007517	muscle organ development	M00000000100000100	2	0
0	0	0	0	0	0	0	0	1	0	0	0	0	1	0	0	0	0	0	0	0	0	0	0	0	-2.7	0	0	0	0	-3.6	0	0	0	hsa04611	Platelet activation	M00000000100001000	2	0
0	0	0	0	1	0	0	0	0	0	0	0	0	1	0	0	0	0	0	0	0	-3.3	0	0	0	0	0	0	0	0	-3	0	0	0	GO:0051492	regulation of stress fiber assembly	M00001000000001000	2	0
0	0	0	0	1	0	0	0	0	0	0	1	0	0	0	0	0	0	0	0	0	-4.6	0	0	0	0	0	0	-6.5	0	0	0	0	0	GO:0002428	antigen processing and presentation of peptide antigen via MHC class Ib	M00001000000100000	2	0
0	0	0	0	0	0	0	0	0	1	1	0	0	0	0	0	0	0	0	0	0	0	0	0	0	0	-2.5	-3	0	0	0	0	0	0	R-HSA-9012999	RHO GTPase cycle	M00000000011000000	2	0
0	0	0	0	0	0	0	0	0	0	1	0	0	1	0	0	0	0	0	0	0	0	0	0	0	0	0	-3.5	0	0	-2.3	0	0	0	GO:0042130	negative regulation of T cell proliferation	M00000000001001000	2	0
0	0	0	0	0	0	0	0	0	0	1	1	0	0	0	0	0	0	0	0	0	0	0	0	0	0	0	-2.2	-3.3	0	0	0	0	0	GO:0043269	regulation of monoatomic ion transport	M00000000001100000	2	0
0	0	0	0	1	0	0	0	0	0	0	0	0	1	0	0	0	0	0	0	0	-2.4	0	0	0	0	0	0	0	0	-2.2	0	0	0	R-HSA-2565942	Regulation of PLK1 Activity at G2/M Transition	M00001000000001000	2	0
0	0	0	0	0	1	1	0	0	0	0	0	0	0	0	0	0	0	0	0	0	0	-6.6	-4.3	0	0	0	0	0	0	0	0	0	0	hsa05134	Legionellosis	M00000110000000000	2	0
0	0	0	0	1	0	0	0	0	1	0	0	0	0	0	0	0	0	0	0	0	-2.8	0	0	0	0	-2.9	0	0	0	0	0	0	0	GO:0051603	proteolysis involved in protein catabolic process	M00001000010000000	2	0
0	0	0	0	1	0	0	0	0	0	0	0	0	1	0	0	0	0	0	0	0	-2.2	0	0	0	0	0	0	0	0	-6.6	0	0	0	GO:0071677	positive regulation of mononuclear cell migration	M00001000000001000	2	0
0	0	0	0	0	0	0	0	1	0	0	0	0	1	0	0	0	0	0	0	0	0	0	0	0	-3	0	0	0	0	-2.7	0	0	0	GO:0030162	regulation of proteolysis	M00000000100001000	2	0
0	0	0	0	0	0	0	0	0	0	0	0	1	1	0	0	0	0	0	0	0	0	0	0	0	0	0	0	0	-3.4	-2.1	0	0	0	R-HSA-193704	p75 NTR receptor-mediated signalling	M00000000000011000	2	0
0	0	0	0	1	0	0	0	0	0	0	0	0	1	0	0	0	0	0	0	0	-13	0	0	0	0	0	0	0	0	-7.1	0	0	0	GO:0045071	negative regulation of viral genome replication	M00001000000001000	2	0
0	0	0	0	1	0	0	0	0	0	0	0	0	1	0	0	0	0	0	0	0	-2.3	0	0	0	0	0	0	0	0	-2.1	0	0	0	R-HSA-390466	Chaperonin-mediated protein folding	M00001000000001000	2	0
0	0	0	0	1	0	0	0	0	0	0	0	0	1	0	0	0	0	0	0	0	-5.6	0	0	0	0	0	0	0	0	-2.6	0	0	0	WP2849	Hematopoietic stem cell differentiation	M00001000000001000	2	0
0	0	0	0	1	0	0	0	1	0	0	0	0	0	0	0	0	0	0	0	0	-2.5	0	0	0	-3.3	0	0	0	0	0	0	0	0	GO:0006900	vesicle budding from membrane	M00001000100000000	2	0
0	0	0	0	0	0	0	0	1	0	0	0	0	1	0	0	0	0	0	0	0	0	0	0	0	-2.2	0	0	0	0	-3.7	0	0	0	GO:0017157	regulation of exocytosis	M00000000100001000	2	0
0	0	0	0	0	0	1	0	0	0	0	0	1	0	0	0	0	0	0	0	0	0	0	-2.2	0	0	0	0	0	-2.9	0	0	0	0	R-HSA-9006925	Intracellular signaling by second messengers	M00000010000010000	2	0
0	0	0	0	1	0	0	0	0	0	0	0	0	1	0	0	0	0	0	0	0	-4	0	0	0	0	0	0	0	0	-2.7	0	0	0	R-HSA-9820952	Respiratory Syncytial Virus Infection Pathway	M00001000000001000	2	0
0	0	0	0	0	0	0	0	0	0	1	0	0	1	0	0	0	0	0	0	0	0	0	0	0	0	0	-4.1	0	0	-2.9	0	0	0	GO:0032480	negative regulation of type I interferon production	M00000000001001000	2	0
0	0	0	0	0	0	0	0	1	0	0	0	0	1	0	0	0	0	0	0	0	0	0	0	0	-6.9	0	0	0	0	-6.5	0	0	0	GO:0030316	osteoclast differentiation	M00000000100001000	2	0
0	0	1	0	0	1	0	0	0	0	0	0	0	0	0	0	0	0	0	-2.3	0	0	-2.9	0	0	0	0	0	0	0	0	0	0	0	GO:1904951	positive regulation of establishment of protein localization	M00100100000000000	2	0
0	0	0	0	0	0	0	0	1	0	0	0	0	1	0	0	0	0	0	0	0	0	0	0	0	-4.1	0	0	0	0	-2.7	0	0	0	R-HSA-109581	Apoptosis	M00000000100001000	2	0
0	0	0	0	0	1	0	0	0	0	0	0	0	1	0	0	0	0	0	0	0	0	-2.2	0	0	0	0	0	0	0	-4.3	0	0	0	GO:0008064	regulation of actin polymerization or depolymerization	M00000100000001000	2	0
0	0	0	0	0	0	0	0	1	0	0	0	0	1	0	0	0	0	0	0	0	0	0	0	0	-3.6	0	0	0	0	-3.7	0	0	0	R-HSA-373755	Semaphorin interactions	M00000000100001000	2	0
0	0	0	0	0	0	1	0	0	0	0	0	0	1	0	0	0	0	0	0	0	0	0	-3.6	0	0	0	0	0	0	-3	0	0	0	GO:0051348	negative regulation of transferase activity	M00000010000001000	2	0
0	0	0	0	0	0	0	0	0	0	1	0	0	1	0	0	0	0	0	0	0	0	0	0	0	0	0	-2.9	0	0	-3.6	0	0	0	GO:0002718	regulation of cytokine production involved in immune response	M00000000001001000	2	0
0	0	0	0	0	1	0	0	0	1	0	0	0	0	0	0	0	0	0	0	0	0	-3.2	0	0	0	-2.3	0	0	0	0	0	0	0	GO:0051494	negative regulation of cytoskeleton organization	M00000100010000000	2	0
0	0	0	0	0	0	0	0	0	1	1	0	0	0	0	0	0	0	0	0	0	0	0	0	0	0	-3	-3.4	0	0	0	0	0	0	GO:0031396	regulation of protein ubiquitination	M00000000011000000	2	0
0	0	0	0	0	0	0	0	0	1	1	0	0	0	0	0	0	0	0	0	0	0	0	0	0	0	-2.7	-3.1	0	0	0	0	0	0	GO:1901873	regulation of post-translational protein modification	M00000000011000000	2	0
0	0	0	0	0	0	0	0	1	0	0	0	0	0	1	0	0	0	0	0	0	0	0	0	0	-2.4	0	0	0	0	0	-2.2	0	0	GO:0014706	striated muscle tissue development	M00000000100000100	2	0
0	0	0	0	0	0	0	0	1	1	0	0	0	0	0	0	0	0	0	0	0	0	0	0	0	-2.7	-2.4	0	0	0	0	0	0	0	GO:0051054	positive regulation of DNA metabolic process	M00000000110000000	2	0
0	0	0	0	0	0	0	0	0	1	1	0	0	0	0	0	0	0	0	0	0	0	0	0	0	0	-2.7	-3.1	0	0	0	0	0	0	GO:1903320	regulation of protein modification by small protein conjugation or removal	M00000000011000000	2	0
0	0	0	0	0	0	0	0	0	0	0	0	1	1	0	0	0	0	0	0	0	0	0	0	0	0	0	0	0	-5.1	-2.2	0	0	0	R-HSA-5607764	CLEC7A (Dectin-1) signaling	M00000000000011000	2	0
0	0	0	0	1	0	0	0	0	1	0	0	0	0	0	0	0	0	0	0	0	-2.2	0	0	0	0	-3	0	0	0	0	0	0	0	GO:0044403	biological process involved in symbiotic interaction	M00001000010000000	2	0
0	0	0	0	1	0	0	0	1	0	0	0	0	0	0	0	0	0	0	0	0	-2.3	0	0	0	-2.3	0	0	0	0	0	0	0	0	GO:0001936	regulation of endothelial cell proliferation	M00001000100000000	2	0
0	0	0	0	0	0	0	0	0	0	0	1	0	1	0	0	0	0	0	0	0	0	0	0	0	0	0	0	-2.8	0	-2.3	0	0	0	GO:1903530	regulation of secretion by cell	M00000000000101000	2	0
0	0	0	0	0	1	0	0	0	0	0	0	0	0	0	1	0	0	0	0	0	0	-4.8	0	0	0	0	0	0	0	0	0	-4.1	0	M54	PID IL12 2PATHWAY	M00000100000000010	2	0
0	0	0	0	1	0	0	0	0	0	1	0	0	0	0	0	0	0	0	0	0	-7.7	0	0	0	0	0	-6.4	0	0	0	0	0	0	GO:0051715	cytolysis in another organism	M00001000001000000	2	0
0	0	1	0	0	0	0	0	0	0	0	0	0	1	0	0	0	0	0	-3	0	0	0	0	0	0	0	0	0	0	-2.2	0	0	0	GO:0007420	brain development	M00100000000001000	2	0
0	0	0	0	0	1	0	0	0	0	1	0	0	0	0	0	0	0	0	0	0	0	-2.7	0	0	0	0	-2.3	0	0	0	0	0	0	GO:0034504	protein localization to nucleus	M00000100001000000	2	0
0	0	1	0	0	0	0	0	0	0	1	0	0	0	0	0	0	0	0	-2.7	0	0	0	0	0	0	0	-2.1	0	0	0	0	0	0	GO:0033044	regulation of chromosome organization	M00100000001000000	2	0
0	0	0	0	0	0	0	0	1	0	0	1	0	0	0	0	0	0	0	0	0	0	0	0	0	-4.9	0	0	-4.5	0	0	0	0	0	GO:0045806	negative regulation of endocytosis	M00000000100100000	2	0
0	0	0	0	0	0	0	0	0	0	1	0	0	1	0	0	0	0	0	0	0	0	0	0	0	0	0	-3.3	0	0	-4.2	0	0	0	GO:0050672	negative regulation of lymphocyte proliferation	M00000000001001000	2	0
0	0	1	0	0	0	0	0	1	0	0	0	0	0	0	0	0	0	0	-2.2	0	0	0	0	0	-2.3	0	0	0	0	0	0	0	0	GO:0034655	nucleobase-containing compound catabolic process	M00100000100000000	2	0
0	0	0	0	0	0	0	0	1	0	0	0	0	1	0	0	0	0	0	0	0	0	0	0	0	-2.6	0	0	0	0	-2.5	0	0	0	R-HSA-9734767	Developmental Cell Lineages	M00000000100001000	2	0
0	0	0	0	1	1	0	0	0	0	0	0	0	0	0	0	0	0	0	0	0	-3.2	-3.7	0	0	0	0	0	0	0	0	0	0	0	M128	PID TNF PATHWAY	M00001100000000000	2	0
0	0	0	0	1	0	0	0	0	0	0	0	0	1	0	0	0	0	0	0	0	-3.3	0	0	0	0	0	0	0	0	-2	0	0	0	R-HSA-5610787	Hedgehog 'off' state	M00001000000001000	2	0
0	0	0	0	1	0	0	0	0	0	0	0	0	1	0	0	0	0	0	0	0	-5.1	0	0	0	0	0	0	0	0	-4.7	0	0	0	GO:0032722	positive regulation of chemokine production	M00001000000001000	2	0
0	0	0	0	1	1	0	0	0	0	0	0	0	0	0	0	0	0	0	0	0	-2.3	-2	0	0	0	0	0	0	0	0	0	0	0	GO:0097193	intrinsic apoptotic signaling pathway	M00001100000000000	2	0
0	0	0	0	0	1	0	0	0	1	0	0	0	0	0	0	0	0	0	0	0	0	-3.2	0	0	0	-2.2	0	0	0	0	0	0	0	GO:1902904	negative regulation of supramolecular fiber organization	M00000100010000000	2	0
0	0	0	0	0	0	0	0	1	0	0	0	0	1	0	0	0	0	0	0	0	0	0	0	0	-3.2	0	0	0	0	-2.2	0	0	0	GO:0098869	cellular oxidant detoxification	M00000000100001000	2	0
0	0	0	0	1	1	0	0	0	0	0	0	0	0	0	0	0	0	0	0	0	-2.2	-2.7	0	0	0	0	0	0	0	0	0	0	0	hsa05410	Hypertrophic cardiomyopathy	M00001100000000000	2	0
0	0	0	0	0	0	0	0	1	0	0	0	1	0	0	0	0	0	0	0	0	0	0	0	0	-3	0	0	0	-3.3	0	0	0	0	R-HSA-9020702	Interleukin-1 signaling	M00000000100010000	2	0
0	0	0	0	1	0	0	0	0	0	0	1	0	0	0	0	0	0	0	0	0	-3.1	0	0	0	0	0	0	-3.9	0	0	0	0	0	WP4874	CAMKK2 pathway	M00001000000100000	2	0
0	0	0	0	1	0	0	0	0	0	0	1	0	0	0	0	0	0	0	0	0	-2.3	0	0	0	0	0	0	-4.5	0	0	0	0	0	GO:0030003	intracellular monoatomic cation homeostasis	M00001000000100000	2	0
0	0	0	0	1	1	0	0	0	0	0	0	0	0	0	0	0	0	0	0	0	-2.9	-3.4	0	0	0	0	0	0	0	0	0	0	0	GO:0001706	endoderm formation	M00001100000000000	2	0
0	0	0	0	0	0	0	0	1	0	0	0	0	1	0	0	0	0	0	0	0	0	0	0	0	-4	0	0	0	0	-3	0	0	0	R-HSA-445355	Smooth Muscle Contraction	M00000000100001000	2	0
0	0	0	0	1	0	0	0	0	0	0	1	0	0	0	0	0	0	0	0	0	-3.1	0	0	0	0	0	0	-5	0	0	0	0	0	GO:1904894	positive regulation of receptor signaling pathway via STAT	M00001000000100000	2	0
0	0	0	0	1	1	0	0	0	0	0	0	0	0	0	0	0	0	0	0	0	-4.5	-3.6	0	0	0	0	0	0	0	0	0	0	0	R-HSA-190828	Gap junction trafficking	M00001100000000000	2	0
0	0	0	0	1	0	0	0	0	0	0	0	1	0	0	0	0	0	0	0	0	-3.2	0	0	0	0	0	0	0	-4.3	0	0	0	0	WP2873	Aryl hydrocarbon receptor pathway	M00001000000010000	2	0
0	0	0	0	1	0	0	0	0	0	0	0	0	1	0	0	0	0	0	0	0	-3.7	0	0	0	0	0	0	0	0	-3.5	0	0	0	R-HSA-9674555	Signaling by CSF3 (G-CSF)	M00001000000001000	2	0
0	0	0	0	1	0	0	0	0	0	1	0	0	0	0	0	0	0	0	0	0	-3.2	0	0	0	0	0	-6	0	0	0	0	0	0	GO:0050691	regulation of defense response to virus by host	M00001000001000000	2	0
0	0	0	0	1	0	0	0	0	0	0	0	0	1	0	0	0	0	0	0	0	-2.7	0	0	0	0	0	0	0	0	-2.5	0	0	0	GO:0032663	regulation of interleukin-2 production	M00001000000001000	2	0
0	0	0	0	0	0	0	0	0	0	0	1	0	1	0	0	0	0	0	0	0	0	0	0	0	0	0	0	-2.7	0	-3.4	0	0	0	GO:0040008	regulation of growth	M00000000000101000	2	0
0	0	1	0	0	0	0	0	0	0	0	0	0	0	1	0	0	0	0	-2.5	0	0	0	0	0	0	0	0	0	0	0	-2.3	0	0	GO:0048729	tissue morphogenesis	M00100000000000100	2	0
0	0	0	0	0	0	0	0	0	1	1	0	0	0	0	0	0	0	0	0	0	0	0	0	0	0	-7.2	-2.1	0	0	0	0	0	0	GO:0006605	protein targeting	M00000000011000000	2	0
0	0	0	0	0	0	0	0	0	1	0	1	0	0	0	0	0	0	0	0	0	0	0	0	0	0	-5	0	-6.3	0	0	0	0	0	GO:0060263	regulation of respiratory burst	M00000000010100000	2	0
0	0	0	0	1	0	0	0	0	0	0	0	0	1	0	0	0	0	0	0	0	-2.8	0	0	0	0	0	0	0	0	-2.6	0	0	0	hsa04978	Mineral absorption	M00001000000001000	2	0
0	0	0	0	0	0	0	0	0	1	0	0	0	1	0	0	0	0	0	0	0	0	0	0	0	0	-2.3	0	0	0	-2.6	0	0	0	R-HSA-72766	Translation	M00000000010001000	2	0
0	0	0	0	1	0	0	0	1	0	0	0	0	0	0	0	0	0	0	0	0	-2.1	0	0	0	-2.9	0	0	0	0	0	0	0	0	R-HSA-5696398	Nucleotide Excision Repair	M00001000100000000	2	0
0	0	0	0	1	1	0	0	0	0	0	0	0	0	0	0	0	0	0	0	0	-2.6	-3.1	0	0	0	0	0	0	0	0	0	0	0	GO:0002820	negative regulation of adaptive immune response	M00001100000000000	2	0
0	0	0	0	1	0	0	0	0	0	0	0	0	1	0	0	0	0	0	0	0	-2.8	0	0	0	0	0	0	0	0	-3.7	0	0	0	GO:0032233	positive regulation of actin filament bundle assembly	M00001000000001000	2	0
0	0	0	0	0	0	0	0	0	0	1	0	0	1	0	0	0	0	0	0	0	0	0	0	0	0	0	-2.2	0	0	-4.1	0	0	0	GO:0010810	regulation of cell-substrate adhesion	M00000000001001000	2	0
0	0	0	0	0	0	1	0	0	0	0	0	1	0	0	0	0	0	0	0	0	0	0	-2.4	0	0	0	0	0	-2.1	0	0	0	0	R-HSA-1257604	PIP3 activates AKT signaling	M00000010000010000	2	0
0	0	0	0	1	0	0	0	0	0	1	0	0	0	0	0	0	0	0	0	0	-6	0	0	0	0	0	-2.8	0	0	0	0	0	0	GO:0039531	regulation of cytoplasmic pattern recognition receptor signaling pathway	M00001000001000000	2	0
0	0	0	0	0	0	0	0	0	0	1	0	0	1	0	0	0	0	0	0	0	0	0	0	0	0	0	-2.5	0	0	-2.2	0	0	0	GO:0031346	positive regulation of cell projection organization	M00000000001001000	2	0
0	0	0	0	0	0	0	0	1	0	0	0	0	1	0	0	0	0	0	0	0	0	0	0	0	-2.3	0	0	0	0	-2.3	0	0	0	GO:0001525	angiogenesis	M00000000100001000	2	0
0	0	0	0	1	0	0	0	0	0	0	0	0	1	0	0	0	0	0	0	0	-3	0	0	0	0	0	0	0	0	-2.8	0	0	0	GO:0010043	response to zinc ion	M00001000000001000	2	0
0	0	0	0	1	0	0	0	0	0	1	0	0	0	0	0	0	0	0	0	0	-4.6	0	0	0	0	0	-4.2	0	0	0	0	0	0	GO:0060338	regulation of type I interferon-mediated signaling pathway	M00001000001000000	2	0
0	0	0	0	1	0	0	0	0	0	0	0	0	1	0	0	0	0	0	0	0	-2.7	0	0	0	0	0	0	0	0	-2.5	0	0	0	GO:1901224	positive regulation of non-canonical NF-kappaB signal transduction	M00001000000001000	2	0
0	0	0	0	1	1	0	0	0	0	0	0	0	0	0	0	0	0	0	0	0	-2.9	-3.5	0	0	0	0	0	0	0	0	0	0	0	M276	PID FGF PATHWAY	M00001100000000000	2	0
0	0	0	0	0	0	0	0	1	0	0	0	0	1	0	0	0	0	0	0	0	0	0	0	0	-2.4	0	0	0	0	-2.2	0	0	0	GO:0051347	positive regulation of transferase activity	M00000000100001000	2	0
0	0	0	0	0	1	0	0	0	0	0	1	0	0	0	0	0	0	0	0	0	0	-2.6	0	0	0	0	0	-3.9	0	0	0	0	0	WP5561	Integrative Analysis of Treg Glial Interactions	M00000100000100000	2	0
0	0	0	0	1	0	1	0	0	0	0	0	0	0	0	0	0	0	0	0	0	-2.4	0	-3.8	0	0	0	0	0	0	0	0	0	0	R-HSA-5668541	TNFR2 non-canonical NF-kB pathway	M00001010000000000	2	0
0	0	0	0	1	0	0	0	0	0	0	1	0	0	0	0	0	0	0	0	0	-2.2	0	0	0	0	0	0	-4.1	0	0	0	0	0	hsa04933	AGE-RAGE signaling pathway in diabetic complications	M00001000000100000	2	0
0	0	0	0	1	0	0	0	0	0	1	0	0	0	0	0	0	0	0	0	0	-5.4	0	0	0	0	0	-6.4	0	0	0	0	0	0	GO:0140639	positive regulation of pyroptotic inflammatory response	M00001000001000000	2	0
0	0	0	0	0	1	0	0	0	0	1	0	0	0	0	0	0	0	0	0	0	0	-2.7	0	0	0	0	-3.2	0	0	0	0	0	0	GO:0072665	protein localization to vacuole	M00000100001000000	2	0
0	0	0	0	1	1	0	0	0	0	0	0	0	0	0	0	0	0	0	0	0	-4.4	-3.6	0	0	0	0	0	0	0	0	0	0	0	R-HSA-157858	Gap junction trafficking and regulation	M00001100000000000	2	0
0	0	0	0	0	0	0	0	0	1	0	0	0	1	0	0	0	0	0	0	0	0	0	0	0	0	-3.4	0	0	0	-2.1	0	0	0	GO:0051259	protein complex oligomerization	M00000000010001000	2	0
0	0	0	0	1	0	0	0	0	0	1	0	0	0	0	0	0	0	0	0	0	-6.9	0	0	0	0	0	-5.9	0	0	0	0	0	0	GO:0019835	cytolysis	M00001000001000000	2	0
0	0	0	0	1	0	0	0	0	0	0	1	0	0	0	0	0	0	0	0	0	-3.3	0	0	0	0	0	0	-4.1	0	0	0	0	0	GO:0048661	positive regulation of smooth muscle cell proliferation	M00001000000100000	2	0
0	0	0	0	0	0	0	0	1	0	0	0	0	1	0	0	0	0	0	0	0	0	0	0	0	-2.5	0	0	0	0	-2.4	0	0	0	GO:0098754	detoxification	M00000000100001000	2	0
0	0	0	0	0	1	0	0	0	0	0	0	0	1	0	0	0	0	0	0	0	0	-3.1	0	0	0	0	0	0	0	-3.5	0	0	0	GO:2000401	regulation of lymphocyte migration	M00000100000001000	2	0
0	0	0	0	0	0	0	0	0	0	0	1	0	1	0	0	0	0	0	0	0	0	0	0	0	0	0	0	-4.7	0	-2.6	0	0	0	GO:0050832	defense response to fungus	M00000000000101000	2	0
0	0	0	0	1	0	0	0	0	0	0	1	0	0	0	0	0	0	0	0	0	-3.3	0	0	0	0	0	0	-2.4	0	0	0	0	0	GO:1901342	regulation of vasculature development	M00001000000100000	2	0
0	0	1	0	0	1	0	0	0	0	0	0	0	0	0	0	0	0	0	-3.2	0	0	-2.1	0	0	0	0	0	0	0	0	0	0	0	WP481	Insulin signaling	M00100100000000000	2	0
0	0	0	0	0	0	0	0	1	0	0	0	0	1	0	0	0	0	0	0	0	0	0	0	0	-3.4	0	0	0	0	-2.1	0	0	0	GO:0043409	negative regulation of MAPK cascade	M00000000100001000	2	0
0	0	0	0	1	0	0	0	0	0	0	0	1	0	0	0	0	0	0	0	0	-4	0	0	0	0	0	0	0	-3.9	0	0	0	0	R-HSA-1834949	Cytosolic sensors of pathogen-associated DNA	M00001000000010000	2	0
0	0	0	0	1	0	0	0	1	0	0	0	0	0	0	0	0	0	0	0	0	-2.2	0	0	0	-2.2	0	0	0	0	0	0	0	0	hsa04814	Motor proteins	M00001000100000000	2	0
0	0	0	0	1	1	0	0	0	0	0	0	0	0	0	0	0	0	0	0	0	-2.1	-3.8	0	0	0	0	0	0	0	0	0	0	0	GO:0070555	response to interleukin-1	M00001100000000000	2	0
0	0	0	0	1	1	0	0	0	0	0	0	0	0	0	0	0	0	0	0	0	-3.8	-4.5	0	0	0	0	0	0	0	0	0	0	0	R-HSA-1445148	Translocation of SLC2A4 (GLUT4) to the plasma membrane	M00001100000000000	2	0
0	0	0	0	0	1	0	0	0	1	0	0	0	0	0	0	0	0	0	0	0	0	-2.3	0	0	0	-2.4	0	0	0	0	0	0	0	GO:0031333	negative regulation of protein-containing complex assembly	M00000100010000000	2	0
0	0	0	0	1	0	0	0	0	0	0	0	0	1	0	0	0	0	0	0	0	-9.5	0	0	0	0	0	0	0	0	-2.4	0	0	0	R-HSA-1169408	ISG15 antiviral mechanism	M00001000000001000	2	0
0	0	0	0	0	1	0	0	1	0	0	0	0	0	0	0	0	0	0	0	0	0	-2.6	0	0	-2.9	0	0	0	0	0	0	0	0	GO:0032355	response to estradiol	M00000100100000000	2	0
0	0	0	0	0	0	0	0	1	0	0	0	0	1	0	0	0	0	0	0	0	0	0	0	0	-2.8	0	0	0	0	-2.8	0	0	0	GO:0006690	icosanoid metabolic process	M00000000100001000	2	0
0	0	0	0	0	1	0	0	0	0	0	1	0	0	0	0	0	0	0	0	0	0	-2.6	0	0	0	0	0	-2.9	0	0	0	0	0	GO:0070201	regulation of establishment of protein localization	M00000100000100000	2	0
0	0	0	0	0	1	0	0	0	0	0	0	0	1	0	0	0	0	0	0	0	0	-2.2	0	0	0	0	0	0	0	-4.2	0	0	0	GO:0030832	regulation of actin filament length	M00000100000001000	2	0
0	0	1	0	0	0	0	0	1	0	0	0	0	0	0	0	0	0	0	-3.3	0	0	0	0	0	-2.5	0	0	0	0	0	0	0	0	WP4262	Breast cancer pathway	M00100000100000000	2	0
0	0	0	0	0	0	0	0	1	0	0	0	0	1	0	0	0	0	0	0	0	0	0	0	0	-3.2	0	0	0	0	-2.2	0	0	0	hsa05210	Colorectal cancer	M00000000100001000	2	0
0	0	0	0	0	0	0	0	1	0	0	0	0	1	0	0	0	0	0	0	0	0	0	0	0	-3.4	0	0	0	0	-3.5	0	0	0	GO:0002275	myeloid cell activation involved in immune response	M00000000100001000	2	0
0	0	0	0	1	0	0	0	0	0	0	1	0	0	0	0	0	0	0	0	0	-2.2	0	0	0	0	0	0	-4.5	0	0	0	0	0	GO:0006873	intracellular monoatomic ion homeostasis	M00001000000100000	2	0
0	0	0	0	1	0	0	0	0	0	0	0	0	1	0	0	0	0	0	0	0	-4.5	0	0	0	0	0	0	0	0	-2	0	0	0	R-HSA-9833110	RSV-host interactions	M00001000000001000	2	0
0	0	0	0	1	0	0	0	0	0	0	0	0	1	0	0	0	0	0	0	0	-5.6	0	0	0	0	0	0	0	0	-3.7	0	0	0	WP5145	COVID 19 structural coverage map	M00001000000001000	2	0
0	0	0	0	0	0	0	0	1	0	0	0	0	1	0	0	0	0	0	0	0	0	0	0	0	-3.4	0	0	0	0	-2.4	0	0	0	WP4216	Chromosomal and microsatellite instability in colorectal cancer	M00000000100001000	2	0
0	0	0	0	1	0	0	0	0	0	0	1	0	0	0	0	0	0	0	0	0	-2.2	0	0	0	0	0	0	-3.2	0	0	0	0	0	hsa04062	Chemokine signaling pathway	M00001000000100000	2	0
0	0	0	0	1	0	0	0	0	0	0	0	0	1	0	0	0	0	0	0	0	-3	0	0	0	0	0	0	0	0	-4.1	0	0	0	GO:0045646	regulation of erythrocyte differentiation	M00001000000001000	2	0
0	0	0	0	0	0	0	0	1	0	0	0	0	1	0	0	0	0	0	0	0	0	0	0	0	-2.8	0	0	0	0	-4.4	0	0	0	GO:0030855	epithelial cell differentiation	M00000000100001000	2	0
0	0	0	0	0	0	0	0	1	0	0	0	0	1	0	0	0	0	0	0	0	0	0	0	0	-2.6	0	0	0	0	-2.5	0	0	0	WP2884	NRF2 pathway	M00000000100001000	2	0
0	0	0	0	0	0	0	0	0	1	1	0	0	0	0	0	0	0	0	0	0	0	0	0	0	0	-2	-2.5	0	0	0	0	0	0	GO:0051604	protein maturation	M00000000011000000	2	0
0	0	0	0	1	0	0	0	0	0	0	0	0	1	0	0	0	0	0	0	0	-2.1	0	0	0	0	0	0	0	0	-2.9	0	0	0	GO:1901222	regulation of non-canonical NF-kappaB signal transduction	M00001000000001000	2	0
0	0	0	0	0	0	0	0	0	1	1	0	0	0	0	0	0	0	0	0	0	0	0	0	0	0	-3.5	-2.5	0	0	0	0	0	0	GO:0006886	intracellular protein transport	M00000000011000000	2	0
0	0	0	0	0	1	0	0	0	0	0	0	0	1	0	0	0	0	0	0	0	0	-4.7	0	0	0	0	0	0	0	-2.5	0	0	0	WP2324	AGE RAGE pathway	M00000100000001000	2	0
0	0	0	0	0	0	0	0	1	0	0	0	0	1	0	0	0	0	0	0	0	0	0	0	0	-4.1	0	0	0	0	-3.8	0	0	0	GO:0051345	positive regulation of hydrolase activity	M00000000100001000	2	0
0	0	0	0	0	0	0	0	1	0	0	0	0	1	0	0	0	0	0	0	0	0	0	0	0	-4	0	0	0	0	-4.3	0	0	0	WP98	Prostaglandin synthesis and regulation	M00000000100001000	2	0
0	0	0	0	0	1	0	0	0	0	0	0	0	1	0	0	0	0	0	0	0	0	-2.4	0	0	0	0	0	0	0	-4.6	0	0	0	GO:0030833	regulation of actin filament polymerization	M00000100000001000	2	0
0	0	0	0	1	0	0	0	0	0	0	1	0	0	0	0	0	0	0	0	0	-2	0	0	0	0	0	0	-3.7	0	0	0	0	0	M5883	NABA SECRETED FACTORS	M00001000000100000	2	0
0	0	0	0	0	1	0	0	0	0	0	0	0	0	0	1	0	0	0	0	0	0	-4.2	0	0	0	0	0	0	0	0	0	-5	0	M45	PID CD40 PATHWAY	M00000100000000010	2	0
0	0	0	0	1	0	0	0	0	0	0	0	0	1	0	0	0	0	0	0	0	-6	0	0	0	0	0	0	0	0	-5.7	0	0	0	GO:0035455	response to interferon-alpha	M00001000000001000	2	0
0	0	0	0	0	0	0	0	0	0	0	1	0	1	0	0	0	0	0	0	0	0	0	0	0	0	0	0	-4.5	0	-2.4	0	0	0	GO:0009620	response to fungus	M00000000000101000	2	0
0	0	0	0	1	0	0	0	0	0	0	0	1	0	0	0	0	0	0	0	0	-2.1	0	0	0	0	0	0	0	-4.7	0	0	0	0	R-HSA-2672351	Stimuli-sensing channels	M00001000000010000	2	0
0	0	1	0	0	1	0	0	0	0	0	0	0	0	0	0	0	0	0	-3.4	0	0	-2.3	0	0	0	0	0	0	0	0	0	0	0	WP5083	Neuroinflammation and glutamatergic signaling	M00100100000000000	2	0
0	0	0	0	1	0	0	0	0	0	0	0	0	1	0	0	0	0	0	0	0	-4.1	0	0	0	0	0	0	0	0	-3.9	0	0	0	R-HSA-9637690	Response of Mtb to phagocytosis	M00001000000001000	2	0
0	0	0	0	0	0	0	0	0	0	0	0	1	1	0	0	0	0	0	0	0	0	0	0	0	0	0	0	0	-4.9	-2.1	0	0	0	R-HSA-983705	Signaling by the B Cell Receptor (BCR)	M00000000000011000	2	0
0	0	0	0	0	0	0	0	1	0	0	0	0	1	0	0	0	0	0	0	0	0	0	0	0	-2.3	0	0	0	0	-2.4	0	0	0	GO:0001944	vasculature development	M00000000100001000	2	0
0	0	0	0	1	0	0	0	0	0	0	0	0	1	0	0	0	0	0	0	0	-4.8	0	0	0	0	0	0	0	0	-3.1	0	0	0	R-HSA-1236978	Cross-presentation of soluble exogenous antigens (endosomes)	M00001000000001000	2	0
0	0	0	0	0	0	0	0	1	0	0	0	0	1	0	0	0	0	0	0	0	0	0	0	0	-2.5	0	0	0	0	-2.6	0	0	0	GO:1903532	positive regulation of secretion by cell	M00000000100001000	2	0
0	0	0	0	1	1	0	0	0	0	0	0	0	0	0	0	0	0	0	0	0	-5.4	-4.3	0	0	0	0	0	0	0	0	0	0	0	WP3972	PDGFR beta pathway	M00001100000000000	2	0
0	0	0	0	1	1	0	0	0	0	0	0	0	0	0	0	0	0	0	0	0	-5.1	-2.4	0	0	0	0	0	0	0	0	0	0	0	GO:0030522	intracellular receptor signaling pathway	M00001100000000000	2	0
0	0	0	0	0	0	0	0	0	0	1	0	0	1	0	0	0	0	0	0	0	0	0	0	0	0	0	-3.5	0	0	-4.6	0	0	0	GO:0050766	positive regulation of phagocytosis	M00000000001001000	2	0
0	0	0	0	1	0	0	0	0	0	0	0	0	1	0	0	0	0	0	0	0	-2.2	0	0	0	0	0	0	0	0	-5.7	0	0	0	GO:0051495	positive regulation of cytoskeleton organization	M00001000000001000	2	0
0	0	0	0	0	1	0	0	0	0	0	0	0	1	0	0	0	0	0	0	0	0	-3	0	0	0	0	0	0	0	-3.4	0	0	0	GO:0032729	positive regulation of type II interferon production	M00000100000001000	2	0
0	0	0	0	0	0	0	0	1	0	0	0	1	0	0	0	0	0	0	0	0	0	0	0	0	-2.6	0	0	0	-2.9	0	0	0	0	R-HSA-446652	Interleukin-1 family signaling	M00000000100010000	2	0
0	0	1	0	0	0	0	0	0	0	0	0	0	1	0	0	0	0	0	-5.7	0	0	0	0	0	0	0	0	0	0	-3.8	0	0	0	WP1528	Physiological and pathological hypertrophy of the heart	M00100000000001000	2	0
0	0	0	0	1	1	0	0	0	0	0	0	0	0	0	0	0	0	0	0	0	-2.1	-2	0	0	0	0	0	0	0	0	0	0	0	GO:0097190	apoptotic signaling pathway	M00001100000000000	2	0
0	0	0	0	0	0	0	0	1	0	0	0	0	1	0	0	0	0	0	0	0	0	0	0	0	-3.2	0	0	0	0	-3.3	0	0	0	GO:0045921	positive regulation of exocytosis	M00000000100001000	2	0
0	0	0	0	0	0	0	0	1	0	0	0	0	1	0	0	0	0	0	0	0	0	0	0	0	-3.6	0	0	0	0	-5	0	0	0	GO:0042116	macrophage activation	M00000000100001000	2	0
0	0	0	0	1	1	0	0	0	0	0	0	0	0	0	0	0	0	0	0	0	-2.3	-2.8	0	0	0	0	0	0	0	0	0	0	0	WP23	B cell receptor signaling	M00001100000000000	2	0
0	0	0	0	0	0	0	0	1	0	0	0	0	0	1	0	0	0	0	0	0	0	0	0	0	-2.3	0	0	0	0	0	-2.1	0	0	GO:0060537	muscle tissue development	M00000000100000100	2	0
0	0	0	0	1	0	0	0	0	0	0	1	0	0	0	0	0	0	0	0	0	-2.2	0	0	0	0	0	0	-3.3	0	0	0	0	0	GO:0098771	inorganic ion homeostasis	M00001000000100000	2	0
0	0	0	0	0	0	0	0	1	0	0	0	0	1	0	0	0	0	0	0	0	0	0	0	0	-4.4	0	0	0	0	-3.3	0	0	0	R-HSA-9615710	Late endosomal microautophagy	M00000000100001000	2	0
0	0	0	0	0	0	0	0	1	0	0	0	0	1	0	0	0	0	0	0	0	0	0	0	0	-2.5	0	0	0	0	-2.3	0	0	0	GO:0031099	regeneration	M00000000100001000	2	0
0	0	0	0	1	0	0	0	0	0	0	0	0	1	0	0	0	0	0	0	0	-2.7	0	0	0	0	0	0	0	0	-2.5	0	0	0	CORUM:351	Spliceosome	M00001000000001000	2	0
0	0	0	0	0	0	0	0	0	0	0	0	0	1	0	0	0	0	0	0	0	0	0	0	0	0	0	0	0	0	-3	0	0	0	WP4565	Neural crest cell migration in cancer	M00000000000001000	1	0
0	0	0	0	1	0	0	0	0	0	0	0	0	0	0	0	0	0	0	0	0	-4	0	0	0	0	0	0	0	0	0	0	0	0	GO:0033077	T cell differentiation in thymus	M00001000000000000	1	0
0	0	0	0	0	0	0	0	0	0	0	1	0	0	0	0	0	0	0	0	0	0	0	0	0	0	0	0	-4.1	0	0	0	0	0	R-HSA-6803157	Antimicrobial peptides	M00000000000100000	1	0
0	0	0	0	1	0	0	0	0	0	0	0	0	0	0	0	0	0	0	0	0	-3.5	0	0	0	0	0	0	0	0	0	0	0	0	GO:0045648	positive regulation of erythrocyte differentiation	M00001000000000000	1	0
0	0	0	0	0	0	0	0	0	0	0	0	0	1	0	0	0	0	0	0	0	0	0	0	0	0	0	0	0	0	-3.2	0	0	0	GO:0071383	cellular response to steroid hormone stimulus	M00000000000001000	1	0
0	0	0	0	0	0	0	0	0	0	0	0	0	1	0	0	0	0	0	0	0	0	0	0	0	0	0	0	0	0	-3.4	0	0	0	R-HSA-5260271	Diseases of Immune System	M00000000000001000	1	0
0	0	0	0	0	0	0	0	0	0	0	0	1	0	0	0	0	0	0	0	0	0	0	0	0	0	0	0	0	-5.5	0	0	0	0	R-HSA-1168372	Downstream signaling events of B Cell Receptor (BCR)	M00000000000010000	1	0
0	0	0	0	0	0	0	0	0	0	0	0	0	1	0	0	0	0	0	0	0	0	0	0	0	0	0	0	0	0	-2.1	0	0	0	GO:0000281	mitotic cytokinesis	M00000000000001000	1	0
0	0	0	0	0	0	0	0	0	0	0	0	0	1	0	0	0	0	0	0	0	0	0	0	0	0	0	0	0	0	-5.2	0	0	0	GO:0002445	type II hypersensitivity	M00000000000001000	1	0
0	0	0	0	0	0	0	0	0	0	1	0	0	0	0	0	0	0	0	0	0	0	0	0	0	0	0	-4.3	0	0	0	0	0	0	GO:0002891	positive regulation of immunoglobulin mediated immune response	M00000000001000000	1	0
0	0	0	0	0	1	0	0	0	0	0	0	0	0	0	0	0	0	0	0	0	0	-2.8	0	0	0	0	0	0	0	0	0	0	0	hsa05205	Proteoglycans in cancer	M00000100000000000	1	0
0	0	1	0	0	0	0	0	0	0	0	0	0	0	0	0	0	0	0	-3.9	0	0	0	0	0	0	0	0	0	0	0	0	0	0	GO:0030071	regulation of mitotic metaphase/anaphase transition	M00100000000000000	1	0
0	0	0	0	1	0	0	0	0	0	0	0	0	0	0	0	0	0	0	0	0	-3.7	0	0	0	0	0	0	0	0	0	0	0	0	GO:0032091	negative regulation of protein binding	M00001000000000000	1	0
0	0	0	0	0	0	0	0	0	0	1	0	0	0	0	0	0	0	0	0	0	0	0	0	0	0	0	-4.9	0	0	0	0	0	0	GO:0002716	negative regulation of natural killer cell mediated immunity	M00000000001000000	1	0
0	0	0	0	0	0	0	0	1	0	0	0	0	0	0	0	0	0	0	0	0	0	0	0	0	-4.6	0	0	0	0	0	0	0	0	GO:0031579	membrane raft organization	M00000000100000000	1	0
0	0	0	0	0	1	0	0	0	0	0	0	0	0	0	0	0	0	0	0	0	0	-4	0	0	0	0	0	0	0	0	0	0	0	GO:0071676	negative regulation of mononuclear cell migration	M00000100000000000	1	0
0	0	0	0	0	0	0	0	0	0	0	0	0	1	0	0	0	0	0	0	0	0	0	0	0	0	0	0	0	0	-4.4	0	0	0	GO:0099024	plasma membrane invagination	M00000000000001000	1	0
0	0	0	0	0	0	0	0	0	0	0	0	0	1	0	0	0	0	0	0	0	0	0	0	0	0	0	0	0	0	-3.5	0	0	0	GO:0001952	regulation of cell-matrix adhesion	M00000000000001000	1	0
0	0	0	0	0	0	0	0	0	0	0	0	0	1	0	0	0	0	0	0	0	0	0	0	0	0	0	0	0	0	-2.9	0	0	0	R-HSA-1227986	Signaling by ERBB2	M00000000000001000	1	0
0	0	0	0	0	0	0	0	0	0	0	0	0	1	0	0	0	0	0	0	0	0	0	0	0	0	0	0	0	0	-3	0	0	0	GO:0043299	leukocyte degranulation	M00000000000001000	1	0
0	0	0	0	0	0	0	0	0	0	0	0	0	1	0	0	0	0	0	0	0	0	0	0	0	0	0	0	0	0	-4.7	0	0	0	GO:0043277	apoptotic cell clearance	M00000000000001000	1	0
0	0	0	0	0	0	0	0	1	0	0	0	0	0	0	0	0	0	0	0	0	0	0	0	0	-2.2	0	0	0	0	0	0	0	0	GO:0046434	organophosphate catabolic process	M00000000100000000	1	0
0	0	0	0	0	0	0	0	0	1	0	0	0	0	0	0	0	0	0	0	0	0	0	0	0	0	-2.1	0	0	0	0	0	0	0	GO:0051640	organelle localization	M00000000010000000	1	0
0	0	0	0	0	0	0	0	0	0	0	0	0	1	0	0	0	0	0	0	0	0	0	0	0	0	0	0	0	0	-5.2	0	0	0	R-HSA-9664422	FCGR3A-mediated phagocytosis	M00000000000001000	1	0
0	0	0	0	0	0	0	0	0	0	1	0	0	0	0	0	0	0	0	0	0	0	0	0	0	0	0	-5.2	0	0	0	0	0	0	GO:0055070	copper ion homeostasis	M00000000001000000	1	0
0	0	0	0	0	0	0	0	0	1	0	0	0	0	0	0	0	0	0	0	0	0	0	0	0	0	-2.3	0	0	0	0	0	0	0	GO:0061458	reproductive system development	M00000000010000000	1	0
0	0	0	0	1	0	0	0	0	0	0	0	0	0	0	0	0	0	0	0	0	-3	0	0	0	0	0	0	0	0	0	0	0	0	WP585	Interferon type I signaling	M00001000000000000	1	0
0	0	0	0	1	0	0	0	0	0	0	0	0	0	0	0	0	0	0	0	0	-3.4	0	0	0	0	0	0	0	0	0	0	0	0	GO:0034113	heterotypic cell-cell adhesion	M00001000000000000	1	0
0	0	0	0	0	0	0	0	0	0	0	1	0	0	0	0	0	0	0	0	0	0	0	0	0	0	0	0	-2.8	0	0	0	0	0	GO:0046883	regulation of hormone secretion	M00000000000100000	1	0
0	0	0	0	0	0	0	0	0	0	0	0	0	1	0	0	0	0	0	0	0	0	0	0	0	0	0	0	0	0	-4.7	0	0	0	GO:2000406	positive regulation of T cell migration	M00000000000001000	1	0
0	0	0	0	1	0	0	0	0	0	0	0	0	0	0	0	0	0	0	0	0	-6.5	0	0	0	0	0	0	0	0	0	0	0	0	GO:0070229	negative regulation of lymphocyte apoptotic process	M00001000000000000	1	0
0	0	0	0	0	0	0	0	0	0	0	0	0	1	0	0	0	0	0	0	0	0	0	0	0	0	0	0	0	0	-2.8	0	0	0	R-HSA-9006927	Signaling by Non-Receptor Tyrosine Kinases	M00000000000001000	1	0
0	0	0	0	1	0	0	0	0	0	0	0	0	0	0	0	0	0	0	0	0	-4	0	0	0	0	0	0	0	0	0	0	0	0	GO:0036336	dendritic cell migration	M00001000000000000	1	0
0	0	0	0	0	1	0	0	0	0	0	0	0	0	0	0	0	0	0	0	0	0	-3.7	0	0	0	0	0	0	0	0	0	0	0	GO:0042267	natural killer cell mediated cytotoxicity	M00000100000000000	1	0
0	0	0	0	0	0	0	0	0	0	0	0	0	1	0	0	0	0	0	0	0	0	0	0	0	0	0	0	0	0	-3.1	0	0	0	R-HSA-9664323	FCGR3A-mediated IL10 synthesis	M00000000000001000	1	0
0	0	0	0	0	0	0	0	0	0	0	0	1	0	0	0	0	0	0	0	0	0	0	0	0	0	0	0	0	-4.2	0	0	0	0	R-HSA-1169091	Activation of NF-kappaB in B cells	M00000000000010000	1	0
0	0	0	0	0	0	0	0	0	0	0	0	0	1	0	0	0	0	0	0	0	0	0	0	0	0	0	0	0	0	-2.4	0	0	0	R-HSA-199992	trans-Golgi Network Vesicle Budding	M00000000000001000	1	0
0	0	0	0	1	0	0	0	0	0	0	0	0	0	0	0	0	0	0	0	0	-2.4	0	0	0	0	0	0	0	0	0	0	0	0	R-HSA-190236	Signaling by FGFR	M00001000000000000	1	0
0	0	1	0	0	0	0	0	0	0	0	0	0	0	0	0	0	0	0	-2.4	0	0	0	0	0	0	0	0	0	0	0	0	0	0	GO:0001666	response to hypoxia	M00100000000000000	1	0
0	0	0	0	0	0	0	0	0	0	0	1	0	0	0	0	0	0	0	0	0	0	0	0	0	0	0	0	-2.6	0	0	0	0	0	GO:0030001	metal ion transport	M00000000000100000	1	0
0	0	0	0	0	1	0	0	0	0	0	0	0	0	0	0	0	0	0	0	0	0	-3.2	0	0	0	0	0	0	0	0	0	0	0	R-HSA-9662360	Sensory processing of sound by inner hair cells of the cochlea	M00000100000000000	1	0
0	0	0	0	1	0	0	0	0	0	0	0	0	0	0	0	0	0	0	0	0	-3.6	0	0	0	0	0	0	0	0	0	0	0	0	GO:0141087	positive regulation of inflammasome-mediated signaling pathway	M00001000000000000	1	0
0	0	0	0	0	0	0	0	0	0	1	0	0	0	0	0	0	0	0	0	0	0	0	0	0	0	0	-2.5	0	0	0	0	0	0	GO:0030111	regulation of Wnt signaling pathway	M00000000001000000	1	0
0	0	0	0	0	0	0	0	0	0	0	0	0	1	0	0	0	0	0	0	0	0	0	0	0	0	0	0	0	0	-4	0	0	0	GO:0002643	regulation of tolerance induction	M00000000000001000	1	0
0	0	1	0	0	0	0	0	0	0	0	0	0	0	0	0	0	0	0	-3.2	0	0	0	0	0	0	0	0	0	0	0	0	0	0	GO:1904375	regulation of protein localization to cell periphery	M00100000000000000	1	0
0	0	0	0	1	0	0	0	0	0	0	0	0	0	0	0	0	0	0	0	0	-2.2	0	0	0	0	0	0	0	0	0	0	0	0	hsa04061	Viral protein interaction with cytokine and cytokine receptor	M00001000000000000	1	0
0	0	0	0	0	1	0	0	0	0	0	0	0	0	0	0	0	0	0	0	0	0	-5.2	0	0	0	0	0	0	0	0	0	0	0	GO:0002228	natural killer cell mediated immunity	M00000100000000000	1	0
0	0	0	0	0	0	0	0	0	0	0	0	0	1	0	0	0	0	0	0	0	0	0	0	0	0	0	0	0	0	-3.9	0	0	0	R-HSA-912631	Regulation of signaling by CBL	M00000000000001000	1	0
0	0	0	0	0	0	0	0	0	0	0	0	0	1	0	0	0	0	0	0	0	0	0	0	0	0	0	0	0	0	-3.3	0	0	0	GO:0048147	negative regulation of fibroblast proliferation	M00000000000001000	1	0
0	0	0	0	1	0	0	0	0	0	0	0	0	0	0	0	0	0	0	0	0	-3.3	0	0	0	0	0	0	0	0	0	0	0	0	GO:0043632	modification-dependent macromolecule catabolic process	M00001000000000000	1	0
0	0	0	0	0	0	0	0	0	0	0	0	1	0	0	0	0	0	0	0	0	0	0	0	0	0	0	0	0	-3.8	0	0	0	0	R-HSA-983712	Ion channel transport	M00000000000010000	1	0
0	0	0	0	0	0	0	0	0	0	0	1	0	0	0	0	0	0	0	0	0	0	0	0	0	0	0	0	-4	0	0	0	0	0	GO:0050708	regulation of protein secretion	M00000000000100000	1	0
0	0	1	0	0	0	0	0	0	0	0	0	0	0	0	0	0	0	0	-3.3	0	0	0	0	0	0	0	0	0	0	0	0	0	0	GO:0045786	negative regulation of cell cycle	M00100000000000000	1	0
0	0	0	0	0	1	0	0	0	0	0	0	0	0	0	0	0	0	0	0	0	0	-2.6	0	0	0	0	0	0	0	0	0	0	0	GO:0099173	postsynapse organization	M00000100000000000	1	0
0	0	0	0	0	0	0	0	0	0	0	1	0	0	0	0	0	0	0	0	0	0	0	0	0	0	0	0	-3.2	0	0	0	0	0	GO:0060348	bone development	M00000000000100000	1	0
0	0	0	0	0	1	0	0	0	0	0	0	0	0	0	0	0	0	0	0	0	0	-4.6	0	0	0	0	0	0	0	0	0	0	0	GO:1990858	cellular response to lectin	M00000100000000000	1	0
0	0	0	0	0	0	0	0	0	0	0	0	0	1	0	0	0	0	0	0	0	0	0	0	0	0	0	0	0	0	-5.2	0	0	0	R-HSA-9664417	Leishmania phagocytosis	M00000000000001000	1	0
0	0	0	0	0	0	0	0	0	0	0	0	0	1	0	0	0	0	0	0	0	0	0	0	0	0	0	0	0	0	-3.1	0	0	0	GO:1901532	regulation of hematopoietic progenitor cell differentiation	M00000000000001000	1	0
0	0	0	0	0	0	0	0	0	1	0	0	0	0	0	0	0	0	0	0	0	0	0	0	0	0	-4.6	0	0	0	0	0	0	0	GO:0035966	response to topologically incorrect protein	M00000000010000000	1	0
0	0	0	0	0	0	0	0	0	0	0	0	0	0	1	0	0	0	0	0	0	0	0	0	0	0	0	0	0	0	0	-2.6	0	0	GO:0017148	negative regulation of translation	M00000000000000100	1	0
0	0	0	0	0	0	0	0	0	0	0	0	0	1	0	0	0	0	0	0	0	0	0	0	0	0	0	0	0	0	-2.8	0	0	0	M50	PID PTP1B PATHWAY	M00000000000001000	1	0
0	0	0	0	0	0	0	0	0	1	0	0	0	0	0	0	0	0	0	0	0	0	0	0	0	0	-2.1	0	0	0	0	0	0	0	GO:0045766	positive regulation of angiogenesis	M00000000010000000	1	0
0	0	0	0	1	0	0	0	0	0	0	0	0	0	0	0	0	0	0	0	0	-3.6	0	0	0	0	0	0	0	0	0	0	0	0	R-HSA-2559585	Oncogene Induced Senescence	M00001000000000000	1	0
0	0	0	0	1	0	0	0	0	0	0	0	0	0	0	0	0	0	0	0	0	-5.4	0	0	0	0	0	0	0	0	0	0	0	0	GO:0035458	cellular response to interferon-beta	M00001000000000000	1	0
0	0	0	0	0	0	0	0	1	0	0	0	0	0	0	0	0	0	0	0	0	0	0	0	0	-2.1	0	0	0	0	0	0	0	0	GO:0045862	positive regulation of proteolysis	M00000000100000000	1	0
0	0	0	0	1	0	0	0	0	0	0	0	0	0	0	0	0	0	0	0	0	-3.3	0	0	0	0	0	0	0	0	0	0	0	0	GO:0032735	positive regulation of interleukin-12 production	M00001000000000000	1	0
0	0	0	0	0	0	0	0	0	0	0	0	0	1	0	0	0	0	0	0	0	0	0	0	0	0	0	0	0	0	-2.2	0	0	0	GO:0021872	forebrain generation of neurons	M00000000000001000	1	0
0	0	0	0	0	1	0	0	0	0	0	0	0	0	0	0	0	0	0	0	0	0	-4	0	0	0	0	0	0	0	0	0	0	0	WP2036	TNF related weak inducer of apoptosis TWEAK signaling	M00000100000000000	1	0
0	0	0	0	0	0	0	0	0	0	0	0	0	1	0	0	0	0	0	0	0	0	0	0	0	0	0	0	0	0	-3.6	0	0	0	GO:0032271	regulation of protein polymerization	M00000000000001000	1	0
0	0	0	0	0	0	0	0	0	1	0	0	0	0	0	0	0	0	0	0	0	0	0	0	0	0	-3.9	0	0	0	0	0	0	0	GO:0032689	negative regulation of type II interferon production	M00000000010000000	1	0
0	0	0	0	0	0	0	0	0	1	0	0	0	0	0	0	0	0	0	0	0	0	0	0	0	0	-3.3	0	0	0	0	0	0	0	GO:0030968	endoplasmic reticulum unfolded protein response	M00000000010000000	1	0
0	0	0	0	0	0	0	0	0	0	0	0	0	1	0	0	0	0	0	0	0	0	0	0	0	0	0	0	0	0	-2.1	0	0	0	hsa04520	Adherens junction	M00000000000001000	1	0
0	0	0	0	0	0	0	0	1	0	0	0	0	0	0	0	0	0	0	0	0	0	0	0	0	-2.4	0	0	0	0	0	0	0	0	GO:0001568	blood vessel development	M00000000100000000	1	0
0	0	0	0	0	0	0	0	0	0	0	1	0	0	0	0	0	0	0	0	0	0	0	0	0	0	0	0	-3	0	0	0	0	0	GO:0003013	circulatory system process	M00000000000100000	1	0
0	0	0	0	0	0	0	0	0	1	0	0	0	0	0	0	0	0	0	0	0	0	0	0	0	0	-2.3	0	0	0	0	0	0	0	GO:1903169	regulation of calcium ion transmembrane transport	M00000000010000000	1	0
0	0	0	0	0	0	0	0	0	0	0	0	0	1	0	0	0	0	0	0	0	0	0	0	0	0	0	0	0	0	-3.9	0	0	0	GO:0018198	peptidyl-cysteine modification	M00000000000001000	1	0
0	0	0	0	0	0	0	0	0	0	0	0	0	1	0	0	0	0	0	0	0	0	0	0	0	0	0	0	0	0	-2.4	0	0	0	GO:0048662	negative regulation of smooth muscle cell proliferation	M00000000000001000	1	0
0	0	0	0	0	0	0	0	0	0	0	0	0	1	0	0	0	0	0	0	0	0	0	0	0	0	0	0	0	0	-2.1	0	0	0	GO:0000377	RNA splicing, via transesterification reactions with bulged adenosine as nucleophile	M00000000000001000	1	0
0	0	0	0	0	0	0	0	0	0	0	0	0	1	0	0	0	0	0	0	0	0	0	0	0	0	0	0	0	0	-2.2	0	0	0	R-HSA-2980736	Peptide hormone metabolism	M00000000000001000	1	0
0	0	0	0	0	0	0	0	0	0	0	0	0	1	0	0	0	0	0	0	0	0	0	0	0	0	0	0	0	0	-2.3	0	0	0	GO:0006469	negative regulation of protein kinase activity	M00000000000001000	1	0
0	0	0	0	1	0	0	0	0	0	0	0	0	0	0	0	0	0	0	0	0	-2.6	0	0	0	0	0	0	0	0	0	0	0	0	WP2359	Parkin ubiquitin proteasomal system pathway	M00001000000000000	1	0
0	0	0	0	0	0	0	0	0	0	0	0	0	1	0	0	0	0	0	0	0	0	0	0	0	0	0	0	0	0	-3.3	0	0	0	R-HSA-5663213	RHO GTPases Activate WASPs and WAVEs	M00000000000001000	1	0
0	0	0	0	1	0	0	0	0	0	0	0	0	0	0	0	0	0	0	0	0	-3.8	0	0	0	0	0	0	0	0	0	0	0	0	GO:0002753	cytoplasmic pattern recognition receptor signaling pathway	M00001000000000000	1	0
0	0	0	0	0	1	0	0	0	0	0	0	0	0	0	0	0	0	0	0	0	0	-2.1	0	0	0	0	0	0	0	0	0	0	0	hsa04630	JAK-STAT signaling pathway	M00000100000000000	1	0
0	0	0	0	0	0	0	0	0	0	0	0	0	1	0	0	0	0	0	0	0	0	0	0	0	0	0	0	0	0	-3.4	0	0	0	GO:0007160	cell-matrix adhesion	M00000000000001000	1	0
0	0	0	0	1	0	0	0	0	0	0	0	0	0	0	0	0	0	0	0	0	-3	0	0	0	0	0	0	0	0	0	0	0	0	WP2864	Apoptosis related network due to altered Notch3 in ovarian cancer	M00001000000000000	1	0
0	0	0	0	0	0	0	0	0	1	0	0	0	0	0	0	0	0	0	0	0	0	0	0	0	0	-4.4	0	0	0	0	0	0	0	GO:0032527	protein exit from endoplasmic reticulum	M00000000010000000	1	0
0	0	0	0	0	0	0	0	0	0	0	0	0	1	0	0	0	0	0	0	0	0	0	0	0	0	0	0	0	0	-2.3	0	0	0	GO:0048667	cell morphogenesis involved in neuron differentiation	M00000000000001000	1	0
0	0	0	0	1	0	0	0	0	0	0	0	0	0	0	0	0	0	0	0	0	-3.1	0	0	0	0	0	0	0	0	0	0	0	0	R-HSA-69231	Cyclin D associated events in G1	M00001000000000000	1	0
0	0	0	0	1	0	0	0	0	0	0	0	0	0	0	0	0	0	0	0	0	-2.9	0	0	0	0	0	0	0	0	0	0	0	0	R-HSA-9707564	Cytoprotection by HMOX1	M00001000000000000	1	0
0	0	0	0	0	0	0	0	0	0	0	0	0	1	0	0	0	0	0	0	0	0	0	0	0	0	0	0	0	0	-2.2	0	0	0	GO:0097746	blood vessel diameter maintenance	M00000000000001000	1	0
0	0	0	0	0	0	0	0	0	0	0	0	0	1	0	0	0	0	0	0	0	0	0	0	0	0	0	0	0	0	-2.9	0	0	0	R-HSA-9925563	Developmental Lineage of Pancreatic Ductal Cells	M00000000000001000	1	0
0	0	0	0	0	1	0	0	0	0	0	0	0	0	0	0	0	0	0	0	0	0	-2.7	0	0	0	0	0	0	0	0	0	0	0	hsa04151	PI3K-Akt signaling pathway	M00000100000000000	1	0
0	0	0	0	0	0	0	0	0	0	0	0	0	0	0	1	0	0	0	0	0	0	0	0	0	0	0	0	0	0	0	0	-4.9	0	GO:0002448	mast cell mediated immunity	M00000000000000010	1	0
0	0	0	0	0	0	0	0	0	0	0	0	0	1	0	0	0	0	0	0	0	0	0	0	0	0	0	0	0	0	-2.5	0	0	0	GO:0061572	actin filament bundle organization	M00000000000001000	1	0
0	0	0	0	0	0	0	0	0	0	0	0	0	1	0	0	0	0	0	0	0	0	0	0	0	0	0	0	0	0	-4.2	0	0	0	GO:2000516	positive regulation of CD4-positive, alpha-beta T cell activation	M00000000000001000	1	0
0	0	0	0	0	0	0	0	0	0	0	0	0	1	0	0	0	0	0	0	0	0	0	0	0	0	0	0	0	0	-6.2	0	0	0	GO:0002437	inflammatory response to antigenic stimulus	M00000000000001000	1	0
0	0	0	0	1	0	0	0	0	0	0	0	0	0	0	0	0	0	0	0	0	-2.1	0	0	0	0	0	0	0	0	0	0	0	0	R-HSA-8856825	Cargo recognition for clathrin-mediated endocytosis	M00001000000000000	1	0
0	0	0	0	0	0	0	0	0	0	0	0	0	1	0	0	0	0	0	0	0	0	0	0	0	0	0	0	0	0	-3.7	0	0	0	GO:0001773	myeloid dendritic cell activation	M00000000000001000	1	0
0	0	0	0	1	0	0	0	0	0	0	0	0	0	0	0	0	0	0	0	0	-2.1	0	0	0	0	0	0	0	0	0	0	0	0	GO:0141193	nuclear receptor-mediated signaling pathway	M00001000000000000	1	0
0	0	0	0	1	0	0	0	0	0	0	0	0	0	0	0	0	0	0	0	0	-4.6	0	0	0	0	0	0	0	0	0	0	0	0	hsa03050	Proteasome	M00001000000000000	1	0
0	0	0	0	0	0	0	0	0	0	0	0	0	1	0	0	0	0	0	0	0	0	0	0	0	0	0	0	0	0	-3.3	0	0	0	GO:0006911	phagocytosis, engulfment	M00000000000001000	1	0
0	0	0	0	0	0	0	0	0	1	0	0	0	0	0	0	0	0	0	0	0	0	0	0	0	0	-2.3	0	0	0	0	0	0	0	GO:0044772	mitotic cell cycle phase transition	M00000000010000000	1	0
0	0	0	0	0	0	0	0	0	1	0	0	0	0	0	0	0	0	0	0	0	0	0	0	0	0	-2.2	0	0	0	0	0	0	0	GO:0051301	cell division	M00000000010000000	1	0
0	0	0	0	0	0	0	0	0	0	0	0	0	1	0	0	0	0	0	0	0	0	0	0	0	0	0	0	0	0	-3.7	0	0	0	GO:0032535	regulation of cellular component size	M00000000000001000	1	0
0	0	0	0	0	1	0	0	0	0	0	0	0	0	0	0	0	0	0	0	0	0	-4	0	0	0	0	0	0	0	0	0	0	0	WP2203	Thymic stromal lymphopoietin TSLP signaling	M00000100000000000	1	0
0	0	0	0	1	0	0	0	0	0	0	0	0	0	0	0	0	0	0	0	0	-4.4	0	0	0	0	0	0	0	0	0	0	0	0	R-HSA-9907900	Proteasome assembly	M00001000000000000	1	0
0	0	0	0	0	0	0	0	0	0	0	0	0	1	0	0	0	0	0	0	0	0	0	0	0	0	0	0	0	0	-5.2	0	0	0	GO:0038093	Fc receptor signaling pathway	M00000000000001000	1	0
0	0	0	0	0	0	0	0	0	0	0	0	0	1	0	0	0	0	0	0	0	0	0	0	0	0	0	0	0	0	-3.1	0	0	0	GO:0010975	regulation of neuron projection development	M00000000000001000	1	0
0	0	0	0	0	0	0	0	0	0	0	0	0	1	0	0	0	0	0	0	0	0	0	0	0	0	0	0	0	0	-3.8	0	0	0	M268	PID S1P S1P2 PATHWAY	M00000000000001000	1	0
0	0	0	0	0	0	0	0	0	0	0	1	0	0	0	0	0	0	0	0	0	0	0	0	0	0	0	0	-5.7	0	0	0	0	0	WP5422	IL19 signaling	M00000000000100000	1	0
0	0	0	0	0	0	0	0	0	0	0	0	0	1	0	0	0	0	0	0	0	0	0	0	0	0	0	0	0	0	-3	0	0	0	GO:0043300	regulation of leukocyte degranulation	M00000000000001000	1	0
0	0	0	0	1	0	0	0	0	0	0	0	0	0	0	0	0	0	0	0	0	-2.2	0	0	0	0	0	0	0	0	0	0	0	0	GO:0006412	translation	M00001000000000000	1	0
0	0	0	0	0	0	0	0	1	0	0	0	0	0	0	0	0	0	0	0	0	0	0	0	0	-3.1	0	0	0	0	0	0	0	0	GO:0042176	regulation of protein catabolic process	M00000000100000000	1	0
0	0	0	0	1	0	0	0	0	0	0	0	0	0	0	0	0	0	0	0	0	-2.4	0	0	0	0	0	0	0	0	0	0	0	0	GO:0006413	translational initiation	M00001000000000000	1	0
0	0	0	0	0	1	0	0	0	0	0	0	0	0	0	0	0	0	0	0	0	0	-2	0	0	0	0	0	0	0	0	0	0	0	GO:0006898	receptor-mediated endocytosis	M00000100000000000	1	0
0	0	0	0	0	0	0	0	0	1	0	0	0	0	0	0	0	0	0	0	0	0	0	0	0	0	-3.5	0	0	0	0	0	0	0	GO:0032984	protein-containing complex disassembly	M00000000010000000	1	0
0	0	0	0	0	0	0	0	0	0	0	0	0	1	0	0	0	0	0	0	0	0	0	0	0	0	0	0	0	0	-3.4	0	0	0	R-HSA-9664433	Leishmania parasite growth and survival	M00000000000001000	1	0
0	0	0	0	1	0	0	0	0	0	0	0	0	0	0	0	0	0	0	0	0	-6.2	0	0	0	0	0	0	0	0	0	0	0	0	R-HSA-9912633	Antigen processing: Ub, ATP-independent proteasomal degradation	M00001000000000000	1	0
0	0	0	0	1	0	0	0	0	0	0	0	0	0	0	0	0	0	0	0	0	-4.7	0	0	0	0	0	0	0	0	0	0	0	0	GO:0002484	antigen processing and presentation of endogenous peptide antigen via MHC class I via ER pathway	M00001000000000000	1	0
0	0	0	0	0	0	0	0	0	0	0	0	0	1	0	0	0	0	0	0	0	0	0	0	0	0	0	0	0	0	-2.9	0	0	0	GO:0007264	small GTPase-mediated signal transduction	M00000000000001000	1	0
0	0	0	0	1	0	0	0	0	0	0	0	0	0	0	0	0	0	0	0	0	-2.1	0	0	0	0	0	0	0	0	0	0	0	0	R-HSA-73894	DNA Repair	M00001000000000000	1	0
0	0	0	0	1	0	0	0	0	0	0	0	0	0	0	0	0	0	0	0	0	-4.9	0	0	0	0	0	0	0	0	0	0	0	0	hsa05340	Primary immunodeficiency	M00001000000000000	1	0
0	0	0	0	0	1	0	0	0	0	0	0	0	0	0	0	0	0	0	0	0	0	-3	0	0	0	0	0	0	0	0	0	0	0	WP3932	Focal adhesion PI3K Akt mTOR signaling	M00000100000000000	1	0
0	0	0	0	0	0	0	0	1	0	0	0	0	0	0	0	0	0	0	0	0	0	0	0	0	-2.4	0	0	0	0	0	0	0	0	GO:0034284	response to monosaccharide	M00000000100000000	1	0
0	0	0	0	1	0	0	0	0	0	0	0	0	0	0	0	0	0	0	0	0	-2.2	0	0	0	0	0	0	0	0	0	0	0	0	GO:0009267	cellular response to starvation	M00001000000000000	1	0
0	0	0	0	1	0	0	0	0	0	0	0	0	0	0	0	0	0	0	0	0	-2.4	0	0	0	0	0	0	0	0	0	0	0	0	GO:0050871	positive regulation of B cell activation	M00001000000000000	1	0
0	0	0	0	1	0	0	0	0	0	0	0	0	0	0	0	0	0	0	0	0	-2.2	0	0	0	0	0	0	0	0	0	0	0	0	R-HSA-69275	G2/M Transition	M00001000000000000	1	0
0	0	0	0	0	0	0	0	0	0	0	0	1	0	0	0	0	0	0	0	0	0	0	0	0	0	0	0	0	-3.1	0	0	0	0	hsa04722	Neurotrophin signaling pathway	M00000000000010000	1	0
0	0	0	0	1	0	0	0	0	0	0	0	0	0	0	0	0	0	0	0	0	-3	0	0	0	0	0	0	0	0	0	0	0	0	GO:0050856	regulation of T cell receptor signaling pathway	M00001000000000000	1	0
0	0	0	0	0	0	0	0	0	0	0	0	0	1	0	0	0	0	0	0	0	0	0	0	0	0	0	0	0	0	-2.4	0	0	0	GO:0006879	intracellular iron ion homeostasis	M00000000000001000	1	0
0	0	0	0	0	0	0	0	0	0	0	0	0	1	0	0	0	0	0	0	0	0	0	0	0	0	0	0	0	0	-2.5	0	0	0	GO:0071384	cellular response to corticosteroid stimulus	M00000000000001000	1	0
0	0	0	0	0	0	0	0	0	0	1	0	0	0	0	0	0	0	0	0	0	0	0	0	0	0	0	-5.3	0	0	0	0	0	0	GO:2001185	regulation of CD8-positive, alpha-beta T cell activation	M00000000001000000	1	0
0	0	0	0	0	0	0	0	0	0	0	0	0	1	0	0	0	0	0	0	0	0	0	0	0	0	0	0	0	0	-3.4	0	0	0	hsa05100	Bacterial invasion of epithelial cells	M00000000000001000	1	0
0	0	0	0	1	0	0	0	0	0	0	0	0	0	0	0	0	0	0	0	0	-3.5	0	0	0	0	0	0	0	0	0	0	0	0	M22	PID GMCSF PATHWAY	M00001000000000000	1	0
0	0	0	0	0	1	0	0	0	0	0	0	0	0	0	0	0	0	0	0	0	0	-2.5	0	0	0	0	0	0	0	0	0	0	0	hsa04935	Growth hormone synthesis, secretion and action	M00000100000000000	1	0
0	0	0	0	0	0	0	0	0	0	0	0	0	1	0	0	0	0	0	0	0	0	0	0	0	0	0	0	0	0	-4.7	0	0	0	GO:0006897	endocytosis	M00000000000001000	1	0
0	0	0	0	0	0	0	0	0	0	0	0	0	1	0	0	0	0	0	0	0	0	0	0	0	0	0	0	0	0	-4.4	0	0	0	GO:2000403	positive regulation of lymphocyte migration	M00000000000001000	1	0
0	0	0	0	0	0	0	0	0	0	0	0	0	1	0	0	0	0	0	0	0	0	0	0	0	0	0	0	0	0	-2.2	0	0	0	GO:0014823	response to activity	M00000000000001000	1	0
0	0	0	0	0	0	0	0	0	0	0	1	0	0	0	0	0	0	0	0	0	0	0	0	0	0	0	0	-2.2	0	0	0	0	0	GO:0008015	blood circulation	M00000000000100000	1	0
0	0	0	0	0	0	0	0	0	0	0	0	0	1	0	0	0	0	0	0	0	0	0	0	0	0	0	0	0	0	-3.4	0	0	0	GO:0008360	regulation of cell shape	M00000000000001000	1	0
0	0	0	0	0	0	0	0	0	0	0	0	0	1	0	0	0	0	0	0	0	0	0	0	0	0	0	0	0	0	-4.3	0	0	0	R-HSA-2173791	TGF-beta receptor signaling in EMT (epithelial to mesenchymal transition)	M00000000000001000	1	0
0	0	0	0	1	0	0	0	0	0	0	0	0	0	0	0	0	0	0	0	0	-2.2	0	0	0	0	0	0	0	0	0	0	0	0	WP615	Senescence and autophagy in cancer	M00001000000000000	1	0
0	0	0	0	1	0	0	0	0	0	0	0	0	0	0	0	0	0	0	0	0	-4.9	0	0	0	0	0	0	0	0	0	0	0	0	GO:0043383	negative T cell selection	M00001000000000000	1	0
0	0	0	0	0	0	0	0	0	1	0	0	0	0	0	0	0	0	0	0	0	0	0	0	0	0	-4.9	0	0	0	0	0	0	0	GO:0003094	glomerular filtration	M00000000010000000	1	0
0	0	0	0	0	0	0	0	0	0	0	0	0	1	0	0	0	0	0	0	0	0	0	0	0	0	0	0	0	0	-4	0	0	0	GO:0044794	positive regulation by host of viral process	M00000000000001000	1	0
0	0	0	0	0	1	0	0	0	0	0	0	0	0	0	0	0	0	0	0	0	0	-2.6	0	0	0	0	0	0	0	0	0	0	0	WP4932	7q11 23 copy number variation syndrome	M00000100000000000	1	0
0	0	0	0	0	0	0	0	0	0	0	0	0	1	0	0	0	0	0	0	0	0	0	0	0	0	0	0	0	0	-4.6	0	0	0	GO:0045589	regulation of regulatory T cell differentiation	M00000000000001000	1	0
0	0	1	0	0	0	0	0	0	0	0	0	0	0	0	0	0	0	0	-2.3	0	0	0	0	0	0	0	0	0	0	0	0	0	0	GO:0070482	response to oxygen levels	M00100000000000000	1	0
0	0	1	0	0	0	0	0	0	0	0	0	0	0	0	0	0	0	0	-3.5	0	0	0	0	0	0	0	0	0	0	0	0	0	0	GO:0051983	regulation of chromosome segregation	M00100000000000000	1	0
0	0	0	0	0	0	0	0	0	0	0	0	0	1	0	0	0	0	0	0	0	0	0	0	0	0	0	0	0	0	-2.7	0	0	0	hsa04071	Sphingolipid signaling pathway	M00000000000001000	1	0
0	0	0	0	0	0	0	0	0	0	0	0	0	1	0	0	0	0	0	0	0	0	0	0	0	0	0	0	0	0	-3.7	0	0	0	GO:0032757	positive regulation of interleukin-8 production	M00000000000001000	1	0
0	0	0	0	1	0	0	0	0	0	0	0	0	0	0	0	0	0	0	0	0	-2.1	0	0	0	0	0	0	0	0	0	0	0	0	GO:0015833	peptide transport	M00001000000000000	1	0
0	0	0	0	0	0	0	0	0	0	0	0	0	1	0	0	0	0	0	0	0	0	0	0	0	0	0	0	0	0	-2.8	0	0	0	GO:0150076	neuroinflammatory response	M00000000000001000	1	0
0	0	0	0	0	0	0	0	0	0	0	1	0	0	0	0	0	0	0	0	0	0	0	0	0	0	0	0	-4.1	0	0	0	0	0	GO:0050801	monoatomic ion homeostasis	M00000000000100000	1	0
0	0	0	0	0	0	0	0	0	0	0	0	0	1	0	0	0	0	0	0	0	0	0	0	0	0	0	0	0	0	-2.4	0	0	0	GO:0008037	cell recognition	M00000000000001000	1	0
0	0	0	0	0	0	0	0	0	0	0	0	0	1	0	0	0	0	0	0	0	0	0	0	0	0	0	0	0	0	-3.7	0	0	0	M200	PID ERA GENOMIC PATHWAY	M00000000000001000	1	0
0	0	0	0	0	0	0	0	0	0	0	0	0	0	1	0	0	0	0	0	0	0	0	0	0	0	0	0	0	0	0	-2.4	0	0	GO:0034330	cell junction organization	M00000000000000100	1	0
0	0	0	0	0	0	0	0	0	1	0	0	0	0	0	0	0	0	0	0	0	0	0	0	0	0	-11	0	0	0	0	0	0	0	GO:0072599	establishment of protein localization to endoplasmic reticulum	M00000000010000000	1	0
0	0	1	0	0	0	0	0	0	0	0	0	0	0	0	0	0	0	0	-3.7	0	0	0	0	0	0	0	0	0	0	0	0	0	0	GO:0033045	regulation of sister chromatid segregation	M00100000000000000	1	0
0	0	0	0	1	0	0	0	0	0	0	0	0	0	0	0	0	0	0	0	0	-2.1	0	0	0	0	0	0	0	0	0	0	0	0	R-HSA-9909396	Circadian clock	M00001000000000000	1	0
0	0	0	0	0	0	0	0	1	0	0	0	0	0	0	0	0	0	0	0	0	0	0	0	0	-2.5	0	0	0	0	0	0	0	0	GO:0007519	skeletal muscle tissue development	M00000000100000000	1	0
0	0	0	0	1	0	0	0	0	0	0	0	0	0	0	0	0	0	0	0	0	-3	0	0	0	0	0	0	0	0	0	0	0	0	GO:0045948	positive regulation of translational initiation	M00001000000000000	1	0
0	0	0	0	0	0	0	0	1	0	0	0	0	0	0	0	0	0	0	0	0	0	0	0	0	-2.9	0	0	0	0	0	0	0	0	GO:0048880	sensory system development	M00000000100000000	1	0
0	0	0	0	0	1	0	0	0	0	0	0	0	0	0	0	0	0	0	0	0	0	-4.8	0	0	0	0	0	0	0	0	0	0	0	GO:0033209	tumor necrosis factor-mediated signaling pathway	M00000100000000000	1	0
0	0	0	0	0	0	0	0	0	0	0	0	0	1	0	0	0	0	0	0	0	0	0	0	0	0	0	0	0	0	-2.7	0	0	0	GO:0043297	apical junction assembly	M00000000000001000	1	0
0	0	0	0	0	0	0	0	0	0	0	0	0	1	0	0	0	0	0	0	0	0	0	0	0	0	0	0	0	0	-4.3	0	0	0	R-HSA-9020591	Interleukin-12 signaling	M00000000000001000	1	0
0	0	0	0	0	0	0	0	0	0	0	0	0	1	0	0	0	0	0	0	0	0	0	0	0	0	0	0	0	0	-6.3	0	0	0	GO:0038094	Fc-gamma receptor signaling pathway	M00000000000001000	1	0
0	0	0	0	0	0	0	0	0	0	0	0	0	1	0	0	0	0	0	0	0	0	0	0	0	0	0	0	0	0	-2.1	0	0	0	GO:0051048	negative regulation of secretion	M00000000000001000	1	0
0	0	0	0	0	0	0	0	0	0	0	0	0	1	0	0	0	0	0	0	0	0	0	0	0	0	0	0	0	0	-2	0	0	0	GO:1900015	regulation of cytokine production involved in inflammatory response	M00000000000001000	1	0
0	0	0	0	0	0	0	0	0	0	1	0	0	0	0	0	0	0	0	0	0	0	0	0	0	0	0	-2.6	0	0	0	0	0	0	GO:0030177	positive regulation of Wnt signaling pathway	M00000000001000000	1	0
0	0	0	0	1	0	0	0	0	0	0	0	0	0	0	0	0	0	0	0	0	-4.7	0	0	0	0	0	0	0	0	0	0	0	0	GO:0002476	antigen processing and presentation of endogenous peptide antigen via MHC class Ib	M00001000000000000	1	0
0	0	0	0	0	0	0	0	1	0	0	0	0	0	0	0	0	0	0	0	0	0	0	0	0	-2.9	0	0	0	0	0	0	0	0	GO:0033559	unsaturated fatty acid metabolic process	M00000000100000000	1	0
0	0	0	0	0	0	0	0	1	0	0	0	0	0	0	0	0	0	0	0	0	0	0	0	0	-4	0	0	0	0	0	0	0	0	WP28	Selenium metabolism and selenoproteins	M00000000100000000	1	0
0	0	0	0	1	0	0	0	0	0	0	0	0	0	0	0	0	0	0	0	0	-5.8	0	0	0	0	0	0	0	0	0	0	0	0	GO:0141085	regulation of inflammasome-mediated signaling pathway	M00001000000000000	1	0
0	0	0	0	0	0	0	0	1	0	0	0	0	0	0	0	0	0	0	0	0	0	0	0	0	-2.9	0	0	0	0	0	0	0	0	GO:0001654	eye development	M00000000100000000	1	0
0	0	0	0	0	1	0	0	0	0	0	0	0	0	0	0	0	0	0	0	0	0	-2.4	0	0	0	0	0	0	0	0	0	0	0	GO:0051170	import into nucleus	M00000100000000000	1	0
0	0	0	0	0	0	0	0	0	0	0	1	0	0	0	0	0	0	0	0	0	0	0	0	0	0	0	0	-3.1	0	0	0	0	0	GO:0090276	regulation of peptide hormone secretion	M00000000000100000	1	0
0	0	0	0	0	0	0	0	0	0	0	0	0	1	0	0	0	0	0	0	0	0	0	0	0	0	0	0	0	0	-3	0	0	0	R-HSA-450408	AUF1 (hnRNP D0) binds and destabilizes mRNA	M00000000000001000	1	0
0	0	0	0	1	0	0	0	0	0	0	0	0	0	0	0	0	0	0	0	0	-3.3	0	0	0	0	0	0	0	0	0	0	0	0	GO:0019941	modification-dependent protein catabolic process	M00001000000000000	1	0
0	0	0	0	0	1	0	0	0	0	0	0	0	0	0	0	0	0	0	0	0	0	-2.3	0	0	0	0	0	0	0	0	0	0	0	WP5224	2q37 copy number variation syndrome	M00000100000000000	1	0
0	0	0	0	0	0	0	0	0	0	0	0	0	1	0	0	0	0	0	0	0	0	0	0	0	0	0	0	0	0	-3.3	0	0	0	GO:0042119	neutrophil activation	M00000000000001000	1	0
0	0	0	0	0	0	0	0	0	0	0	0	0	1	0	0	0	0	0	0	0	0	0	0	0	0	0	0	0	0	-2.4	0	0	0	GO:0010594	regulation of endothelial cell migration	M00000000000001000	1	0
0	0	0	0	0	0	0	0	0	0	0	0	0	1	0	0	0	0	0	0	0	0	0	0	0	0	0	0	0	0	-2.6	0	0	0	GO:0001954	positive regulation of cell-matrix adhesion	M00000000000001000	1	0
0	0	0	0	0	0	0	0	0	0	0	0	0	1	0	0	0	0	0	0	0	0	0	0	0	0	0	0	0	0	-2.3	0	0	0	GO:0051960	regulation of nervous system development	M00000000000001000	1	0
0	0	0	0	1	0	0	0	0	0	0	0	0	0	0	0	0	0	0	0	0	-4.3	0	0	0	0	0	0	0	0	0	0	0	0	CORUM:1332	Large Drosha complex	M00001000000000000	1	0
0	0	0	0	0	0	0	0	0	0	0	0	0	1	0	0	0	0	0	0	0	0	0	0	0	0	0	0	0	0	-3.5	0	0	0	GO:0046639	negative regulation of alpha-beta T cell differentiation	M00000000000001000	1	0
0	0	0	0	0	1	0	0	0	0	0	0	0	0	0	0	0	0	0	0	0	0	-4.4	0	0	0	0	0	0	0	0	0	0	0	WP5092	Interactions of natural killer cells in pancreatic cancer	M00000100000000000	1	0
0	0	0	0	0	0	0	0	1	0	0	0	0	0	0	0	0	0	0	0	0	0	0	0	0	-2.6	0	0	0	0	0	0	0	0	GO:1901292	nucleoside phosphate catabolic process	M00000000100000000	1	0
0	0	0	0	0	0	0	0	0	0	0	1	0	0	0	0	0	0	0	0	0	0	0	0	0	0	0	0	-4	0	0	0	0	0	hsa04972	Pancreatic secretion	M00000000000100000	1	0
0	0	0	0	0	1	0	0	0	0	0	0	0	0	0	0	0	0	0	0	0	0	-4.6	0	0	0	0	0	0	0	0	0	0	0	GO:0080164	regulation of nitric oxide metabolic process	M00000100000000000	1	0
0	0	1	0	0	0	0	0	0	0	0	0	0	0	0	0	0	0	0	-2.6	0	0	0	0	0	0	0	0	0	0	0	0	0	0	GO:0051222	positive regulation of protein transport	M00100000000000000	1	0
0	0	0	0	0	0	0	0	0	0	0	0	0	1	0	0	0	0	0	0	0	0	0	0	0	0	0	0	0	0	-2.5	0	0	0	GO:0007266	Rho protein signal transduction	M00000000000001000	1	0
0	0	0	0	0	0	0	0	0	0	0	0	0	1	0	0	0	0	0	0	0	0	0	0	0	0	0	0	0	0	-6.5	0	0	0	hsa04666	Fc gamma R-mediated phagocytosis	M00000000000001000	1	0
0	0	0	0	1	0	0	0	0	0	0	0	0	0	0	0	0	0	0	0	0	-2.8	0	0	0	0	0	0	0	0	0	0	0	0	R-HSA-9694635	Translation of Structural Proteins	M00001000000000000	1	0
0	0	0	0	0	0	0	0	0	0	0	0	0	1	0	0	0	0	0	0	0	0	0	0	0	0	0	0	0	0	-3.7	0	0	0	GO:0032731	positive regulation of interleukin-1 beta production	M00000000000001000	1	0
0	0	0	0	0	1	0	0	0	0	0	0	0	0	0	0	0	0	0	0	0	0	-3.6	0	0	0	0	0	0	0	0	0	0	0	WP5347	IL26 signaling	M00000100000000000	1	0
0	0	0	0	0	0	0	0	0	0	0	0	0	1	0	0	0	0	0	0	0	0	0	0	0	0	0	0	0	0	-2.7	0	0	0	WP3527	Pre implantation embryo	M00000000000001000	1	0
0	0	0	0	0	0	0	0	0	0	0	0	0	1	0	0	0	0	0	0	0	0	0	0	0	0	0	0	0	0	-2	0	0	0	GO:0009791	post-embryonic development	M00000000000001000	1	0
0	0	0	0	0	0	0	0	0	0	0	0	0	1	0	0	0	0	0	0	0	0	0	0	0	0	0	0	0	0	-3.5	0	0	0	GO:0098657	import into cell	M00000000000001000	1	0
0	0	0	0	0	0	0	0	0	0	0	0	0	1	0	0	0	0	0	0	0	0	0	0	0	0	0	0	0	0	-3.1	0	0	0	GO:0036230	granulocyte activation	M00000000000001000	1	0
0	0	0	0	1	0	0	0	0	0	0	0	0	0	0	0	0	0	0	0	0	-2.3	0	0	0	0	0	0	0	0	0	0	0	0	GO:0032446	protein modification by small protein conjugation	M00001000000000000	1	0
0	0	1	0	0	0	0	0	0	0	0	0	0	0	0	0	0	0	0	-5.5	0	0	0	0	0	0	0	0	0	0	0	0	0	0	WP5036	Angiotensin II receptor type 1 pathway	M00100000000000000	1	0
0	0	0	0	0	0	0	0	0	1	0	0	0	0	0	0	0	0	0	0	0	0	0	0	0	0	-3.9	0	0	0	0	0	0	0	R-HSA-1799339	SRP-dependent cotranslational protein targeting to membrane	M00000000010000000	1	0
0	0	0	0	0	0	0	0	0	0	0	0	0	1	0	0	0	0	0	0	0	0	0	0	0	0	0	0	0	0	-2.5	0	0	0	hsa05221	Acute myeloid leukemia	M00000000000001000	1	0
0	0	0	0	0	1	0	0	0	0	0	0	0	0	0	0	0	0	0	0	0	0	-4.7	0	0	0	0	0	0	0	0	0	0	0	GO:0098761	cellular response to interleukin-7	M00000100000000000	1	0
0	0	0	0	0	1	0	0	0	0	0	0	0	0	0	0	0	0	0	0	0	0	-3	0	0	0	0	0	0	0	0	0	0	0	GO:0048762	mesenchymal cell differentiation	M00000100000000000	1	0
0	0	0	0	1	0	0	0	0	0	0	0	0	0	0	0	0	0	0	0	0	-3.5	0	0	0	0	0	0	0	0	0	0	0	0	GO:1990869	cellular response to chemokine	M00001000000000000	1	0
0	0	0	0	0	0	0	0	1	0	0	0	0	0	0	0	0	0	0	0	0	0	0	0	0	-2.7	0	0	0	0	0	0	0	0	GO:0097237	cellular response to toxic substance	M00000000100000000	1	0
0	0	0	0	0	0	0	0	0	0	0	0	0	1	0	0	0	0	0	0	0	0	0	0	0	0	0	0	0	0	-3.6	0	0	0	GO:0090109	regulation of cell-substrate junction assembly	M00000000000001000	1	0
0	0	0	0	0	0	0	0	0	0	0	0	0	1	0	0	0	0	0	0	0	0	0	0	0	0	0	0	0	0	-2.7	0	0	0	GO:0071385	cellular response to glucocorticoid stimulus	M00000000000001000	1	0
0	0	0	0	0	0	0	0	0	0	0	0	0	1	0	0	0	0	0	0	0	0	0	0	0	0	0	0	0	0	-5.2	0	0	0	R-HSA-9664407	Parasite infection	M00000000000001000	1	0
0	0	0	0	0	0	0	0	0	0	0	0	0	1	0	0	0	0	0	0	0	0	0	0	0	0	0	0	0	0	-2.6	0	0	0	GO:1900024	regulation of substrate adhesion-dependent cell spreading	M00000000000001000	1	0
0	0	0	0	0	1	0	0	0	0	0	0	0	0	0	0	0	0	0	0	0	0	-4.1	0	0	0	0	0	0	0	0	0	0	0	M16801	SIG REGULATION OF THE ACTIN CYTOSKELETON BY RHO GTPASES	M00000100000000000	1	0
0	0	0	0	0	0	0	0	0	0	0	0	0	1	0	0	0	0	0	0	0	0	0	0	0	0	0	0	0	0	-3.9	0	0	0	R-HSA-5686938	Regulation of TLR by endogenous ligand	M00000000000001000	1	0
0	0	0	0	0	0	0	0	0	0	0	0	0	1	0	0	0	0	0	0	0	0	0	0	0	0	0	0	0	0	-2.9	0	0	0	GO:0031589	cell-substrate adhesion	M00000000000001000	1	0
0	0	0	0	0	0	0	0	0	0	0	0	0	1	0	0	0	0	0	0	0	0	0	0	0	0	0	0	0	0	-2.2	0	0	0	M195	PID CMYB PATHWAY	M00000000000001000	1	0
0	0	0	0	1	0	0	0	0	0	0	0	0	0	0	0	0	0	0	0	0	-3.7	0	0	0	0	0	0	0	0	0	0	0	0	GO:0140374	antiviral innate immune response	M00001000000000000	1	0
0	0	0	0	0	1	0	0	0	0	0	0	0	0	0	0	0	0	0	0	0	0	-4.2	0	0	0	0	0	0	0	0	0	0	0	GO:0045954	positive regulation of natural killer cell mediated cytotoxicity	M00000100000000000	1	0
0	0	0	0	0	1	0	0	0	0	0	0	0	0	0	0	0	0	0	0	0	0	-4.4	0	0	0	0	0	0	0	0	0	0	0	GO:0002220	innate immune response activating cell surface receptor signaling pathway	M00000100000000000	1	0
0	0	0	0	0	0	0	0	0	1	0	0	0	0	0	0	0	0	0	0	0	0	0	0	0	0	-9.2	0	0	0	0	0	0	0	GO:0070972	protein localization to endoplasmic reticulum	M00000000010000000	1	0
0	0	0	0	1	0	0	0	0	0	0	0	0	0	0	0	0	0	0	0	0	-3.5	0	0	0	0	0	0	0	0	0	0	0	0	GO:0062208	positive regulation of pattern recognition receptor signaling pathway	M00001000000000000	1	0
0	0	0	0	0	1	0	0	0	0	0	0	0	0	0	0	0	0	0	0	0	0	-4	0	0	0	0	0	0	0	0	0	0	0	GO:0002717	positive regulation of natural killer cell mediated immunity	M00000100000000000	1	0
0	0	0	0	1	0	0	0	0	0	0	0	0	0	0	0	0	0	0	0	0	-2.9	0	0	0	0	0	0	0	0	0	0	0	0	R-HSA-8939902	Regulation of RUNX2 expression and activity	M00001000000000000	1	0
0	0	0	0	1	0	0	0	0	0	0	0	0	0	0	0	0	0	0	0	0	-4.2	0	0	0	0	0	0	0	0	0	0	0	0	GO:0006446	regulation of translational initiation	M00001000000000000	1	0
0	0	0	0	0	0	1	0	0	0	0	0	0	0	0	0	0	0	0	0	0	0	0	-2	0	0	0	0	0	0	0	0	0	0	WP2005	miR targeted genes in muscle cell	M00000010000000000	1	0
0	0	0	0	0	0	0	0	0	0	1	0	0	0	0	0	0	0	0	0	0	0	0	0	0	0	0	-3.8	0	0	0	0	0	0	GO:0002889	regulation of immunoglobulin mediated immune response	M00000000001000000	1	0
0	0	0	0	0	0	0	0	0	0	0	0	0	1	0	0	0	0	0	0	0	0	0	0	0	0	0	0	0	0	-2.4	0	0	0	GO:0044091	membrane biogenesis	M00000000000001000	1	0
0	0	0	0	1	0	0	0	0	0	0	0	0	0	0	0	0	0	0	0	0	-6.4	0	0	0	0	0	0	0	0	0	0	0	0	R-HSA-9833482	PKR-mediated signaling	M00001000000000000	1	0
0	0	0	0	0	0	0	0	0	0	0	0	0	0	1	0	0	0	0	0	0	0	0	0	0	0	0	0	0	0	0	-3.8	0	0	GO:1902414	protein localization to cell junction	M00000000000000100	1	0
0	0	0	0	1	0	0	0	0	0	0	0	0	0	0	0	0	0	0	0	0	-3.5	0	0	0	0	0	0	0	0	0	0	0	0	R-HSA-9833109	Evasion by RSV of host interferon responses	M00001000000000000	1	0
0	0	0	0	0	0	0	0	0	0	0	1	0	0	0	0	0	0	0	0	0	0	0	0	0	0	0	0	-6	0	0	0	0	0	GO:0090087	regulation of peptide transport	M00000000000100000	1	0
0	0	0	0	0	0	0	0	0	0	0	1	0	0	0	0	0	0	0	0	0	0	0	0	0	0	0	0	-4.4	0	0	0	0	0	GO:0140962	multicellular organismal-level chemical homeostasis	M00000000000100000	1	0
0	0	0	0	0	1	0	0	0	0	0	0	0	0	0	0	0	0	0	0	0	0	-5.4	0	0	0	0	0	0	0	0	0	0	0	WP5198	Inflammatory bowel disease signaling	M00000100000000000	1	0
0	0	0	0	1	0	0	0	0	0	0	0	0	0	0	0	0	0	0	0	0	-4.5	0	0	0	0	0	0	0	0	0	0	0	0	GO:0002407	dendritic cell chemotaxis	M00001000000000000	1	0
0	0	1	0	0	0	0	0	0	0	0	0	0	0	0	0	0	0	0	-2.6	0	0	0	0	0	0	0	0	0	0	0	0	0	0	GO:0043523	regulation of neuron apoptotic process	M00100000000000000	1	0
0	0	0	0	0	1	0	0	0	0	0	0	0	0	0	0	0	0	0	0	0	0	-5.2	0	0	0	0	0	0	0	0	0	0	0	hsa05144	Malaria	M00000100000000000	1	0
0	0	0	0	0	0	0	0	0	0	0	0	0	1	0	0	0	0	0	0	0	0	0	0	0	0	0	0	0	0	-3.4	0	0	0	GO:0001774	microglial cell activation	M00000000000001000	1	0
0	0	0	0	1	0	0	0	0	0	0	0	0	0	0	0	0	0	0	0	0	-3.8	0	0	0	0	0	0	0	0	0	0	0	0	R-HSA-9683701	Translation of Structural Proteins	M00001000000000000	1	0
0	0	0	0	0	0	0	0	0	0	0	0	0	1	0	0	0	0	0	0	0	0	0	0	0	0	0	0	0	0	-3.9	0	0	0	GO:0032928	regulation of superoxide anion generation	M00000000000001000	1	0
0	0	0	0	1	0	0	0	0	0	0	0	0	0	0	0	0	0	0	0	0	-2.6	0	0	0	0	0	0	0	0	0	0	0	0	R-HSA-69656	Cyclin A:Cdk2-associated events at S phase entry	M00001000000000000	1	0
0	0	0	0	0	0	0	0	0	0	1	0	0	0	0	0	0	0	0	0	0	0	0	0	0	0	0	-3.3	0	0	0	0	0	0	GO:0070585	protein localization to mitochondrion	M00000000001000000	1	0
0	0	0	0	0	0	0	0	0	0	0	0	0	1	0	0	0	0	0	0	0	0	0	0	0	0	0	0	0	0	-3.1	0	0	0	GO:0032273	positive regulation of protein polymerization	M00000000000001000	1	0
0	0	0	0	0	1	0	0	0	0	0	0	0	0	0	0	0	0	0	0	0	0	-2.1	0	0	0	0	0	0	0	0	0	0	0	WP706	Sudden infant death syndrome SIDS susceptibility pathways	M00000100000000000	1	0
0	0	0	0	0	0	0	0	1	0	0	0	0	0	0	0	0	0	0	0	0	0	0	0	0	-3	0	0	0	0	0	0	0	0	GO:2001237	negative regulation of extrinsic apoptotic signaling pathway	M00000000100000000	1	0
0	0	0	0	0	0	0	0	0	0	0	0	0	1	0	0	0	0	0	0	0	0	0	0	0	0	0	0	0	0	-2.8	0	0	0	R-HSA-8848021	Signaling by PTK6	M00000000000001000	1	0
0	0	0	0	0	0	0	0	0	1	0	0	0	0	0	0	0	0	0	0	0	0	0	0	0	0	-3	0	0	0	0	0	0	0	GO:0019058	viral life cycle	M00000000010000000	1	0
0	0	0	0	1	0	0	0	0	0	0	0	0	0	0	0	0	0	0	0	0	-2.2	0	0	0	0	0	0	0	0	0	0	0	0	GO:0072331	signal transduction by p53 class mediator	M00001000000000000	1	0
0	0	0	0	0	0	0	0	0	0	0	0	0	1	0	0	0	0	0	0	0	0	0	0	0	0	0	0	0	0	-5	0	0	0	GO:0042590	antigen processing and presentation of exogenous peptide antigen via MHC class I	M00000000000001000	1	0
0	0	0	0	0	0	0	0	0	0	1	0	0	0	0	0	0	0	0	0	0	0	0	0	0	0	0	-3.8	0	0	0	0	0	0	GO:0002712	regulation of B cell mediated immunity	M00000000001000000	1	0
0	0	0	0	0	0	0	0	0	0	0	0	0	1	0	0	0	0	0	0	0	0	0	0	0	0	0	0	0	0	-2.2	0	0	0	GO:0035296	regulation of tube diameter	M00000000000001000	1	0
0	0	0	0	0	0	0	0	0	0	0	0	0	1	0	0	0	0	0	0	0	0	0	0	0	0	0	0	0	0	-2.6	0	0	0	GO:0016071	mRNA metabolic process	M00000000000001000	1	0
0	0	0	0	0	0	0	0	0	1	0	0	0	0	0	0	0	0	0	0	0	0	0	0	0	0	-4.7	0	0	0	0	0	0	0	GO:0034976	response to endoplasmic reticulum stress	M00000000010000000	1	0
0	0	0	0	0	1	0	0	0	0	0	0	0	0	0	0	0	0	0	0	0	0	-4.1	0	0	0	0	0	0	0	0	0	0	0	GO:2001057	reactive nitrogen species metabolic process	M00000100000000000	1	0
0	0	0	0	0	0	0	0	1	0	0	0	0	0	0	0	0	0	0	0	0	0	0	0	0	-2.1	0	0	0	0	0	0	0	0	hsa05207	Chemical carcinogenesis - receptor activation	M00000000100000000	1	0
0	0	0	0	1	0	0	0	0	0	0	0	0	0	0	0	0	0	0	0	0	-2.5	0	0	0	0	0	0	0	0	0	0	0	0	GO:0070098	chemokine-mediated signaling pathway	M00001000000000000	1	0
0	0	0	0	1	0	0	0	0	0	0	0	0	0	0	0	0	0	0	0	0	-4.5	0	0	0	0	0	0	0	0	0	0	0	0	GO:1902041	regulation of extrinsic apoptotic signaling pathway via death domain receptors	M00001000000000000	1	0
0	0	0	0	0	0	0	0	0	0	0	0	0	1	0	0	0	0	0	0	0	0	0	0	0	0	0	0	0	0	-2.9	0	0	0	GO:0046456	icosanoid biosynthetic process	M00000000000001000	1	0
0	0	0	0	0	0	0	0	0	0	0	0	0	1	0	0	0	0	0	0	0	0	0	0	0	0	0	0	0	0	-4.7	0	0	0	GO:0010638	positive regulation of organelle organization	M00000000000001000	1	0
0	0	0	0	0	0	0	0	0	0	0	0	0	1	0	0	0	0	0	0	0	0	0	0	0	0	0	0	0	0	-4.2	0	0	0	R-HSA-5603041	IRAK4 deficiency (TLR2/4)	M00000000000001000	1	0
0	0	0	0	0	0	0	0	0	0	0	0	0	1	0	0	0	0	0	0	0	0	0	0	0	0	0	0	0	0	-4	0	0	0	GO:0030593	neutrophil chemotaxis	M00000000000001000	1	0
0	0	0	0	0	0	0	0	0	1	0	0	0	0	0	0	0	0	0	0	0	0	0	0	0	0	-2.2	0	0	0	0	0	0	0	GO:1903047	mitotic cell cycle process	M00000000010000000	1	0
0	0	0	0	0	0	0	0	0	0	0	1	0	0	0	0	0	0	0	0	0	0	0	0	0	0	0	0	-3.2	0	0	0	0	0	GO:0051223	regulation of protein transport	M00000000000100000	1	0
0	0	0	0	0	0	0	0	0	1	0	0	0	0	0	0	0	0	0	0	0	0	0	0	0	0	-6.1	0	0	0	0	0	0	0	GO:0060267	positive regulation of respiratory burst	M00000000010000000	1	0
0	0	0	0	0	1	0	0	0	0	0	0	0	0	0	0	0	0	0	0	0	0	-3.7	0	0	0	0	0	0	0	0	0	0	0	GO:0031294	lymphocyte costimulation	M00000100000000000	1	0
0	0	0	0	1	0	0	0	0	0	0	0	0	0	0	0	0	0	0	0	0	-3.6	0	0	0	0	0	0	0	0	0	0	0	0	R-HSA-389958	Cooperation of Prefoldin and TriC/CCT in actin and tubulin folding	M00001000000000000	1	0
0	0	0	0	0	0	0	0	1	0	0	0	0	0	0	0	0	0	0	0	0	0	0	0	0	-2.1	0	0	0	0	0	0	0	0	GO:1901136	carbohydrate derivative catabolic process	M00000000100000000	1	0
0	0	0	0	0	0	0	0	0	0	0	0	0	1	0	0	0	0	0	0	0	0	0	0	0	0	0	0	0	0	-2.8	0	0	0	GO:0051496	positive regulation of stress fiber assembly	M00000000000001000	1	0
0	0	0	0	0	0	0	0	0	0	1	0	0	0	0	0	0	0	0	0	0	0	0	0	0	0	0	-2.8	0	0	0	0	0	0	GO:0098876	vesicle-mediated transport to the plasma membrane	M00000000001000000	1	0
0	0	0	0	0	0	0	0	0	0	0	0	0	1	0	0	0	0	0	0	0	0	0	0	0	0	0	0	0	0	-2.1	0	0	0	GO:0045103	intermediate filament-based process	M00000000000001000	1	0
0	0	0	0	1	0	0	0	0	0	0	0	0	0	0	0	0	0	0	0	0	-2.3	0	0	0	0	0	0	0	0	0	0	0	0	GO:0072091	regulation of stem cell proliferation	M00001000000000000	1	0
0	0	0	0	0	0	0	0	0	1	0	0	0	0	0	0	0	0	0	0	0	0	0	0	0	0	-3.2	0	0	0	0	0	0	0	GO:2000058	regulation of ubiquitin-dependent protein catabolic process	M00000000010000000	1	0
0	0	0	0	0	0	0	0	0	0	0	0	0	1	0	0	0	0	0	0	0	0	0	0	0	0	0	0	0	0	-4.3	0	0	0	GO:0002438	acute inflammatory response to antigenic stimulus	M00000000000001000	1	0
0	0	0	0	1	0	0	0	0	0	0	0	0	0	0	0	0	0	0	0	0	-2.6	0	0	0	0	0	0	0	0	0	0	0	0	R-HSA-69202	Cyclin E associated events during G1/S transition	M00001000000000000	1	0
0	0	0	0	0	0	0	0	1	0	0	0	0	0	0	0	0	0	0	0	0	0	0	0	0	-2.6	0	0	0	0	0	0	0	0	GO:0043087	regulation of GTPase activity	M00000000100000000	1	0
0	0	0	0	0	0	0	0	0	0	0	0	0	1	0	0	0	0	0	0	0	0	0	0	0	0	0	0	0	0	-3.9	0	0	0	GO:0046638	positive regulation of alpha-beta T cell differentiation	M00000000000001000	1	0
0	0	0	0	0	0	0	0	0	1	0	0	0	0	0	0	0	0	0	0	0	0	0	0	0	0	-2.5	0	0	0	0	0	0	0	GO:0051276	chromosome organization	M00000000010000000	1	0
0	0	0	0	0	1	0	0	0	0	0	0	0	0	0	0	0	0	0	0	0	0	-4.6	0	0	0	0	0	0	0	0	0	0	0	GO:1990840	response to lectin	M00000100000000000	1	0
0	0	0	0	0	1	0	0	0	0	0	0	0	0	0	0	0	0	0	0	0	0	-2.2	0	0	0	0	0	0	0	0	0	0	0	GO:0042692	muscle cell differentiation	M00000100000000000	1	0
0	0	0	0	0	0	0	0	0	0	0	0	0	1	0	0	0	0	0	0	0	0	0	0	0	0	0	0	0	0	-2.3	0	0	0	R-HSA-8953854	Metabolism of RNA	M00000000000001000	1	0
0	0	0	0	0	0	0	0	0	0	0	0	0	1	0	0	0	0	0	0	0	0	0	0	0	0	0	0	0	0	-3.3	0	0	0	GO:0030041	actin filament polymerization	M00000000000001000	1	0
0	0	0	0	0	0	0	0	0	1	0	0	0	0	0	0	0	0	0	0	0	0	0	0	0	0	-2.8	0	0	0	0	0	0	0	GO:0035967	cellular response to topologically incorrect protein	M00000000010000000	1	0
0	0	0	0	0	0	0	0	0	0	0	0	0	1	0	0	0	0	0	0	0	0	0	0	0	0	0	0	0	0	-3.3	0	0	0	GO:0002269	leukocyte activation involved in inflammatory response	M00000000000001000	1	0
0	0	0	0	0	0	0	0	0	0	0	1	0	0	0	0	0	0	0	0	0	0	0	0	0	0	0	0	-4.2	0	0	0	0	0	GO:0055080	monoatomic cation homeostasis	M00000000000100000	1	0
0	0	0	0	0	1	0	0	0	0	0	0	0	0	0	0	0	0	0	0	0	0	-5.3	0	0	0	0	0	0	0	0	0	0	0	GO:1904407	positive regulation of nitric oxide metabolic process	M00000100000000000	1	0
0	0	1	0	0	0	0	0	0	0	0	0	0	0	0	0	0	0	0	-3.9	0	0	0	0	0	0	0	0	0	0	0	0	0	0	GO:1902099	regulation of metaphase/anaphase transition of cell cycle	M00100000000000000	1	0
0	0	0	0	0	0	0	0	0	0	0	0	0	1	0	0	0	0	0	0	0	0	0	0	0	0	0	0	0	0	-3.4	0	0	0	R-HSA-9662851	Anti-inflammatory response favouring Leishmania parasite infection	M00000000000001000	1	0
0	0	0	0	0	1	0	0	0	0	0	0	0	0	0	0	0	0	0	0	0	0	-2.2	0	0	0	0	0	0	0	0	0	0	0	hsa04390	Hippo signaling pathway	M00000100000000000	1	0
0	0	0	0	0	0	0	0	0	1	0	0	0	0	0	0	0	0	0	0	0	0	0	0	0	0	-2.1	0	0	0	0	0	0	0	R-HSA-9013149	RAC1 GTPase cycle	M00000000010000000	1	0
0	0	0	0	0	0	0	0	0	0	1	0	0	0	0	0	0	0	0	0	0	0	0	0	0	0	0	-4.3	0	0	0	0	0	0	GO:0046640	regulation of alpha-beta T cell proliferation	M00000000001000000	1	0
0	0	0	0	0	0	0	0	1	0	0	0	0	0	0	0	0	0	0	0	0	0	0	0	0	-2.4	0	0	0	0	0	0	0	0	GO:0060538	skeletal muscle organ development	M00000000100000000	1	0
0	0	0	0	0	0	0	0	1	0	0	0	0	0	0	0	0	0	0	0	0	0	0	0	0	-2.8	0	0	0	0	0	0	0	0	GO:0009166	nucleotide catabolic process	M00000000100000000	1	0
0	0	0	0	0	0	0	0	0	0	0	1	0	0	0	0	0	0	0	0	0	0	0	0	0	0	0	0	-4.5	0	0	0	0	0	GO:0002791	regulation of peptide secretion	M00000000000100000	1	0
0	0	0	0	1	0	0	0	0	0	0	0	0	0	0	0	0	0	0	0	0	-3.5	0	0	0	0	0	0	0	0	0	0	0	0	GO:1990868	response to chemokine	M00001000000000000	1	0
0	0	0	0	0	0	0	0	0	0	0	0	0	1	0	0	0	0	0	0	0	0	0	0	0	0	0	0	0	0	-2.4	0	0	0	GO:0048638	regulation of developmental growth	M00000000000001000	1	0
0	0	0	0	0	0	0	0	0	0	0	0	0	1	0	0	0	0	0	0	0	0	0	0	0	0	0	0	0	0	-3.5	0	0	0	GO:0009913	epidermal cell differentiation	M00000000000001000	1	0
0	0	0	0	1	0	0	0	0	0	0	0	0	0	0	0	0	0	0	0	0	-2.1	0	0	0	0	0	0	0	0	0	0	0	0	WP5380	5q35 copy number variation	M00001000000000000	1	0
0	0	0	0	0	0	0	0	0	0	0	1	0	0	0	0	0	0	0	0	0	0	0	0	0	0	0	0	-7	0	0	0	0	0	R-HSA-1236977	Endosomal/Vacuolar pathway	M00000000000100000	1	0
0	0	0	0	0	0	0	0	0	0	0	0	1	0	0	0	0	0	0	0	0	0	0	0	0	0	0	0	0	-5	0	0	0	0	R-HSA-8982491	Glycogen metabolism	M00000000000010000	1	0
0	0	0	0	0	0	0	0	0	0	0	0	0	1	0	0	0	0	0	0	0	0	0	0	0	0	0	0	0	0	-4.8	0	0	0	GO:0002524	hypersensitivity	M00000000000001000	1	0
0	0	0	0	1	0	0	0	0	0	0	0	0	0	0	0	0	0	0	0	0	-4.7	0	0	0	0	0	0	0	0	0	0	0	0	R-HSA-3134975	Regulation of innate immune responses to cytosolic DNA	M00001000000000000	1	0
0	0	0	0	0	0	0	0	0	0	0	0	0	1	0	0	0	0	0	0	0	0	0	0	0	0	0	0	0	0	-4	0	0	0	GO:0032930	positive regulation of superoxide anion generation	M00000000000001000	1	0
0	0	0	0	0	0	0	0	0	0	0	0	0	1	0	0	0	0	0	0	0	0	0	0	0	0	0	0	0	0	-2.7	0	0	0	GO:0048678	response to axon injury	M00000000000001000	1	0
0	0	0	0	0	0	0	0	0	0	0	0	0	1	0	0	0	0	0	0	0	0	0	0	0	0	0	0	0	0	-4.4	0	0	0	GO:0032733	positive regulation of interleukin-10 production	M00000000000001000	1	0
0	0	0	0	0	1	0	0	0	0	0	0	0	0	0	0	0	0	0	0	0	0	-3.5	0	0	0	0	0	0	0	0	0	0	0	WP236	Adipogenesis	M00000100000000000	1	0
0	0	0	0	0	0	0	0	0	1	0	0	0	0	0	0	0	0	0	0	0	0	0	0	0	0	-3.6	0	0	0	0	0	0	0	GO:2000179	positive regulation of neural precursor cell proliferation	M00000000010000000	1	0
0	0	0	0	0	0	0	0	0	0	1	0	0	0	0	0	0	0	0	0	0	0	0	0	0	0	0	-4.3	0	0	0	0	0	0	GO:0002714	positive regulation of B cell mediated immunity	M00000000001000000	1	0
0	0	0	0	0	0	0	0	0	0	0	1	0	0	0	0	0	0	0	0	0	0	0	0	0	0	0	0	-5.9	0	0	0	0	0	R-HSA-5668599	RHO GTPases Activate NADPH Oxidases	M00000000000100000	1	0
0	0	0	0	0	0	0	0	0	0	0	0	0	1	0	0	0	0	0	0	0	0	0	0	0	0	0	0	0	0	-3.2	0	0	0	GO:0043372	positive regulation of CD4-positive, alpha-beta T cell differentiation	M00000000000001000	1	0
0	0	0	0	0	0	0	0	0	0	0	0	0	1	0	0	0	0	0	0	0	0	0	0	0	0	0	0	0	0	-3.4	0	0	0	R-HSA-5602358	Diseases associated with the TLR signaling cascade	M00000000000001000	1	0
0	0	0	0	0	0	0	0	1	0	0	0	0	0	0	0	0	0	0	0	0	0	0	0	0	-4.5	0	0	0	0	0	0	0	0	WP408	Oxidative stress response	M00000000100000000	1	0
0	0	0	0	0	0	0	0	0	0	0	0	0	1	0	0	0	0	0	0	0	0	0	0	0	0	0	0	0	0	-4.7	0	0	0	GO:0046635	positive regulation of alpha-beta T cell activation	M00000000000001000	1	0
0	0	0	0	0	0	0	0	0	0	0	1	0	0	0	0	0	0	0	0	0	0	0	0	0	0	0	0	-3.7	0	0	0	0	0	GO:0050890	cognition	M00000000000100000	1	0
0	0	0	0	0	0	0	0	1	0	0	0	0	0	0	0	0	0	0	0	0	0	0	0	0	-2.9	0	0	0	0	0	0	0	0	GO:1990748	cellular detoxification	M00000000100000000	1	0
0	0	0	0	0	0	0	0	1	0	0	0	0	0	0	0	0	0	0	0	0	0	0	0	0	-2.7	0	0	0	0	0	0	0	0	GO:0045444	fat cell differentiation	M00000000100000000	1	0
0	0	0	0	0	0	0	0	0	0	1	0	0	0	0	0	0	0	0	0	0	0	0	0	0	0	0	-3.1	0	0	0	0	0	0	GO:0006892	post-Golgi vesicle-mediated transport	M00000000001000000	1	0
0	0	0	0	1	0	0	0	0	0	0	0	0	0	0	0	0	0	0	0	0	-5	0	0	0	0	0	0	0	0	0	0	0	0	GO:0045060	negative thymic T cell selection	M00001000000000000	1	0
0	0	0	0	0	0	0	0	0	1	0	0	0	0	0	0	0	0	0	0	0	0	0	0	0	0	-2.7	0	0	0	0	0	0	0	GO:0090150	establishment of protein localization to membrane	M00000000010000000	1	0
0	0	0	0	0	0	0	0	0	1	0	0	0	0	0	0	0	0	0	0	0	0	0	0	0	0	-2.2	0	0	0	0	0	0	0	GO:0007204	positive regulation of cytosolic calcium ion concentration	M00000000010000000	1	0
0	0	0	0	1	0	0	0	0	0	0	0	0	0	0	0	0	0	0	0	0	-2.2	0	0	0	0	0	0	0	0	0	0	0	0	R-HSA-453274	Mitotic G2-G2/M phases	M00001000000000000	1	0
0	0	0	0	1	0	0	0	0	0	0	0	0	0	0	0	0	0	0	0	0	-2.5	0	0	0	0	0	0	0	0	0	0	0	0	GO:0046425	regulation of receptor signaling pathway via JAK-STAT	M00001000000000000	1	0
0	0	0	0	0	0	0	0	0	0	1	0	0	0	0	0	0	0	0	0	0	0	0	0	0	0	0	-2.4	0	0	0	0	0	0	GO:0007005	mitochondrion organization	M00000000001000000	1	0
0	0	0	0	0	0	0	0	0	0	0	0	0	1	0	0	0	0	0	0	0	0	0	0	0	0	0	0	0	0	-3.4	0	0	0	GO:0150116	regulation of cell-substrate junction organization	M00000000000001000	1	0
0	0	0	0	0	0	0	0	0	1	0	0	0	0	0	0	0	0	0	0	0	0	0	0	0	0	-2.3	0	0	0	0	0	0	0	R-HSA-418555	G alpha (s) signalling events	M00000000010000000	1	0
0	0	0	0	0	0	0	0	0	0	0	0	0	1	0	0	0	0	0	0	0	0	0	0	0	0	0	0	0	0	-3.2	0	0	0	R-HSA-9607240	FLT3 Signaling	M00000000000001000	1	0
0	0	0	0	0	0	0	0	1	0	0	0	0	0	0	0	0	0	0	0	0	0	0	0	0	-3.2	0	0	0	0	0	0	0	0	R-HSA-397014	Muscle contraction	M00000000100000000	1	0
0	0	0	0	0	0	0	0	0	1	0	0	0	0	0	0	0	0	0	0	0	0	0	0	0	0	-2.4	0	0	0	0	0	0	0	GO:0045739	positive regulation of DNA repair	M00000000010000000	1	0
0	0	0	0	0	0	0	0	0	0	0	0	0	1	0	0	0	0	0	0	0	0	0	0	0	0	0	0	0	0	-2.7	0	0	0	R-HSA-432722	Golgi Associated Vesicle Biogenesis	M00000000000001000	1	0
0	0	0	0	0	0	0	0	0	1	0	0	0	0	0	0	0	0	0	0	0	0	0	0	0	0	-11	0	0	0	0	0	0	0	GO:0045047	protein targeting to ER	M00000000010000000	1	0
0	0	0	0	0	0	0	0	0	0	0	0	0	1	0	0	0	0	0	0	0	0	0	0	0	0	0	0	0	0	-3	0	0	0	GO:0045123	cellular extravasation	M00000000000001000	1	0
0	0	0	0	0	0	0	0	0	0	0	0	0	1	0	0	0	0	0	0	0	0	0	0	0	0	0	0	0	0	-3.3	0	0	0	GO:0014002	astrocyte development	M00000000000001000	1	0
0	0	0	0	0	0	0	0	0	0	0	0	0	1	0	0	0	0	0	0	0	0	0	0	0	0	0	0	0	0	-2.9	0	0	0	GO:0002673	regulation of acute inflammatory response	M00000000000001000	1	0
0	0	0	0	0	1	0	0	0	0	0	0	0	0	0	0	0	0	0	0	0	0	-4.8	0	0	0	0	0	0	0	0	0	0	0	WP205	IL7 signaling	M00000100000000000	1	0
0	0	0	0	0	0	0	0	0	1	0	0	0	0	0	0	0	0	0	0	0	0	0	0	0	0	-2.7	0	0	0	0	0	0	0	GO:0051924	regulation of calcium ion transport	M00000000010000000	1	0
0	0	0	0	0	0	0	0	0	1	0	0	0	0	0	0	0	0	0	0	0	0	0	0	0	0	-3.1	0	0	0	0	0	0	0	GO:0034620	cellular response to unfolded protein	M00000000010000000	1	0
0	0	0	0	0	0	0	0	0	0	0	0	0	1	0	0	0	0	0	0	0	0	0	0	0	0	0	0	0	0	-2.8	0	0	0	GO:0030225	macrophage differentiation	M00000000000001000	1	0
0	0	0	0	1	0	0	0	0	0	0	0	0	0	0	0	0	0	0	0	0	-3.3	0	0	0	0	0	0	0	0	0	0	0	0	WP364	IL6 signaling	M00001000000000000	1	0
0	0	0	0	0	0	0	0	0	0	0	0	0	1	0	0	0	0	0	0	0	0	0	0	0	0	0	0	0	0	-2.2	0	0	0	GO:0050767	regulation of neurogenesis	M00000000000001000	1	0
0	0	0	0	0	0	0	0	0	0	0	0	0	1	0	0	0	0	0	0	0	0	0	0	0	0	0	0	0	0	-7.2	0	0	0	M264	PID TOLL ENDOGENOUS PATHWAY	M00000000000001000	1	0
0	0	0	0	0	1	0	0	0	0	0	0	0	0	0	0	0	0	0	0	0	0	-4.2	0	0	0	0	0	0	0	0	0	0	0	GO:0046209	nitric oxide metabolic process	M00000100000000000	1	0
0	0	0	0	0	0	0	0	0	1	0	0	0	0	0	0	0	0	0	0	0	0	0	0	0	0	-3.6	0	0	0	0	0	0	0	GO:0003014	renal system process	M00000000010000000	1	0
0	0	0	0	0	0	0	0	0	1	0	0	0	0	0	0	0	0	0	0	0	0	0	0	0	0	-2	0	0	0	0	0	0	0	GO:1904018	positive regulation of vasculature development	M00000000010000000	1	0
0	0	1	0	0	0	0	0	0	0	0	0	0	0	0	0	0	0	0	-3.6	0	0	0	0	0	0	0	0	0	0	0	0	0	0	WP3931	Embryonic stem cell pluripotency pathways	M00100000000000000	1	0
0	0	0	0	0	0	0	0	1	0	0	0	0	0	0	0	0	0	0	0	0	0	0	0	0	-2.3	0	0	0	0	0	0	0	0	GO:0006575	modified amino acid metabolic process	M00000000100000000	1	0
0	0	0	0	0	1	0	0	0	0	0	0	0	0	0	0	0	0	0	0	0	0	-4.6	0	0	0	0	0	0	0	0	0	0	0	GO:0006809	nitric oxide biosynthetic process	M00000100000000000	1	0
0	0	0	0	0	0	0	0	1	0	0	0	0	0	0	0	0	0	0	0	0	0	0	0	0	-3.2	0	0	0	0	0	0	0	0	GO:0043547	positive regulation of GTPase activity	M00000000100000000	1	0
0	0	0	0	1	0	0	0	0	0	0	0	0	0	0	0	0	0	0	0	0	-2	0	0	0	0	0	0	0	0	0	0	0	0	GO:0016567	protein ubiquitination	M00001000000000000	1	0
0	0	0	0	0	0	0	0	0	0	0	0	0	1	0	0	0	0	0	0	0	0	0	0	0	0	0	0	0	0	-2.1	0	0	0	R-HSA-9860931	Response of endothelial cells to shear stress	M00000000000001000	1	0
0	0	0	0	0	0	0	0	0	0	0	1	0	0	0	0	0	0	0	0	0	0	0	0	0	0	0	0	-2.6	0	0	0	0	0	GO:0051896	regulation of phosphatidylinositol 3-kinase/protein kinase B signal transduction	M00000000000100000	1	0
0	0	0	0	0	0	0	0	0	0	0	0	0	1	0	0	0	0	0	0	0	0	0	0	0	0	0	0	0	0	-2.5	0	0	0	WP5293	Acute myeloid leukemia	M00000000000001000	1	0
0	0	0	0	0	0	0	0	0	1	0	0	0	0	0	0	0	0	0	0	0	0	0	0	0	0	-7.1	0	0	0	0	0	0	0	GO:0036503	ERAD pathway	M00000000010000000	1	0
0	0	0	0	0	0	0	0	0	0	0	0	0	1	0	0	0	0	0	0	0	0	0	0	0	0	0	0	0	0	-3.4	0	0	0	GO:0090025	regulation of monocyte chemotaxis	M00000000000001000	1	0
0	0	0	0	0	0	0	0	0	0	0	0	0	1	0	0	0	0	0	0	0	0	0	0	0	0	0	0	0	0	-2.2	0	0	0	R-HSA-9820448	Developmental Cell Lineages of the Exocrine Pancreas	M00000000000001000	1	0
0	0	0	0	0	0	0	0	0	0	0	0	0	1	0	0	0	0	0	0	0	0	0	0	0	0	0	0	0	0	-6.5	0	0	0	GO:0018119	peptidyl-cysteine S-nitrosylation	M00000000000001000	1	0
0	0	0	0	0	0	0	0	0	0	0	0	0	1	0	0	0	0	0	0	0	0	0	0	0	0	0	0	0	0	-2.1	0	0	0	GO:1901888	regulation of cell junction assembly	M00000000000001000	1	0
0	0	0	0	0	0	0	0	0	1	0	0	0	0	0	0	0	0	0	0	0	0	0	0	0	0	-2.9	0	0	0	0	0	0	0	GO:0006612	protein targeting to membrane	M00000000010000000	1	0
0	0	0	0	0	0	0	0	0	0	0	0	0	1	0	0	0	0	0	0	0	0	0	0	0	0	0	0	0	0	-3.7	0	0	0	GO:0043371	negative regulation of CD4-positive, alpha-beta T cell differentiation	M00000000000001000	1	0
0	0	0	0	0	0	0	0	0	1	0	0	0	0	0	0	0	0	0	0	0	0	0	0	0	0	-2.9	0	0	0	0	0	0	0	GO:0035023	regulation of Rho protein signal transduction	M00000000010000000	1	0
0	0	0	0	0	0	0	0	0	1	0	0	0	0	0	0	0	0	0	0	0	0	0	0	0	0	-3	0	0	0	0	0	0	0	GO:0010498	proteasomal protein catabolic process	M00000000010000000	1	0
0	0	0	0	0	1	0	0	0	0	0	0	0	0	0	0	0	0	0	0	0	0	-2.2	0	0	0	0	0	0	0	0	0	0	0	GO:0033157	regulation of intracellular protein transport	M00000100000000000	1	0
0	0	0	0	0	0	0	0	1	0	0	0	0	0	0	0	0	0	0	0	0	0	0	0	0	-5	0	0	0	0	0	0	0	0	GO:0050765	negative regulation of phagocytosis	M00000000100000000	1	0
0	0	0	0	0	0	0	0	0	0	0	0	0	1	0	0	0	0	0	0	0	0	0	0	0	0	0	0	0	0	-3	0	0	0	M71	PID ILK PATHWAY	M00000000000001000	1	0
0	0	0	0	0	0	0	0	0	0	0	0	0	1	0	0	0	0	0	0	0	0	0	0	0	0	0	0	0	0	-5.7	0	0	0	GO:0002888	positive regulation of myeloid leukocyte mediated immunity	M00000000000001000	1	0
0	0	0	0	0	1	0	0	0	0	0	0	0	0	0	0	0	0	0	0	0	0	-3	0	0	0	0	0	0	0	0	0	0	0	GO:0010803	regulation of tumor necrosis factor-mediated signaling pathway	M00000100000000000	1	0
0	0	1	0	0	0	0	0	0	0	0	0	0	0	0	0	0	0	0	-2.6	0	0	0	0	0	0	0	0	0	0	0	0	0	0	GO:0048511	rhythmic process	M00100000000000000	1	0
0	0	0	0	0	1	0	0	0	0	0	0	0	0	0	0	0	0	0	0	0	0	-6.1	0	0	0	0	0	0	0	0	0	0	0	GO:0038111	interleukin-7-mediated signaling pathway	M00000100000000000	1	0
0	0	0	0	0	0	0	0	0	0	0	0	0	1	0	0	0	0	0	0	0	0	0	0	0	0	0	0	0	0	-3.1	0	0	0	WP4564	Neural crest cell migration during development	M00000000000001000	1	0
0	0	0	0	0	0	0	0	0	0	0	1	0	0	0	0	0	0	0	0	0	0	0	0	0	0	0	0	-3.3	0	0	0	0	0	GO:0050680	negative regulation of epithelial cell proliferation	M00000000000100000	1	0
0	0	0	0	1	0	0	0	0	0	0	0	0	0	0	0	0	0	0	0	0	-6.2	0	0	0	0	0	0	0	0	0	0	0	0	R-HSA-9909505	Modulation of host responses by IFN-stimulated genes	M00001000000000000	1	0
0	0	0	0	0	0	0	0	0	0	0	1	0	0	0	0	0	0	0	0	0	0	0	0	0	0	0	0	-4.2	0	0	0	0	0	WP4263	Pancreatic adenocarcinoma pathway	M00000000000100000	1	0
0	0	0	0	1	0	0	0	0	0	0	0	0	0	0	0	0	0	0	0	0	-3.8	0	0	0	0	0	0	0	0	0	0	0	0	GO:0032703	negative regulation of interleukin-2 production	M00001000000000000	1	0
0	0	0	0	0	0	0	0	0	0	0	0	0	1	0	0	0	0	0	0	0	0	0	0	0	0	0	0	0	0	-2.4	0	0	0	GO:0045859	regulation of protein kinase activity	M00000000000001000	1	0
0	0	0	0	0	0	0	0	0	1	0	0	0	0	0	0	0	0	0	0	0	0	0	0	0	0	-2.3	0	0	0	0	0	0	0	GO:0048608	reproductive structure development	M00000000010000000	1	0
0	0	1	0	0	0	0	0	0	0	0	0	0	0	0	0	0	0	0	-4.5	0	0	0	0	0	0	0	0	0	0	0	0	0	0	R-HSA-6796648	TP53 Regulates Transcription of DNA Repair Genes	M00100000000000000	1	0
0	0	0	0	0	0	0	0	0	0	0	1	0	0	0	0	0	0	0	0	0	0	0	0	0	0	0	0	-2.7	0	0	0	0	0	GO:0007611	learning or memory	M00000000000100000	1	0
0	0	0	0	0	1	0	0	0	0	0	0	0	0	0	0	0	0	0	0	0	0	-2.2	0	0	0	0	0	0	0	0	0	0	0	GO:0072657	protein localization to membrane	M00000100000000000	1	0
0	0	0	0	1	0	0	0	0	0	0	0	0	0	0	0	0	0	0	0	0	-2.9	0	0	0	0	0	0	0	0	0	0	0	0	R-HSA-380108	Chemokine receptors bind chemokines	M00001000000000000	1	0
0	0	0	0	0	0	0	0	0	1	0	0	0	0	0	0	0	0	0	0	0	0	0	0	0	0	-2.5	0	0	0	0	0	0	0	GO:0034762	regulation of transmembrane transport	M00000000010000000	1	0
0	0	0	0	0	0	0	0	0	0	0	1	0	0	0	0	0	0	0	0	0	0	0	0	0	0	0	0	-3.8	0	0	0	0	0	GO:0061844	antimicrobial humoral immune response mediated by antimicrobial peptide	M00000000000100000	1	0
0	0	0	0	0	0	0	0	1	0	0	0	0	0	0	0	0	0	0	0	0	0	0	0	0	-2.9	0	0	0	0	0	0	0	0	GO:0001938	positive regulation of endothelial cell proliferation	M00000000100000000	1	0
0	0	1	0	0	0	0	0	0	0	0	0	0	0	0	0	0	0	0	-2.3	0	0	0	0	0	0	0	0	0	0	0	0	0	0	GO:0006338	chromatin remodeling	M00100000000000000	1	0
0	0	0	0	0	0	0	0	0	1	0	0	0	0	0	0	0	0	0	0	0	0	0	0	0	0	-2.5	0	0	0	0	0	0	0	WP2006	miR targeted genes in squamous cell	M00000000010000000	1	0
0	0	0	0	0	0	0	0	0	0	0	0	0	1	0	0	0	0	0	0	0	0	0	0	0	0	0	0	0	0	-2.4	0	0	0	GO:0010632	regulation of epithelial cell migration	M00000000000001000	1	0
0	0	1	0	0	0	0	0	0	0	0	0	0	0	0	0	0	0	0	-2.8	0	0	0	0	0	0	0	0	0	0	0	0	0	0	GO:0141188	nucleic acid catabolic process	M00100000000000000	1	0
0	0	0	0	0	0	0	0	0	0	0	0	0	1	0	0	0	0	0	0	0	0	0	0	0	0	0	0	0	0	-2.9	0	0	0	GO:0044788	modulation by host of viral process	M00000000000001000	1	0
0	0	0	0	1	0	0	0	0	0	0	0	0	0	0	0	0	0	0	0	0	-2.8	0	0	0	0	0	0	0	0	0	0	0	0	WP5362	TAR syndrome	M00001000000000000	1	0
0	0	0	0	1	0	0	0	0	0	0	0	0	0	0	0	0	0	0	0	0	-4.7	0	0	0	0	0	0	0	0	0	0	0	0	GO:0060333	type II interferon-mediated signaling pathway	M00001000000000000	1	0
0	0	0	0	0	0	0	0	0	0	0	0	0	1	0	0	0	0	0	0	0	0	0	0	0	0	0	0	0	0	-2.4	0	0	0	GO:2000377	regulation of reactive oxygen species metabolic process	M00000000000001000	1	0
0	0	0	0	0	1	0	0	0	0	0	0	0	0	0	0	0	0	0	0	0	0	-4.7	0	0	0	0	0	0	0	0	0	0	0	GO:0098760	response to interleukin-7	M00000100000000000	1	0
0	0	0	0	1	0	0	0	0	0	0	0	0	0	0	0	0	0	0	0	0	-6.3	0	0	0	0	0	0	0	0	0	0	0	0	GO:0140971	regulation of AIM2 inflammasome complex assembly	M00001000000000000	1	0
0	0	0	0	0	0	0	0	0	0	0	0	0	1	0	0	0	0	0	0	0	0	0	0	0	0	0	0	0	0	-2.6	0	0	0	GO:0030900	forebrain development	M00000000000001000	1	0
0	0	0	0	0	0	0	0	1	0	0	0	0	0	0	0	0	0	0	0	0	0	0	0	0	-2	0	0	0	0	0	0	0	0	GO:0032868	response to insulin	M00000000100000000	1	0
0	0	0	0	0	0	0	0	0	1	0	0	0	0	0	0	0	0	0	0	0	0	0	0	0	0	-2.5	0	0	0	0	0	0	0	GO:0051282	regulation of sequestering of calcium ion	M00000000010000000	1	0
0	0	0	0	0	0	1	0	0	0	0	0	0	0	0	0	0	0	0	0	0	0	0	-2.7	0	0	0	0	0	0	0	0	0	0	WP2004	miR targeted genes in lymphocytes	M00000010000000000	1	0
0	0	0	0	0	0	0	0	0	0	0	0	0	1	0	0	0	0	0	0	0	0	0	0	0	0	0	0	0	0	-2.9	0	0	0	GO:0046636	negative regulation of alpha-beta T cell activation	M00000000000001000	1	0
0	0	0	0	0	0	0	0	0	1	0	0	0	0	0	0	0	0	0	0	0	0	0	0	0	0	-2.9	0	0	0	0	0	0	0	R-HSA-9013423	RAC3 GTPase cycle	M00000000010000000	1	0
0	0	0	0	0	0	0	0	0	0	0	0	0	1	0	0	0	0	0	0	0	0	0	0	0	0	0	0	0	0	-3.4	0	0	0	GO:0090322	regulation of superoxide metabolic process	M00000000000001000	1	0
0	0	0	0	1	0	0	0	0	0	0	0	0	0	0	0	0	0	0	0	0	-3	0	0	0	0	0	0	0	0	0	0	0	0	GO:0045058	T cell selection	M00001000000000000	1	0
0	0	0	0	0	0	0	0	0	0	1	0	0	0	0	0	0	0	0	0	0	0	0	0	0	0	0	-3.2	0	0	0	0	0	0	GO:0050848	regulation of calcium-mediated signaling	M00000000001000000	1	0
0	0	0	0	0	0	0	0	1	0	0	0	0	0	0	0	0	0	0	0	0	0	0	0	0	-2.9	0	0	0	0	0	0	0	0	GO:0150063	visual system development	M00000000100000000	1	0
0	0	0	0	0	0	0	0	0	0	0	0	0	1	0	0	0	0	0	0	0	0	0	0	0	0	0	0	0	0	-3.2	0	0	0	GO:2000515	negative regulation of CD4-positive, alpha-beta T cell activation	M00000000000001000	1	0
0	0	0	0	0	0	0	0	0	0	0	0	0	1	0	0	0	0	0	0	0	0	0	0	0	0	0	0	0	0	-2.1	0	0	0	GO:0000375	RNA splicing, via transesterification reactions	M00000000000001000	1	0
0	0	0	0	0	0	0	0	0	0	0	0	0	1	0	0	0	0	0	0	0	0	0	0	0	0	0	0	0	0	-2.3	0	0	0	GO:0043536	positive regulation of blood vessel endothelial cell migration	M00000000000001000	1	0
0	0	0	0	1	0	0	0	0	0	0	0	0	0	0	0	0	0	0	0	0	-3.3	0	0	0	0	0	0	0	0	0	0	0	0	GO:0070232	regulation of T cell apoptotic process	M00001000000000000	1	0
0	0	0	0	0	0	0	0	0	1	0	0	0	0	0	0	0	0	0	0	0	0	0	0	0	0	-4.9	0	0	0	0	0	0	0	GO:0006986	response to unfolded protein	M00000000010000000	1	0
0	0	0	0	0	0	0	0	0	0	0	0	0	1	0	0	0	0	0	0	0	0	0	0	0	0	0	0	0	0	-3.2	0	0	0	GO:0061900	glial cell activation	M00000000000001000	1	0
0	0	0	0	0	0	0	0	0	0	0	0	1	0	0	0	0	0	0	0	0	0	0	0	0	0	0	0	0	-6.1	0	0	0	0	R-HSA-209560	NF-kB is activated and signals survival	M00000000000010000	1	0
0	0	0	0	0	0	0	0	0	0	0	0	0	1	0	0	0	0	0	0	0	0	0	0	0	0	0	0	0	0	-2.5	0	0	0	GO:2001244	positive regulation of intrinsic apoptotic signaling pathway	M00000000000001000	1	0
0	0	0	0	0	0	0	0	0	0	0	0	0	1	0	0	0	0	0	0	0	0	0	0	0	0	0	0	0	0	-2.2	0	0	0	GO:0002009	morphogenesis of an epithelium	M00000000000001000	1	0
0	0	0	0	0	0	0	0	0	1	0	0	0	0	0	0	0	0	0	0	0	0	0	0	0	0	-2.6	0	0	0	0	0	0	0	GO:1903050	regulation of proteolysis involved in protein catabolic process	M00000000010000000	1	0
0	0	0	0	0	0	0	0	0	0	0	0	0	1	0	0	0	0	0	0	0	0	0	0	0	0	0	0	0	0	-2	0	0	0	GO:0021537	telencephalon development	M00000000000001000	1	0
0	0	0	0	0	0	0	0	0	0	0	0	0	1	0	0	0	0	0	0	0	0	0	0	0	0	0	0	0	0	-2.2	0	0	0	GO:0033673	negative regulation of kinase activity	M00000000000001000	1	0
0	0	0	0	0	0	0	0	0	0	0	0	0	1	0	0	0	0	0	0	0	0	0	0	0	0	0	0	0	0	-4.1	0	0	0	GO:2000404	regulation of T cell migration	M00000000000001000	1	0
0	0	0	0	0	0	0	0	0	0	0	0	0	1	0	0	0	0	0	0	0	0	0	0	0	0	0	0	0	0	-2.6	0	0	0	GO:0007043	cell-cell junction assembly	M00000000000001000	1	0
0	0	0	0	1	0	0	0	0	0	0	0	0	0	0	0	0	0	0	0	0	-3.7	0	0	0	0	0	0	0	0	0	0	0	0	R-HSA-2173795	Downregulation of SMAD2/3:SMAD4 transcriptional activity	M00001000000000000	1	0
0	0	0	0	0	0	0	0	0	0	0	0	0	1	0	0	0	0	0	0	0	0	0	0	0	0	0	0	0	0	-2.1	0	0	0	GO:0014910	regulation of smooth muscle cell migration	M00000000000001000	1	0
0	0	0	0	0	0	0	0	0	0	0	0	0	1	0	0	0	0	0	0	0	0	0	0	0	0	0	0	0	0	-3.2	0	0	0	GO:0043535	regulation of blood vessel endothelial cell migration	M00000000000001000	1	0
0	0	0	0	1	0	0	0	0	0	0	0	0	0	0	0	0	0	0	0	0	-5.4	0	0	0	0	0	0	0	0	0	0	0	0	GO:0070228	regulation of lymphocyte apoptotic process	M00001000000000000	1	0
0	0	0	0	0	0	0	0	0	0	0	0	0	1	0	0	0	0	0	0	0	0	0	0	0	0	0	0	0	0	-2.2	0	0	0	M5880	NABA ECM AFFILIATED	M00000000000001000	1	0
0	0	0	0	0	1	0	0	0	0	0	0	0	0	0	0	0	0	0	0	0	0	-3.7	0	0	0	0	0	0	0	0	0	0	0	GO:0031295	T cell costimulation	M00000100000000000	1	0
0	0	0	0	0	0	1	0	0	0	0	0	0	0	0	0	0	0	0	0	0	0	0	-2.7	0	0	0	0	0	0	0	0	0	0	GO:0043484	regulation of RNA splicing	M00000010000000000	1	0
0	0	0	0	0	0	0	0	0	0	0	0	0	1	0	0	0	0	0	0	0	0	0	0	0	0	0	0	0	0	-2.5	0	0	0	hsa04142	Lysosome	M00000000000001000	1	0
0	0	0	0	0	0	0	0	0	0	0	0	0	1	0	0	0	0	0	0	0	0	0	0	0	0	0	0	0	0	-4.5	0	0	0	WP3937	Microglia pathogen phagocytosis pathway	M00000000000001000	1	0
0	0	0	0	0	0	0	0	0	0	0	0	0	1	0	0	0	0	0	0	0	0	0	0	0	0	0	0	0	0	-2.4	0	0	0	GO:0045670	regulation of osteoclast differentiation	M00000000000001000	1	0
0	0	0	0	0	0	0	0	0	0	1	0	0	0	0	0	0	0	0	0	0	0	0	0	0	0	0	-6.6	0	0	0	0	0	0	GO:0002230	positive regulation of defense response to virus by host	M00000000001000000	1	0
0	0	0	0	0	0	0	0	0	0	0	0	0	1	0	0	0	0	0	0	0	0	0	0	0	0	0	0	0	0	-3.3	0	0	0	GO:0061081	positive regulation of myeloid leukocyte cytokine production involved in immune response	M00000000000001000	1	0
0	0	0	0	0	0	0	0	0	1	0	0	0	0	0	0	0	0	0	0	0	0	0	0	0	0	-5	0	0	0	0	0	0	0	GO:0030970	retrograde protein transport, ER to cytosol	M00000000010000000	1	0
0	0	0	0	0	0	0	0	0	0	0	0	0	1	0	0	0	0	0	0	0	0	0	0	0	0	0	0	0	0	-3	0	0	0	GO:0045927	positive regulation of growth	M00000000000001000	1	0
0	0	0	0	0	1	0	0	0	0	0	0	0	0	0	0	0	0	0	0	0	0	-4.7	0	0	0	0	0	0	0	0	0	0	0	GO:0045428	regulation of nitric oxide biosynthetic process	M00000100000000000	1	0
0	0	0	0	0	0	0	0	0	0	0	0	0	1	0	0	0	0	0	0	0	0	0	0	0	0	0	0	0	0	-2.2	0	0	0	GO:0035150	regulation of tube size	M00000000000001000	1	0
0	0	0	0	0	0	0	0	0	0	0	0	0	1	0	0	0	0	0	0	0	0	0	0	0	0	0	0	0	0	-2.6	0	0	0	M8	PID ENDOTHELIN PATHWAY	M00000000000001000	1	0
0	0	0	0	0	0	0	0	0	0	0	0	0	1	0	0	0	0	0	0	0	0	0	0	0	0	0	0	0	0	-3.1	0	0	0	GO:0008544	epidermis development	M00000000000001000	1	0
0	0	0	0	1	0	0	0	0	0	0	0	0	0	0	0	0	0	0	0	0	-2.6	0	0	0	0	0	0	0	0	0	0	0	0	GO:0045765	regulation of angiogenesis	M00001000000000000	1	0
0	0	0	0	1	0	0	0	0	0	0	0	0	0	0	0	0	0	0	0	0	-3.3	0	0	0	0	0	0	0	0	0	0	0	0	GO:1902229	regulation of intrinsic apoptotic signaling pathway in response to DNA damage	M00001000000000000	1	0
0	0	0	0	0	0	0	0	0	1	0	0	0	0	0	0	0	0	0	0	0	0	0	0	0	0	-5	0	0	0	0	0	0	0	GO:1903513	endoplasmic reticulum to cytosol transport	M00000000010000000	1	0
0	0	0	0	0	0	0	0	1	0	0	0	0	0	0	0	0	0	0	0	0	0	0	0	0	-2.5	0	0	0	0	0	0	0	0	GO:0046328	regulation of JNK cascade	M00000000100000000	1	0
0	0	0	0	0	0	0	0	0	0	0	0	0	1	0	0	0	0	0	0	0	0	0	0	0	0	0	0	0	0	-3.9	0	0	0	GO:0022604	regulation of cell morphogenesis	M00000000000001000	1	0
0	0	0	0	0	0	0	0	0	0	0	1	0	0	0	0	0	0	0	0	0	0	0	0	0	0	0	0	-3.3	0	0	0	0	0	GO:0050796	regulation of insulin secretion	M00000000000100000	1	0
0	0	0	0	0	1	0	0	0	0	0	0	0	0	0	0	0	0	0	0	0	0	-2.4	0	0	0	0	0	0	0	0	0	0	0	GO:0006606	protein import into nucleus	M00000100000000000	1	0
0	0	0	0	1	0	0	0	0	0	0	0	0	0	0	0	0	0	0	0	0	-3	0	0	0	0	0	0	0	0	0	0	0	0	GO:0071622	regulation of granulocyte chemotaxis	M00001000000000000	1	0
0	0	0	0	1	0	0	0	0	0	0	0	0	0	0	0	0	0	0	0	0	-4.1	0	0	0	0	0	0	0	0	0	0	0	0	GO:0060339	negative regulation of type I interferon-mediated signaling pathway	M00001000000000000	1	0
0	0	0	0	0	0	0	0	0	1	0	0	0	0	0	0	0	0	0	0	0	0	0	0	0	0	-2.6	0	0	0	0	0	0	0	GO:0007040	lysosome organization	M00000000010000000	1	0
0	0	0	0	0	0	0	0	0	0	1	0	0	0	0	0	0	0	0	0	0	0	0	0	0	0	0	-5	0	0	0	0	0	0	GO:0045953	negative regulation of natural killer cell mediated cytotoxicity	M00000000001000000	1	0
0	0	0	0	0	0	0	0	0	0	0	0	0	1	0	0	0	0	0	0	0	0	0	0	0	0	0	0	0	0	-2.2	0	0	0	GO:0090049	regulation of cell migration involved in sprouting angiogenesis	M00000000000001000	1	0
0	0	0	0	0	0	0	0	0	0	0	0	0	1	0	0	0	0	0	0	0	0	0	0	0	0	0	0	0	0	-3.2	0	0	0	WP524	G13 signaling	M00000000000001000	1	0
0	0	0	0	1	0	0	0	0	0	0	0	0	0	0	0	0	0	0	0	0	-3.6	0	0	0	0	0	0	0	0	0	0	0	0	WP4868	Type I interferon induction and signaling during SARS CoV 2 infection	M00001000000000000	1	0
0	0	0	0	0	0	0	0	0	1	0	0	0	0	0	0	0	0	0	0	0	0	0	0	0	0	-13	0	0	0	0	0	0	0	hsa04141	Protein processing in endoplasmic reticulum	M00000000010000000	1	0
0	0	0	0	0	0	0	0	0	0	0	0	0	1	0	0	0	0	0	0	0	0	0	0	0	0	0	0	0	0	-3.1	0	0	0	M159	PID AMB2 NEUTROPHILS PATHWAY	M00000000000001000	1	0
0	0	0	0	0	0	0	0	1	0	0	0	0	0	0	0	0	0	0	0	0	0	0	0	0	-2.2	0	0	0	0	0	0	0	0	GO:0009743	response to carbohydrate	M00000000100000000	1	0
0	0	0	0	0	0	0	0	0	0	0	0	0	1	0	0	0	0	0	0	0	0	0	0	0	0	0	0	0	0	-4	0	0	0	M278	PID RAC1 PATHWAY	M00000000000001000	1	0
0	0	0	0	0	0	0	0	0	0	0	0	0	1	0	0	0	0	0	0	0	0	0	0	0	0	0	0	0	0	-2.4	0	0	0	GO:2000379	positive regulation of reactive oxygen species metabolic process	M00000000000001000	1	0
0	0	0	0	0	0	0	0	0	0	0	0	0	1	0	0	0	0	0	0	0	0	0	0	0	0	0	0	0	0	-2.2	0	0	0	GO:0030307	positive regulation of cell growth	M00000000000001000	1	0
0	0	0	0	1	0	0	0	0	0	0	0	0	0	0	0	0	0	0	0	0	-4.2	0	0	0	0	0	0	0	0	0	0	0	0	GO:0045061	thymic T cell selection	M00001000000000000	1	0
0	0	0	0	0	0	0	0	0	0	0	0	0	1	0	0	0	0	0	0	0	0	0	0	0	0	0	0	0	0	-3.4	0	0	0	GO:0000902	cell morphogenesis	M00000000000001000	1	0
0	0	0	0	0	0	0	0	0	0	0	0	0	1	0	0	0	0	0	0	0	0	0	0	0	0	0	0	0	0	-4.4	0	0	0	M285	PID HNF3A PATHWAY	M00000000000001000	1	0
0	0	0	0	0	0	0	0	0	0	0	0	0	1	0	0	0	0	0	0	0	0	0	0	0	0	0	0	0	0	-2.8	0	0	0	GO:0006968	cellular defense response	M00000000000001000	1	0
0	0	0	0	1	0	0	0	0	0	0	0	0	0	0	0	0	0	0	0	0	-2.8	0	0	0	0	0	0	0	0	0	0	0	0	R-HSA-5358351	Signaling by Hedgehog	M00001000000000000	1	0
0	0	0	0	0	0	0	0	0	0	0	0	0	1	0	0	0	0	0	0	0	0	0	0	0	0	0	0	0	0	-3.6	0	0	0	M81	PID CDC42 PATHWAY	M00000000000001000	1	0
0	0	0	0	0	0	0	0	0	0	0	0	0	1	0	0	0	0	0	0	0	0	0	0	0	0	0	0	0	0	-3.8	0	0	0	GO:0045591	positive regulation of regulatory T cell differentiation	M00000000000001000	1	0
0	0	0	0	0	0	0	0	0	0	0	0	1	0	0	0	0	0	0	0	0	0	0	0	0	0	0	0	0	-5.1	0	0	0	0	R-HSA-9648002	RAS processing	M00000000000010000	1	0
0	0	0	0	0	1	0	0	0	0	0	0	0	0	0	0	0	0	0	0	0	0	-2.2	0	0	0	0	0	0	0	0	0	0	0	WP1984	Integrated breast cancer pathway	M00000100000000000	1	0
0	0	0	0	0	0	0	0	0	1	0	0	0	0	0	0	0	0	0	0	0	0	0	0	0	0	-3.3	0	0	0	0	0	0	0	GO:0019731	antibacterial humoral response	M00000000010000000	1	0
0	0	0	0	0	0	0	0	0	1	0	0	0	0	0	0	0	0	0	0	0	0	0	0	0	0	-6.1	0	0	0	0	0	0	0	WP5540	Multiple sclerosis mechanism and therapies	M00000000010000000	1	0
0	0	0	0	1	0	0	0	0	0	0	0	0	0	0	0	0	0	0	0	0	-3.3	0	0	0	0	0	0	0	0	0	0	0	0	GO:0002456	T cell mediated immunity	M00001000000000000	1	0
0	0	0	0	1	0	0	0	0	0	0	0	0	0	0	0	0	0	0	0	0	-2.6	0	0	0	0	0	0	0	0	0	0	0	0	GO:0050854	regulation of antigen receptor-mediated signaling pathway	M00001000000000000	1	0
0	0	0	0	0	0	0	0	0	0	0	0	0	1	0	0	0	0	0	0	0	0	0	0	0	0	0	0	0	0	-4.6	0	0	0	R-HSA-8950505	Gene and protein expression by JAK-STAT signaling after Interleukin-12 stimulation	M00000000000001000	1	0
0	0	1	0	0	0	0	0	0	0	0	0	0	0	0	0	0	0	0	-3.6	0	0	0	0	0	0	0	0	0	0	0	0	0	0	GO:1903076	regulation of protein localization to plasma membrane	M00100000000000000	1	0
0	0	0	0	1	0	0	0	0	0	0	0	0	0	0	0	0	0	0	0	0	-2.4	0	0	0	0	0	0	0	0	0	0	0	0	GO:0098586	cellular response to virus	M00001000000000000	1	0
0	0	0	0	0	0	0	0	0	1	0	0	0	0	0	0	0	0	0	0	0	0	0	0	0	0	-2.9	0	0	0	0	0	0	0	GO:2000177	regulation of neural precursor cell proliferation	M00000000010000000	1	0
0	0	0	0	0	0	0	0	1	0	0	0	0	0	0	0	0	0	0	0	0	0	0	0	0	-2.3	0	0	0	0	0	0	0	0	GO:0043010	camera-type eye development	M00000000100000000	1	0
0	0	0	0	0	0	0	0	0	1	0	0	0	0	0	0	0	0	0	0	0	0	0	0	0	0	-4.7	0	0	0	0	0	0	0	GO:0097205	renal filtration	M00000000010000000	1	0
0	0	0	0	0	0	0	0	0	0	0	0	0	1	0	0	0	0	0	0	0	0	0	0	0	0	0	0	0	0	-2.2	0	0	0	GO:0043537	negative regulation of blood vessel endothelial cell migration	M00000000000001000	1	0
0	0	0	0	1	0	0	0	0	0	0	0	0	0	0	0	0	0	0	0	0	-3.1	0	0	0	0	0	0	0	0	0	0	0	0	GO:0030890	positive regulation of B cell proliferation	M00001000000000000	1	0
0	0	0	0	1	0	0	0	0	0	0	0	0	0	0	0	0	0	0	0	0	-2.6	0	0	0	0	0	0	0	0	0	0	0	0	R-HSA-9772573	Late SARS-CoV-2 Infection Events	M00001000000000000	1	0
0	0	0	0	0	1	0	0	0	0	0	0	0	0	0	0	0	0	0	0	0	0	-4.9	0	0	0	0	0	0	0	0	0	0	0	GO:0002686	negative regulation of leukocyte migration	M00000100000000000	1	0
0	0	0	0	0	0	0	0	0	0	0	0	0	1	0	0	0	0	0	0	0	0	0	0	0	0	0	0	0	0	-2.5	0	0	0	GO:0010811	positive regulation of cell-substrate adhesion	M00000000000001000	1	0
0	0	0	0	0	0	0	0	0	0	0	0	0	1	0	0	0	0	0	0	0	0	0	0	0	0	0	0	0	0	-3.4	0	0	0	GO:0032732	positive regulation of interleukin-1 production	M00000000000001000	1	0
0	0	0	0	0	0	0	0	0	0	0	0	0	1	0	0	0	0	0	0	0	0	0	0	0	0	0	0	0	0	-4.8	0	0	0	R-HSA-2029481	FCGR activation	M00000000000001000	1	0
0	0	0	0	1	0	0	0	0	0	0	0	0	0	0	0	0	0	0	0	0	-2.3	0	0	0	0	0	0	0	0	0	0	0	0	R-HSA-2467813	Separation of Sister Chromatids	M00001000000000000	1	0
0	0	0	0	0	0	0	0	1	0	0	0	0	0	0	0	0	0	0	0	0	0	0	0	0	-2.5	0	0	0	0	0	0	0	0	hsa05224	Breast cancer	M00000000100000000	1	0
0	0	0	0	0	0	0	0	0	1	0	0	0	0	0	0	0	0	0	0	0	0	0	0	0	0	-2.3	0	0	0	0	0	0	0	GO:0022411	cellular component disassembly	M00000000010000000	1	0
0	0	0	0	0	0	0	0	0	1	0	0	0	0	0	0	0	0	0	0	0	0	0	0	0	0	-6.8	0	0	0	0	0	0	0	WP5348	11p11 2 copy number variation syndrome	M00000000010000000	1	0
0	0	0	0	0	0	0	0	0	0	0	0	0	1	0	0	0	0	0	0	0	0	0	0	0	0	0	0	0	0	-4.3	0	0	0	R-HSA-5602498	MyD88 deficiency (TLR2/4)	M00000000000001000	1	0
0	0	0	0	0	0	0	0	0	1	0	0	0	0	0	0	0	0	0	0	0	0	0	0	0	0	-2.3	0	0	0	0	0	0	0	WP536	Calcium regulation in cardiac cells	M00000000010000000	1	0
0	0	0	0	0	0	0	0	0	1	0	0	0	0	0	0	0	0	0	0	0	0	0	0	0	0	-2.6	0	0	0	0	0	0	0	GO:0080171	lytic vacuole organization	M00000000010000000	1	0
0	0	0	0	0	0	0	0	0	0	0	0	0	1	0	0	0	0	0	0	0	0	0	0	0	0	0	0	0	0	-3.2	0	0	0	GO:0046632	alpha-beta T cell differentiation	M00000000000001000	1	0
0	0	0	0	0	1	0	0	0	0	0	0	0	0	0	0	0	0	0	0	0	0	-2.8	0	0	0	0	0	0	0	0	0	0	0	WP4172	PI3K Akt signaling	M00000100000000000	1	0
0	0	0	0	0	0	0	0	0	0	0	0	0	1	0	0	0	0	0	0	0	0	0	0	0	0	0	0	0	0	-3	0	0	0	WP4136	Fibrin complement receptor 3 signaling	M00000000000001000	1	0
0	0	0	0	1	0	0	0	0	0	0	0	0	0	0	0	0	0	0	0	0	-2.6	0	0	0	0	0	0	0	0	0	0	0	0	hsa04917	Prolactin signaling pathway	M00001000000000000	1	0
0	0	0	0	1	0	0	0	0	0	0	0	0	0	0	0	0	0	0	0	0	-2	0	0	0	0	0	0	0	0	0	0	0	0	R-HSA-68882	Mitotic Anaphase	M00001000000000000	1	0
0	0	0	0	0	0	0	0	0	0	0	1	0	0	0	0	0	0	0	0	0	0	0	0	0	0	0	0	-4.4	0	0	0	0	0	hsa05212	Pancreatic cancer	M00000000000100000	1	0
0	0	0	0	1	0	0	0	0	0	0	0	0	0	0	0	0	0	0	0	0	-3.1	0	0	0	0	0	0	0	0	0	0	0	0	R-HSA-9012852	Signaling by NOTCH3	M00001000000000000	1	0
0	0	0	0	0	1	0	0	0	0	0	0	0	0	0	0	0	0	0	0	0	0	-3.3	0	0	0	0	0	0	0	0	0	0	0	M28	PID IL4 2PATHWAY	M00000100000000000	1	0
0	0	0	0	1	0	0	0	0	0	0	0	0	0	0	0	0	0	0	0	0	-2.6	0	0	0	0	0	0	0	0	0	0	0	0	WP5473	Cytokine cytokine receptor interaction	M00001000000000000	1	0
0	0	0	0	1	0	0	0	0	0	0	0	0	0	0	0	0	0	0	0	0	-2.4	0	0	0	0	0	0	0	0	0	0	0	0	R-HSA-983231	Factors involved in megakaryocyte development and platelet production	M00001000000000000	1	0
0	0	0	0	0	1	0	0	0	0	0	0	0	0	0	0	0	0	0	0	0	0	-3.1	0	0	0	0	0	0	0	0	0	0	0	R-HSA-9659379	Sensory processing of sound	M00000100000000000	1	0
0	0	0	0	1	0	0	0	0	0	0	0	0	0	0	0	0	0	0	0	0	-3	0	0	0	0	0	0	0	0	0	0	0	0	GO:0050918	positive chemotaxis	M00001000000000000	1	0
0	0	0	0	0	0	0	0	0	0	0	0	0	1	0	0	0	0	0	0	0	0	0	0	0	0	0	0	0	0	-3.6	0	0	0	GO:0051893	regulation of focal adhesion assembly	M00000000000001000	1	0
0	0	0	0	0	0	0	0	0	0	0	0	0	1	0	0	0	0	0	0	0	0	0	0	0	0	0	0	0	0	-5.2	0	0	0	GO:0001794	type IIa hypersensitivity	M00000000000001000	1	0
0	0	0	0	0	0	0	0	0	0	0	0	0	1	0	0	0	0	0	0	0	0	0	0	0	0	0	0	0	0	-3.8	0	0	0	hsa04928	Parathyroid hormone synthesis, secretion and action	M00000000000001000	1	0
0	0	0	0	0	0	0	0	0	1	0	0	0	0	0	0	0	0	0	0	0	0	0	0	0	0	-3.4	0	0	0	0	0	0	0	GO:0051701	biological process involved in interaction with host	M00000000010000000	1	0
0	0	0	0	0	1	0	0	0	0	0	0	0	0	0	0	0	0	0	0	0	0	-2.5	0	0	0	0	0	0	0	0	0	0	0	hsa04919	Thyroid hormone signaling pathway	M00000100000000000	1	0
0	0	0	0	0	0	0	0	0	0	0	0	0	1	0	0	0	0	0	0	0	0	0	0	0	0	0	0	0	0	-5.2	0	0	0	GO:0001788	antibody-dependent cellular cytotoxicity	M00000000000001000	1	0
0	0	0	0	1	0	0	0	0	0	0	0	0	0	0	0	0	0	0	0	0	-2.7	0	0	0	0	0	0	0	0	0	0	0	0	GO:2000351	regulation of endothelial cell apoptotic process	M00001000000000000	1	0
0	0	0	0	1	0	0	0	0	0	0	0	0	0	0	0	0	0	0	0	0	-3.8	0	0	0	0	0	0	0	0	0	0	0	0	R-HSA-9682385	FLT3 signaling in disease	M00001000000000000	1	0
0	0	0	0	0	0	0	0	0	0	0	0	0	1	0	0	0	0	0	0	0	0	0	0	0	0	0	0	0	0	-2.6	0	0	0	GO:0071709	membrane assembly	M00000000000001000	1	0
0	0	0	0	0	1	0	0	0	0	0	0	0	0	0	0	0	0	0	0	0	0	-3.2	0	0	0	0	0	0	0	0	0	0	0	GO:0030101	natural killer cell activation	M00000100000000000	1	0
0	0	0	0	0	1	0	0	0	0	0	0	0	0	0	0	0	0	0	0	0	0	-4.6	0	0	0	0	0	0	0	0	0	0	0	GO:0002689	negative regulation of leukocyte chemotaxis	M00000100000000000	1	0
0	0	0	0	1	0	0	0	0	0	0	0	0	0	0	0	0	0	0	0	0	-3.1	0	0	0	0	0	0	0	0	0	0	0	0	GO:1900225	regulation of NLRP3 inflammasome complex assembly	M00001000000000000	1	0
0	0	0	0	1	0	0	0	0	0	0	0	0	0	0	0	0	0	0	0	0	-2.6	0	0	0	0	0	0	0	0	0	0	0	0	R-HSA-5654738	Signaling by FGFR2	M00001000000000000	1	0
0	0	1	0	0	0	0	0	0	0	0	0	0	0	0	0	0	0	0	-2.4	0	0	0	0	0	0	0	0	0	0	0	0	0	0	GO:0036293	response to decreased oxygen levels	M00100000000000000	1	0
0	0	0	0	0	0	0	0	1	0	0	0	0	0	0	0	0	0	0	0	0	0	0	0	0	-2.4	0	0	0	0	0	0	0	0	hsa05225	Hepatocellular carcinoma	M00000000100000000	1	0
0	0	0	0	1	0	0	0	0	0	0	0	0	0	0	0	0	0	0	0	0	-2	0	0	0	0	0	0	0	0	0	0	0	0	hsa05022	Pathways of neurodegeneration - multiple diseases	M00001000000000000	1	0
0	0	0	0	0	0	0	0	0	0	0	0	0	1	0	0	0	0	0	0	0	0	0	0	0	0	0	0	0	0	-5.5	0	0	0	M11	PID PRL SIGNALING EVENTS PATHWAY	M00000000000001000	1	0
0	0	0	0	0	0	0	0	0	0	0	0	0	1	0	0	0	0	0	0	0	0	0	0	0	0	0	0	0	0	-2.1	0	0	0	WP2806	Complement system	M00000000000001000	1	0
0	0	0	0	0	0	0	0	0	0	0	0	0	1	0	0	0	0	0	0	0	0	0	0	0	0	0	0	0	0	-4.1	0	0	0	GO:0030838	positive regulation of actin filament polymerization	M00000000000001000	1	0
0	0	0	0	0	0	0	0	0	0	0	0	0	1	0	0	0	0	0	0	0	0	0	0	0	0	0	0	0	0	-6.5	0	0	0	GO:0017014	protein nitrosylation	M00000000000001000	1	0
0	0	0	0	0	0	0	0	0	1	0	0	0	0	0	0	0	0	0	0	0	0	0	0	0	0	-2.2	0	0	0	0	0	0	0	GO:0044770	cell cycle phase transition	M00000000010000000	1	0
0	0	0	0	0	0	0	0	1	0	0	0	0	0	0	0	0	0	0	0	0	0	0	0	0	-4.2	0	0	0	0	0	0	0	0	GO:0045445	myoblast differentiation	M00000000100000000	1	0
0	0	0	0	1	0	0	0	0	0	0	0	0	0	0	0	0	0	0	0	0	-3.7	0	0	0	0	0	0	0	0	0	0	0	0	GO:1902230	negative regulation of intrinsic apoptotic signaling pathway in response to DNA damage	M00001000000000000	1	0
0	0	0	0	0	0	0	0	0	0	0	0	0	1	0	0	0	0	0	0	0	0	0	0	0	0	0	0	0	0	-5.3	0	0	0	GO:0002886	regulation of myeloid leukocyte mediated immunity	M00000000000001000	1	0
0	0	0	0	0	1	0	0	0	0	0	0	0	0	0	0	0	0	0	0	0	0	-5.5	0	0	0	0	0	0	0	0	0	0	0	GO:0045429	positive regulation of nitric oxide biosynthetic process	M00000100000000000	1	0
0	0	0	0	0	0	0	0	0	0	0	0	0	1	0	0	0	0	0	0	0	0	0	0	0	0	0	0	0	0	-2.6	0	0	0	GO:0051017	actin filament bundle assembly	M00000000000001000	1	0
0	0	0	0	0	0	0	0	0	0	0	1	0	0	0	0	0	0	0	0	0	0	0	0	0	0	0	0	-2.9	0	0	0	0	0	GO:0046903	secretion	M00000000000100000	1	0
0	0	0	0	0	0	0	0	0	0	0	0	0	1	0	0	0	0	0	0	0	0	0	0	0	0	0	0	0	0	-2.1	0	0	0	GO:0000398	mRNA splicing, via spliceosome	M00000000000001000	1	0
0	0	0	0	1	0	0	0	0	0	0	0	0	0	0	0	0	0	0	0	0	-3.1	0	0	0	0	0	0	0	0	0	0	0	0	R-HSA-69236	G1 Phase	M00001000000000000	1	0
0	0	0	0	1	0	0	0	0	0	0	0	0	0	0	0	0	0	0	0	0	-4	0	0	0	0	0	0	0	0	0	0	0	0	GO:0070233	negative regulation of T cell apoptotic process	M00001000000000000	1	0
0	0	0	0	0	0	0	0	0	0	0	1	0	0	0	0	0	0	0	0	0	0	0	0	0	0	0	0	-3.1	0	0	0	0	0	GO:0051897	positive regulation of phosphatidylinositol 3-kinase/protein kinase B signal transduction	M00000000000100000	1	0
0	0	0	0	0	0	0	0	0	0	0	0	0	1	0	0	0	0	0	0	0	0	0	0	0	0	0	0	0	0	-4.1	0	0	0	GO:0010324	membrane invagination	M00000000000001000	1	0
0	0	0	0	0	0	0	0	0	0	0	0	0	0	1	0	0	0	0	0	0	0	0	0	0	0	0	0	0	0	0	-5.8	0	0	GO:0150105	protein localization to cell-cell junction	M00000000000000100	1	0
0	0	0	0	0	0	0	0	0	1	0	0	0	0	0	0	0	0	0	0	0	0	0	0	0	0	-2.3	0	0	0	0	0	0	0	GO:0051056	regulation of small GTPase mediated signal transduction	M00000000010000000	1	0
0	0	0	0	0	0	0	0	0	0	0	0	0	1	0	0	0	0	0	0	0	0	0	0	0	0	0	0	0	0	-3.8	0	0	0	GO:0008154	actin polymerization or depolymerization	M00000000000001000	1	0
0	0	0	0	0	1	0	0	0	0	0	0	0	0	0	0	0	0	0	0	0	0	-4.6	0	0	0	0	0	0	0	0	0	0	0	GO:0002223	stimulatory C-type lectin receptor signaling pathway	M00000100000000000	1	0
0	0	0	0	1	0	0	0	0	0	0	0	0	0	0	0	0	0	0	0	0	-2.1	0	0	0	0	0	0	0	0	0	0	0	0	GO:0048534	hematopoietic or lymphoid organ development	M00001000000000000	1	0
0	0	0	0	0	0	0	0	0	0	0	0	0	1	0	0	0	0	0	0	0	0	0	0	0	0	0	0	0	0	-3.5	0	0	0	GO:0002526	acute inflammatory response	M00000000000001000	1	0
0	0	0	0	0	0	0	0	0	0	0	0	0	1	0	0	0	0	0	0	0	0	0	0	0	0	0	0	0	0	-2.9	0	0	0	R-HSA-512988	Interleukin-3, Interleukin-5 and GM-CSF signaling	M00000000000001000	1	0
0	0	0	0	1	0	0	0	0	0	0	0	0	0	0	0	0	0	0	0	0	-12	0	0	0	0	0	0	0	0	0	0	0	0	WP4197	Immune response to tuberculosis	M00001000000000000	1	0
0	0	0	0	0	0	0	0	0	0	0	0	0	1	0	0	0	0	0	0	0	0	0	0	0	0	0	0	0	0	-4.1	0	0	0	R-HSA-5627117	RHO GTPases Activate ROCKs	M00000000000001000	1	0
0	0	0	0	1	0	0	0	0	0	0	0	0	0	0	0	0	0	0	0	0	-3.1	0	0	0	0	0	0	0	0	0	0	0	0	GO:0002221	pattern recognition receptor signaling pathway	M00001000000000000	1	0
0	0	0	0	0	0	0	0	0	0	0	0	0	1	0	0	0	0	0	0	0	0	0	0	0	0	0	0	0	0	-2.1	0	0	0	GO:0045104	intermediate filament cytoskeleton organization	M00000000000001000	1	0
0	0	0	0	0	0	0	0	0	0	0	0	0	1	0	0	0	0	0	0	0	0	0	0	0	0	0	0	0	0	-4.9	0	0	0	GO:1990266	neutrophil migration	M00000000000001000	1	0
0	0	0	0	1	0	0	0	0	0	0	0	0	0	0	0	0	0	0	0	0	-2.1	0	0	0	0	0	0	0	0	0	0	0	0	R-HSA-8878166	Transcriptional regulation by RUNX2	M00001000000000000	1	0
0	0	1	0	0	0	0	0	0	0	0	0	0	0	0	0	0	0	0	-2.9	0	0	0	0	0	0	0	0	0	0	0	0	0	0	GO:0006401	RNA catabolic process	M00100000000000000	1	0
0	0	0	0	0	0	0	0	0	0	0	0	0	1	0	0	0	0	0	0	0	0	0	0	0	0	0	0	0	0	-2	0	0	0	GO:0051262	protein tetramerization	M00000000000001000	1	0
0	0	1	0	0	0	0	0	0	0	0	0	0	0	0	0	0	0	0	-3.2	0	0	0	0	0	0	0	0	0	0	0	0	0	0	GO:0045667	regulation of osteoblast differentiation	M00100000000000000	1	0
0	0	0	0	0	0	0	0	0	0	0	1	0	0	0	0	0	0	0	0	0	0	0	0	0	0	0	0	-2	0	0	0	0	0	GO:0001501	skeletal system development	M00000000000100000	1	0
0	0	0	0	0	0	0	0	0	0	0	0	0	0	1	0	0	0	0	0	0	0	0	0	0	0	0	0	0	0	0	-4.3	0	0	GO:0034109	homotypic cell-cell adhesion	M00000000000000100	1	0
0	0	0	0	0	1	0	0	0	0	0	0	0	0	0	0	0	0	0	0	0	0	-2.4	0	0	0	0	0	0	0	0	0	0	0	GO:0060485	mesenchyme development	M00000100000000000	1	0
0	0	0	0	0	0	0	0	0	0	0	0	0	1	0	0	0	0	0	0	0	0	0	0	0	0	0	0	0	0	-2.3	0	0	0	R-HSA-416482	G alpha (12/13) signalling events	M00000000000001000	1	0
0	0	0	0	0	0	0	0	0	0	0	1	0	0	0	0	0	0	0	0	0	0	0	0	0	0	0	0	-2.3	0	0	0	0	0	GO:0001558	regulation of cell growth	M00000000000100000	1	0
0	0	0	0	0	0	0	0	0	0	0	0	1	0	0	0	0	0	0	0	0	0	0	0	0	0	0	0	0	-5.8	0	0	0	0	R-HSA-193639	p75NTR signals via NF-kB	M00000000000010000	1	0
0	0	0	0	1	0	0	0	0	0	0	0	0	0	0	0	0	0	0	0	0	-5.6	0	0	0	0	0	0	0	0	0	0	0	0	GO:0070106	interleukin-27-mediated signaling pathway	M00001000000000000	1	0
