# Supplementary material for: Single-cell transcriptome profile during the antibody decline phase following inactivated COVID-19 vaccination
Source: Front Cell Infect Microbiol. 2025 Dec 2;15:1715387. doi: 10.3389/fcimb.2025.1715387 (PMC12705540; doi:10.3389/fcimb.2025.1715387)
Supplement: Supplementary file 2 [file DataSheet2.zip › TableS8.Reactome_NES_Result_In_3CellTypes.xlsx]

## Sheet: cd4th
ID	Description	setSize	enrichmentScore	NES	pvalue	p.adjust	qvalue	rank	leading_edge	core_enrichment
R-HSA-162582	Signal Transduction	22	0.567224	2.57445	2.84e-05	0.000682585	0.000389193	12	tags=45%, list=11%, signal=51%	2353/2354/1843/3725/7311/7128/3726/23645/6352/7316
R-HSA-73857	RNA Polymerase II Transcription	11	0.66288	2.34497	0.000204141	0.00244969	0.00139675	38	tags=91%, list=34%, signal=67%	2353/3725/7311/3726/7316/5934/10628/28984/6432/1327
R-HSA-449147	Signaling by Interleukins	10	0.656293	2.21895	0.000917047	0.00613117	0.00349584	12	tags=60%, list=11%, signal=59%	2353/3725/7311/3726/6352/7316
R-HSA-212436	Generic Transcription Pathway	10	0.651671	2.20332	0.00102186	0.00613117	0.00349584	38	tags=90%, list=34%, signal=65%	2353/3725/7311/3726/7316/5934/10628/28984/1327
R-HSA-2262752	Cellular responses to stress	11	0.594904	2.1045	0.00135437	0.00650097	0.0037067	14	tags=55%, list=12%, signal=53%	2353/3725/7311/23645/7316/1915
R-HSA-74160	Gene expression (Transcription)	12	0.592505	2.17532	0.00183176	0.00732704	0.0041777	38	tags=83%, list=34%, signal=62%	2353/3725/7311/3726/7316/5934/10628/28984/6432/1327
R-HSA-913531	Interferon Signaling	27	-0.441952	-2.0679	0.00346792	0.01189	0.00677939	25	tags=44%, list=22%, signal=45%	10581/115362/9636/5610/8519/25939/115361/2634/2633/6772/3659/54739
R-HSA-8953897	Cellular responses to stimuli	12	0.55683	2.04435	0.00501984	0.0150595	0.00858657	14	tags=50%, list=12%, signal=49%	2353/3725/7311/23645/7316/1915
R-HSA-909733	Interferon alpha/beta signaling	18	-0.47134	-1.94062	0.0111234	0.0291476	0.0166193	25	tags=50%, list=22%, signal=46%	10581/9636/5610/8519/25939/2634/6772/3659/54739
R-HSA-168249	Innate Immune System	24	0.377791	1.7494	0.0121448	0.0291476	0.0166193	15	tags=38%, list=13%, signal=41%	2353/3725/7311/7128/2512/7316/2495/1915/1654
R-HSA-1280215	Cytokine Signaling in Immune system	36	-0.30988	-1.58305	0.0464286	0.101299	0.057758	25	tags=36%, list=22%, signal=41%	10581/5721/115362/9636/5610/8519/25939/115361/2634/2633/6772/3659/54739
R-HSA-168256	Immune System	57	-0.245541	-1.32129	0.156028	0.312057	0.177927	34	tags=39%, list=30%, signal=55%	3437/71/60/11118/81844/6279/10581/5721/115362/9636/5610/5698/8519/25939/115361/6891/6890/2634/2633/6772/3659/54739
R-HSA-5663205	Infectious disease	21	-0.275598	-1.20569	0.224299	0.413002	0.235484	43	tags=57%, list=38%, signal=43%	9246/10376/3106/71/60/9636/5610/83666/115361/2634/2633/6772
R-HSA-6798695	Neutrophil degranulation	10	0.352332	1.19125	0.25	0.413002	0.235484	15	tags=40%, list=13%, signal=38%	2512/2495/1915/1654
R-HSA-1280218	Adaptive Immune System	25	0.249219	1.18124	0.263918	0.413002	0.235484	5	tags=16%, list=4%, signal=20%	2353/2354/3725/7311
R-HSA-1643685	Disease	23	-0.261259	-1.15405	0.275335	0.413002	0.235484	43	tags=57%, list=38%, signal=44%	9246/10376/3106/71/60/6279/9636/5610/83666/115361/2634/2633/6772
R-HSA-1236974	ER-Phagosome pathway	10	-0.330094	-1.12473	0.311069	0.414758	0.236485	36	tags=60%, list=32%, signal=45%	3106/6279/5721/5698/6891/6890
R-HSA-1236975	Antigen processing-Cross presentation	10	-0.330094	-1.12473	0.311069	0.414758	0.236485	36	tags=60%, list=32%, signal=45%	3106/6279/5721/5698/6891/6890
R-HSA-1266738	Developmental Biology	11	0.296641	1.04938	0.369835	0.46716	0.266363	20	tags=36%, list=18%, signal=33%	3725/7311/7316/5216
R-HSA-597592	Post-translational protein modification	14	0.256649	0.985917	0.45629	0.547548	0.312198	14	tags=29%, list=12%, signal=29%	7311/7128/7316/1915
R-HSA-983169	Class I MHC mediated antigen processing & presentation	12	-0.253985	-0.905503	0.566337	0.647242	0.369041	43	tags=58%, list=38%, signal=40%	9246/3106/6279/5721/5698/6891/6890
R-HSA-392499	Metabolism of proteins	16	0.216504	0.871284	0.633833	0.691454	0.39425	14	tags=25%, list=12%, signal=26%	7311/7128/7316/1915
R-HSA-9824446	Viral Infection Pathways	14	-0.197942	-0.750367	0.767355	0.800718	0.45655	20	tags=29%, list=18%, signal=27%	9636/5610/83666/6772
R-HSA-1169410	Antiviral mechanism by IFN-stimulated genes	10	-0.193863	-0.660553	0.864504	0.864504	0.492919	49	tags=60%, list=44%, signal=37%	4940/4600/9246/10376/9636/5610

## Sheet: cd8ctl
ID	Description	setSize	enrichmentScore	NES	pvalue	p.adjust	qvalue	rank	leading_edge	core_enrichment
R-HSA-913531	Interferon Signaling	10	-0.793923	-2.64738	3.63826e-05	0.000327443	0.000268082	22	tags=90%, list=30%, signal=73%	10376/10581/3115/8519/6772/3127/2633/54739/25939
R-HSA-168256	Immune System	33	-0.37111	-1.74005	0.0211906	0.0953576	0.0780706	22	tags=48%, list=30%, signal=61%	10376/3689/10581/3115/22914/8519/71/6772/3824/3127/2633/6279/54739/10628/25939/4050
R-HSA-1280215	Cytokine Signaling in Immune system	20	-0.355491	-1.52803	0.0823634	0.24709	0.202296	25	tags=60%, list=34%, signal=54%	5721/10376/3689/10581/3115/8519/6772/3127/2633/54739/25939/4050
R-HSA-162582	Signal Transduction	17	0.360044	1.27482	0.187307	0.42144	0.345038	21	tags=41%, list=28%, signal=38%	3725/2353/1655/1843/23645/7128/4792
R-HSA-168249	Innate Immune System	17	0.312992	1.10822	0.334365	0.601858	0.492749	5	tags=18%, list=7%, signal=21%	3725/2353/10578
R-HSA-1280218	Adaptive Immune System	17	0.275014	0.973751	0.487616	0.731424	0.598827	6	tags=18%, list=8%, signal=21%	3725/2353/3820
R-HSA-5663205	Infectious disease	13	0.27335	0.888587	0.580286	0.746082	0.610828	4	tags=15%, list=5%, signal=18%	3725/1655
R-HSA-1643685	Disease	15	0.232964	0.793851	0.700315	0.787855	0.645027	4	tags=13%, list=5%, signal=16%	3725/1655
R-HSA-392499	Metabolism of proteins	11	0.205317	0.634164	0.898714	0.898714	0.735789	21	tags=36%, list=28%, signal=31%	1655/7128/6844/4792

## Sheet: monocyte
ID	Description	setSize	enrichmentScore	NES	pvalue	p.adjust	qvalue	rank	leading_edge	core_enrichment
R-HSA-913531	Interferon Signaling	23	-0.381251	-1.77053	0.0147496	0.255892	0.239431	45	tags=57%, list=34%, signal=45%	4502/684/2634/3115/2209/8519/54739/115362/9636/3122/3659/2633/25939
R-HSA-199991	Membrane Trafficking	12	0.463192	1.66407	0.0360481	0.255892	0.239431	42	tags=58%, list=32%, signal=44%	2512/2495/5265/1523/10109/7316/7311
R-HSA-5653656	Vesicle-mediated transport	12	0.463192	1.66407	0.0360481	0.255892	0.239431	42	tags=58%, list=32%, signal=44%	2512/2495/5265/1523/10109/7316/7311
R-HSA-74160	Gene expression (Transcription)	11	0.465369	1.62589	0.0506086	0.255892	0.239431	75	tags=91%, list=56%, signal=43%	9314/27166/6688/3676/7316/7311/1436/2353/1350/3725
R-HSA-6798695	Neutrophil degranulation	27	0.335037	1.61149	0.0326586	0.255892	0.239431	18	tags=33%, list=14%, signal=36%	2512/2207/2495/6282/7305/3106/1915/5265/1520
R-HSA-1266738	Developmental Biology	21	0.357709	1.58514	0.0574257	0.255892	0.239431	75	tags=81%, list=56%, signal=42%	9314/7305/5216/389/9935/6688/10109/7316/7311/26986/387/301/10627/302/7431/1072/3725
R-HSA-212436	Generic Transcription Pathway	10	0.471545	1.57008	0.0530452	0.255892	0.239431	75	tags=100%, list=56%, signal=47%	9314/27166/6688/3676/7316/7311/1436/2353/1350/3725
R-HSA-73857	RNA Polymerase II Transcription	10	0.471545	1.57008	0.0530452	0.255892	0.239431	75	tags=100%, list=56%, signal=47%	9314/27166/6688/3676/7316/7311/1436/2353/1350/3725
R-HSA-1280215	Cytokine Signaling in Immune system	33	-0.289357	-1.51476	0.0781893	0.255892	0.239431	71	tags=76%, list=53%, signal=47%	302/2353/7431/3119/1072/3725/10410/3113/3123/10376/4502/3146/684/2634/3115/2209/8519/54739/115362/9636/3122/3659/5721/2633/25939
R-HSA-877300	Interferon gamma signaling	13	-0.399002	-1.46727	0.0709812	0.255892	0.239431	45	tags=62%, list=34%, signal=45%	4502/2634/3115/2209/115362/3122/3659/2633
R-HSA-422475	Axon guidance	13	0.388902	1.46069	0.0764818	0.255892	0.239431	62	tags=69%, list=47%, signal=41%	7305/5216/389/10109/7316/7311/26986/387/10627
R-HSA-1430728	Metabolism	13	-0.380717	-1.40003	0.104384	0.313152	0.293008	28	tags=46%, list=21%, signal=40%	5660/2783/1462/4048/1890/25939
R-HSA-983169	Class I MHC mediated antigen processing & presentation	12	-0.3677	-1.33465	0.157464	0.416503	0.38971	47	tags=67%, list=35%, signal=47%	5698/64167/3146/8673/2209/6280/5721/6279
R-HSA-392499	Metabolism of proteins	21	0.292951	1.29818	0.170297	0.416503	0.38971	45	tags=52%, list=34%, signal=41%	9314/1915/5265/27166/3956/23478/8665/7316/9445/7311/26986
R-HSA-909733	Interferon alpha/beta signaling	12	-0.351046	-1.2742	0.200409	0.416503	0.38971	41	tags=58%, list=31%, signal=44%	684/2634/8519/54739/9636/3659/25939
R-HSA-9824446	Viral Infection Pathways	11	0.360248	1.25862	0.194882	0.416503	0.38971	50	tags=64%, list=38%, signal=43%	3106/1915/23478/3676/7316/7311/974
R-HSA-76002	Platelet activation, signaling and aggregation	10	0.375615	1.25067	0.208251	0.416503	0.38971	28	tags=50%, list=21%, signal=43%	2207/5216/5265/5175/6647
R-HSA-168249	Innate Immune System	40	0.22967	1.23355	0.198473	0.416503	0.38971	9	tags=18%, list=7%, signal=23%	2512/2207/2495/6282/7305/3106/1915
R-HSA-1236975	Antigen processing-Cross presentation	11	-0.340963	-1.19741	0.257085	0.453585	0.424407	47	tags=64%, list=35%, signal=45%	5698/3146/8673/2209/6280/5721/6279
R-HSA-2262752	Cellular responses to stress	11	0.337739	1.17998	0.257874	0.453585	0.424407	75	tags=82%, list=56%, signal=39%	1915/6647/7316/7311/2950/27230/2353/1350/3725
R-HSA-109582	Hemostasis	17	0.281326	1.1629	0.264591	0.453585	0.424407	40	tags=47%, list=30%, signal=38%	2207/5216/5265/5175/6647/6281/3676/7114
R-HSA-9675108	Nervous system development	14	0.292062	1.1208	0.293893	0.480916	0.44998	62	tags=64%, list=47%, signal=38%	7305/5216/389/10109/7316/7311/26986/387/10627
R-HSA-198933	Immunoregulatory interactions between a Lymphoid and a non-Lymphoid cell	10	0.332188	1.10607	0.335953	0.525839	0.492013	55	tags=70%, list=41%, signal=44%	7305/3106/89790/2214/3676/10288/29992
R-HSA-1643685	Disease	25	-0.223342	-1.05419	0.377637	0.566456	0.530017	44	tags=44%, list=33%, signal=36%	3146/684/10093/2634/2209/2783/9636/1462/6280/2633/6279
R-HSA-1280218	Adaptive Immune System	34	-0.192782	-1.01488	0.418557	0.602722	0.56395	47	tags=44%, list=35%, signal=38%	5698/64167/3146/8673/3727/3115/120425/2209/8519/3122/6280/3659/5721/1509/6279
R-HSA-195258	RHO GTPase Effectors	10	-0.292535	-0.994251	0.450304	0.623498	0.58339	13	tags=20%, list=10%, signal=20%	6280/6279
R-HSA-194315	Signaling by Rho GTPases	11	-0.261241	-0.917435	0.55668	0.709091	0.663477	13	tags=18%, list=10%, signal=18%	6280/6279
R-HSA-9716542	Signaling by Rho GTPases, Miro GTPases and RHOBTB3	11	-0.261241	-0.917435	0.55668	0.709091	0.663477	13	tags=18%, list=10%, signal=18%	6280/6279
R-HSA-449147	Signaling by Interleukins	12	0.25354	0.910871	0.578947	0.709091	0.663477	75	tags=83%, list=56%, signal=40%	6647/7316/7311/1436/301/302/2353/7431/1072/3725
R-HSA-8953897	Cellular responses to stimuli	15	0.226278	0.888039	0.590909	0.709091	0.663477	75	tags=73%, list=56%, signal=36%	1915/5175/6647/7316/7311/2950/27230/302/2353/1350/3725
R-HSA-597592	Post-translational protein modification	13	0.229924	0.863579	0.650096	0.75495	0.706386	58	tags=54%, list=44%, signal=34%	1915/5265/3956/7316/7311/387/1604
R-HSA-388841	Regulation of T cell activation by CD28 family	12	-0.211	-0.765874	0.762781	0.832125	0.778596	70	tags=75%, list=53%, signal=39%	2353/3119/3725/3113/3123/3727/3115/3122/3659
R-HSA-389948	Co-inhibition by PD-1	12	-0.211	-0.765874	0.762781	0.832125	0.778596	70	tags=75%, list=53%, signal=39%	2353/3119/3725/3113/3123/3727/3115/3122/3659
R-HSA-168256	Immune System	69	0.124514	0.739114	0.802657	0.849872	0.795202	21	tags=19%, list=16%, signal=33%	2512/2207/2495/6282/7305/3106/1915/2354/10437/5265/1520/10581/89790
R-HSA-5663205	Infectious disease	20	0.150746	0.655517	0.87574	0.881391	0.824693	42	tags=40%, list=32%, signal=32%	3106/1915/10109/23478/2214/3676/7316/7311
R-HSA-162582	Signal Transduction	24	-0.137825	-0.649183	0.881391	0.881391	0.824693	5	tags=12%, list=4%, signal=15%	6280/1509/6279
